# Supplementary material for: Genetic mechanisms involved in the evolution of the cephalopod camera eye revealed by transcriptomic and developmental studies
Source: BMC Evol Biol. 2011 Jun 24;11:180. doi: 10.1186/1471-2148-11-180 (PMC3141435; doi:10.1186/1471-2148-11-180)
Supplement: Additional file 3 — Supplementary_data_S1_ Cent_Rasdomain.fasta. A fasta file based on phylogenetic analysis in Figure S1. [file 1471-2148-11-180-S3.TXT]

>Cent_gamma_hime
KLGILGGVQSGKSALVHRYLTGSYMQEESPEGGRFKKEVMLDGQSYLLLIRDEGGPPEMQFTQWVDAVIFVFSLEN
EMSFQAVYSYYAKMAHYRNSTD--IPLILVGTQDAISESNPRVIDDTRARKLATDLKRCTYYETCATYGLNVERVF
QDACQKIV--
>centaurin_gamma2 [Homo sapiens] gamma2 [Homo sapiens]
KVGIVGNLASGKSALVHRYLTGTYVQEESPEGGRFKKEIVVDGQSYLLLIRDEGGPPEAQFAMWVDAVIFVFSLED
EISFQTVYHYYSRMANYRNTSE--IPLVLVGTQDAISSANPRVIDDARARKLSNDLKRCTYYETCATYGLNVERVF
QDVAQKIV--
>centaurin_gamma1 [Homo sapiens] gamma1 [Homo sapiens]
---VLGDARSGKSSLIHRFLTGSYQVLEKTESEQYKKEMLVDGQTHLVLIREEAGAPDAKFSGWADAVIFVFSLED
ENSFQAVSRLHGQLSSLRGEGRGGLALALVGTQDRISASSPRVVGDARARALCADMKRCSYYETCATYGLNVDRVF
QEVAQKVV--
>centaurin gamma3 [Homo sapiens] gamma3 [Homo sapiens]
KVGIVGNLSSGKSALVHRYLTGTYVQEESPEGGRFKKEIVVDGQSYLLLIRDEGGPPELQFAAWVDAVVFVFSLED
EISFQTVYNYFLRLCSFRNASE--VPMVLVGTQDAISAANPRVIDDSRARKLSTDLKRCTYYETCATYGLNVERVF
QDVAQKV---
>RE07016p	 [Drosophila melanogaster]
---IVGSLNSGKSALVHRYLTGSYMQEESPEGGRFKKEVFIDGQSYLLLIRDEGGAPEMQFAGWVDAVIFVFSLEN
EGSFNTVYNYYTKMAHFRNGQE--IPMILVGTQDAISERNPRVIDDTRARKLASDLKRCSYYETCATYGLNVERVF
QDACQKIL--
>centaurin_gamma 1A, isoform A [Drosophila melanogaster] gamma 1A, isoform A [Drosophila melanogaster]
---IVGSLNSGKSALVHRYLTGSYMQEESPEGGRFKKEVFIDGQSYLLLIRDEGGAPEMQFAGWVDAVIFVFSLEN
EGSFNTVYNYYTKMAHFRNGQE--IPMILVGTQDAISERNPRVIDDTRARKLASDLKRCSYYETCATYGLNVERVF
QDACQKIL--
>centaurin_delta1 [Homo sapiens] delta1 [Homo sapiens]
-----PIIVNSCIAFVTQYGLGCKYIYQKNGDPLHISELLESFKKDARSFKLRAGKHQLEDVTAVLKS-FLSDIDD
ALLTKELYPYWISALDTQDDKE------RIKKYGAFIRSLPGVNRATLAAIIEHLYRVQKCSEINHMNAHNLALVF
SSCLFQTKGQ
