# Supplementary material for: Genetic mechanisms involved in the evolution of the cephalopod camera eye revealed by transcriptomic and developmental studies
Source: BMC Evol Biol. 2011 Jun 24;11:180. doi: 10.1186/1471-2148-11-180 (PMC3141435; doi:10.1186/1471-2148-11-180)
Supplement: Additional file 6 — Supplementary_data_S2_ Ets_domain.fasta. A fasta file based on phylogenetic analysis in Figure S3. [file 1471-2148-11-180-S6.TXT]

>C.	 elegans protein C33A11.4
--KLWEFIRDALKDPST-CPSVVRWEDPIEGVFRIVE--SEKLARLWGARK-NNEKMTYEKLSRAMRTYYEKQILV
PVPKTGLYPKKLVYKF--
>ELF3_HUMAN
-THLWEFIRDILIHPEL-NEGLMKWENRHEGVFKFLR--SEAVAQLWGQKK-KNSNMTYEKLSRAMRYYYKREILE
RVD-----GRRLVYKFGK
>ERF_HUMAN
QIQLWHFILELLRKEEY--QGVIAWQG-DYGEFVIKD--PDEVARLWGVRK-CKPQMNYDKLSRALRYYYNKRILH
KTK-----GKRFTYKFNF
>ETS-family	 transcription factor [Chlamys farreri]
--HLWEFIRDLLKDPQL-NPSLLKWEDKEAGVFRFVQ--SEAVAQMWGRKK-SNPGMTYEKLSRAMRFCRSADYFA
GVPKNGKFPKKLCFRF--
>ETS4_DROME
HIHLWQFLKELLASPQV-NGTAIRWIDRSKGIFKIED--SVRVAKLWGRRK-NRPAMNYDKLSRSIRQYYKKGIMK
KTE----RSQRLVYQFCH
>Ets_2	 at 98B [Drosophila melanogaster]
HIHLWQFLKELLASPQV-NGTAIRWIDRSKGIFKIED--SVRVAKLWGRRK-NRPAMNYDKLSRSIRQYYKKGIMK
KTE----RSQRLVYQFCH
>ETV6_HUMAN
--LLWDYVYQLLSDSRY--ENFIRWEDKESKIFRIVD--PNGLARLWGNHK-NRTNMTYEKMSRALRHYYKLNIIR
KEP-----GQRLLFRFMK
>Elf-1	 isoform a [Homo sapiens] Elf-1 isoform a [Homo sapiens]
-IYLWEFLLALLQDKAT-CPKYIKWTQREKGIFKLVD--SKAVSRLWGKHK-NKPDMNYETMGRALRYYYQRGILA
KVE-----GQRLVYQFKE
>GABPA_HUMAN
-IQLWQFLLELLTDKDA--RDCISWVG-DEGEFKLNQ--PELVAQKWGQRK-NKPTMNYEKLSRALRYYYDGDMIC
KVQ-----GKRFVYKFVC
>POK_DROME
--LLWDFLQQLLNDRNQKYSDLIAWKCRDTGVFKIVD--PAGLAKLWGIQK-NHLSMNYDKMSRALRYYYRVNILR
KVQ-----GERHCYQFLR
>SPI1_HUMAN
KIRLYQFLLDLLRSGDM--KDSIWWVDKDKGTFQFSSKHKEALAHRWGIQKGNRKKMTYQKMARALRNYGKTGEVK
KVK------KKLTYQF-S
>ELK1_HUMAN
-VTLWQFLLQLLREQGN--GHIISWTSRDGGEFKLVD--AEEVARLWGLRK-NKTNMNYDKLSRALRYYYDKNIIR
KVS-----GQKFVYKFVS
>ETV5_HUMAN
-LQLWQFLVTLLDDPAN--AHFIAWTGRG-MEFKLIE--PEEVARRWGIQK-NRPAMNYDKLSRSLRYYYEKGIMQ
KVA-----GERYVYKFVC
>ERG_HUMAN
QIQLWQFLLELLSDSSN--SSCITWEGT-NGEFKMTD--PDEVARRWGERK-SKPNMNYDKLSRALRYYYDKNIMT
KVH-----GKRYAYKFDF
>Ets	 at 65A, isoform A [Drosophila melanogaster]
QIQLWQFLLELLSDSNN--ASCITWEGT-NGEFKLTD--PDEVARRWGERK-SKPNMNYDKLSRALRYYYDKNIMT
KVH-----GKRYAYKFDF
>Ets_1	 at 21C, isoform A [Drosophila melanogaster]
QIQLWQFLLELLADSSN--ANAISWEGQ-SGEFRLID--PDEVARRWGERK-AKPNMNYDKLSRALRYYYDKNIMT
KVH-----GKRYAYKFDF
>FLI1	 protein [Homo sapiens]
QIQLWQFLLELLSDSAN--ASCITWEGT-NGEFKMTD--PDEVARRWGERK-SKPNMNYDKLSRALRYYYDKNIMT
KVH-----GKRYAYKFDF
>ets_domain_hime
QIQLWQFLLELLSDSNN--ASCITWEGT-NGEFKLVD--PDEVARRWGERK-SKPNMNYDKLSRALRYYYDKNIMT
KVH-----GKRYAYRF-D
>protein	 FEV [Homo sapiens]
QIQLWQFLLELLADRAN--AGCIAWEGG-HGEFKLTD--PDEVARRWGERK-SKPNMNYDKLSRALRYYYDKNIMS
KVH-----GKRYAYRFDF
>ETS1_HUMAN
-IQLWQFLLELLTDKSC--QSFISWTGD-GWEFKLSD--PDEVARRWGKRK-NKPKMNYEKLSRGLRYYYDKNIIH
KTA-----GKRYVYRFVC
>pointed	 isoform B [Drosophila melanogaster]
-IQLWQFLLELLLDKTC--QSFISWTGD-GWEFKLTD--PDEVARRWGIRK-NKPKMNYEKLSRGLRYYYDKNIIH
KTA-----GKRYVYRFVC
