# Supplementary material for: Genetic mechanisms involved in the evolution of the cephalopod camera eye revealed by transcriptomic and developmental studies
Source: BMC Evol Biol. 2011 Jun 24;11:180. doi: 10.1186/1471-2148-11-180 (PMC3141435; doi:10.1186/1471-2148-11-180)
Supplement: Additional file 8 — Supplementary data S3_NEIB_ID_list. A list of accession numbers obtained from the NEI bank. [file 1471-2148-11-180-S8.TXT]

101_m13f_003
102_m13f_011
103_m13f_004
104_m13f_012
105_m13f_005
107_m13f_006
108_m13f_014
109_m13f_007
10_m13f_013
110_PT7_A01_01  
110_PT7_A03_01  
110_PT7_A05_01  
110_PT7_A06_02  
110_PT7_A08_02  
110_PT7_A12_02  
110_PT7_B03_03  
110_PT7_B04_04  
110_PT7_B05_03  
110_PT7_B06_04  
110_PT7_B07_03  
110_PT7_B08_04  
110_PT7_B09_03  
110_PT7_B11_03  
110_PT7_C04_06  
110_PT7_C06_06  
110_PT7_C08_06  
110_PT7_C10_06  
110_PT7_C12_06  
110_PT7_D01_07  
110_PT7_D04_08  
110_PT7_D05_07  
110_PT7_D06_08  
110_PT7_D07_07  
110_PT7_D08_08  
110_PT7_D09_07  
110_PT7_D10_08  
110_PT7_D11_07  
110_PT7_D12_08  
110_PT7_E01_09  
110_PT7_E02_10  
110_PT7_E03_09  
110_PT7_E04_10  
110_PT7_E05_09  
110_PT7_E07_09  
110_PT7_E08_10  
110_PT7_E09_09  
110_PT7_E11_09  
110_PT7_F02_12  
110_PT7_F04_12  
110_PT7_F06_12  
110_PT7_F08_12  
110_PT7_F09_11  
110_PT7_F10_12  
110_PT7_F11_11  
110_PT7_F12_12  
110_PT7_G02_14  
110_PT7_G03_13  
110_PT7_G04_14  
110_PT7_G06_14  
110_PT7_G07_13  
110_PT7_G08_14  
110_PT7_G10_14  
110_PT7_G11_13  
110_PT7_G12_14  
110_PT7_H03_15  
110_PT7_H04_16  
110_PT7_H05_15  
110_PT7_H06_16  
110_PT7_H07_15  
110_PT7_H08_16  
110_PT7_H11_15  
110_PT7_H12_16  
110_m13f_015
111_PT7_A01_01  
111_PT7_A03_01  
111_PT7_A04_02  
111_PT7_A05_01  
111_PT7_A06_02  
111_PT7_A07_01  
111_PT7_A08_02  
111_PT7_A10_02  
111_PT7_A12_02  
111_PT7_B01_03  
111_PT7_B03_03  
111_PT7_B06_04  
111_PT7_B07_03  
111_PT7_B08_04  
111_PT7_B09_03  
111_PT7_B11_03  
111_PT7_C04_06  
111_PT7_C06_06  
111_PT7_C08_06  
111_PT7_C10_06  
111_PT7_C12_06  
111_PT7_D01_07  
111_PT7_D02_08  
111_PT7_D04_08  
111_PT7_D05_07  
111_PT7_D06_08  
111_PT7_D07_07  
111_PT7_D08_08  
111_PT7_D10_08  
111_PT7_D11_07  
111_PT7_E01_09  
111_PT7_E02_10  
111_PT7_E03_09  
111_PT7_E04_10  
111_PT7_E05_09  
111_PT7_E06_10  
111_PT7_E07_09  
111_PT7_E08_10  
111_PT7_E09_09  
111_PT7_E10_10  
111_PT7_F01_11  
111_PT7_F03_11  
111_PT7_F04_12  
111_PT7_F05_11  
111_PT7_F06_12  
111_PT7_F07_11  
111_PT7_F08_12  
111_PT7_F09_11  
111_PT7_F10_12  
111_PT7_F11_11  
111_PT7_F12_12  
111_PT7_G01_13  
111_PT7_G02_14  
111_PT7_G03_13  
111_PT7_G07_13  
111_PT7_G08_14  
111_PT7_G09_13  
111_PT7_G10_14  
111_PT7_G11_13  
111_PT7_G12_14  
111_PT7_H01_15  
111_PT7_H03_15  
111_PT7_H04_16  
111_PT7_H05_15  
111_PT7_H06_16  
111_PT7_H09_15  
111_PT7_H10_16  
111_PT7_H11_15  
112_m13f_016
113_m13f_017
114_m13f_025
115_m13f_018
116_m13f_026
117_m13f_019
118_m13f_027
119_m13f_020
11_m13f_006
120_m13f_028
121_m13f_021
123_m13f_022
126_m13f_031
127_m13f_024
128_m13f_032
12_m13f_014
130_m13f_041
131_m13f_034
132_m13f_042
134_m13f_043
135_m13f_036
136_m13f_044
137_m13f_037
138_m13f_045
141_m13f_039
142_m13f_047
144_m13f_048
146_m13f_057
147_m13f_050
148_m13f_058
149_m13f_051
150_m13f_059
152_m13f_060
153_m13f_053
154_m13f_061
155_m13f_054
156_m13f_062
157_m13f_055
159_m13f_056
15_m13f_008
160_m13f_064
162_m13f_073
164_m13f_074
165_m13f_067
167_m13f_068
168_m13f_076
169_m13f_069
16_m13f_016
170_m13f_077
171_m13f_070
172_m13f_078
173_m13f_071
174_m13f_079
176_m13f_080
177_m13f_081
178_m13f_089
179_m13f_082
17_m13f_017
180_m13f_090
181_m13f_083
182_m13f_091
183_m13f_084
184_m13f_092
185_m13f_085
186_m13f_093
187_m13f_086
188_m13f_094
189_m13f_087
18_m13f_025
195_t3_095
196_t3_037
197_t3_095
1_25_PT7_A10_A10_02  
1_25_PT7_A8_A08_02  
1_25_PT7_B10_B10_04  
1_25_PT7_B8_B08_04  
1_25_PT7_C10_C10_06  
1_25_PT7_C9_C09_05  
1_25_PT7_D8_D08_08  
1_25_PT7_D9_D09_07  
1_25_PT7_E10_E10_10  
1_25_PT7_E9_E09_09  
1_25_PT7_F10_F10_12  
1_25_PT7_F9_F09_11  
1_25_PT7_G10_G10_14  
1_25_PT7_G8_G08_14  
1_25_PT7_G9_G09_13  
1_25_PT7_H10_H10_16  
1_25_PT7_H9_H09_15  
1_28_PT7_A10_A10_02  
1_28_PT7_A11_A11_01  
1_28_PT7_A12_A12_02  
1_28_PT7_A1_A01_01  
1_28_PT7_A2_A02_02  
1_28_PT7_A3_A03_01  
1_28_PT7_A4_A04_02  
1_28_PT7_A5_A05_01  
1_28_PT7_A6_A06_02  
1_28_PT7_A7_A07_01  
1_28_PT7_A8_A08_02  
1_28_PT7_A9_A09_01  
1_28_PT7_B10_B10_04  
1_28_PT7_B11_B11_03  
1_28_PT7_B12_B12_04  
1_28_PT7_B1_B01_03  
1_28_PT7_B2_B02_04  
1_28_PT7_B3_B03_03  
1_28_PT7_B4_B04_04  
1_28_PT7_B6_B06_04  
1_28_PT7_B7_B07_03  
1_28_PT7_B8_B08_04  
1_28_PT7_B9_B09_03  
1_28_PT7_C10_C10_06  
1_28_PT7_C11_C11_05  
1_28_PT7_C12_C12_06  
1_28_PT7_C1_C01_05  
1_28_PT7_C2_C02_06  
1_28_PT7_C3_C03_05  
1_28_PT7_C5_C05_05  
1_28_PT7_C6_C06_06  
1_28_PT7_C7_C07_05  
1_28_PT7_C8_C08_06  
1_28_PT7_C9_C09_05  
1_28_PT7_D10_D10_08  
1_28_PT7_D11_D11_07  
1_28_PT7_D12_D12_08  
1_28_PT7_D1_D01_07  
1_28_PT7_D2_D02_08  
1_28_PT7_D3_D03_07  
1_28_PT7_D4_D04_08  
1_28_PT7_D5_D05_07  
1_28_PT7_D6_D06_08  
1_28_PT7_D7_D07_07  
1_28_PT7_D8_D08_08  
1_28_PT7_D9_D09_07  
1_28_PT7_E10_E10_10  
1_28_PT7_E11_E11_09  
1_28_PT7_E12_E12_10  
1_28_PT7_E1_E01_09  
1_28_PT7_E2_E02_10  
1_28_PT7_E3_E03_09  
1_28_PT7_E4_E04_10  
1_28_PT7_E5_E05_09  
1_28_PT7_E6_E06_10  
1_28_PT7_E7_E07_09  
1_28_PT7_E8_E08_10  
1_28_PT7_E9_E09_09  
1_28_PT7_F10_F10_12  
1_28_PT7_F11_F11_11  
1_28_PT7_F12_F12_12  
1_28_PT7_F1_F01_11  
1_28_PT7_F2_F02_12  
1_28_PT7_F3_F03_11  
1_28_PT7_F4_F04_12  
1_28_PT7_F5_F05_11  
1_28_PT7_F6_F06_12  
1_28_PT7_F7_F07_11  
1_28_PT7_F8_F08_12  
1_28_PT7_F9_F09_11  
1_28_PT7_G11_G11_13  
1_28_PT7_G12_G12_14  
1_28_PT7_G1_G01_13  
1_28_PT7_G2_G02_14  
1_28_PT7_G3_G03_13  
1_28_PT7_G4_G04_14  
1_28_PT7_G5_G05_13  
1_28_PT7_G6_G06_14  
1_28_PT7_G8_G08_14  
1_28_PT7_G9_G09_13  
1_28_PT7_H10_H10_16  
1_28_PT7_H11_H11_15  
1_28_PT7_H12_H12_16  
1_28_PT7_H1_H01_15  
1_28_PT7_H2_H02_16  
1_28_PT7_H4_H04_16  
1_28_PT7_H5_H05_15  
1_28_PT7_H6_H06_16  
1_28_PT7_H7_H07_15  
1_28_PT7_H8_H08_16  
1_28_PT7_H9_H09_15  
1_29_PT7_A10_A10_02  
1_29_PT7_A11_A11_01  
1_29_PT7_A12_A12_02  
1_29_PT7_A1_A01_01  
1_29_PT7_A2_A02_02  
1_29_PT7_A3_A03_01  
1_29_PT7_A4_A04_02  
1_29_PT7_A5_A05_01  
1_29_PT7_A6_A06_02  
1_29_PT7_A8_A08_02  
1_29_PT7_A9_A09_01  
1_29_PT7_B10_B10_04  
1_29_PT7_B11_B11_03  
1_29_PT7_B12_B12_04  
1_29_PT7_B2_B02_04  
1_29_PT7_B3_B03_03  
1_29_PT7_B4_B04_04  
1_29_PT7_B5_B05_03  
1_29_PT7_B6_B06_04  
1_29_PT7_B7_B07_03  
1_29_PT7_C10_C10_06  
1_29_PT7_C11_C11_05  
1_29_PT7_C12_C12_06  
1_29_PT7_C1_C01_05  
1_29_PT7_C2_C02_06  
1_29_PT7_C3_C03_05  
1_29_PT7_C4_C04_06  
1_29_PT7_C5_C05_05  
1_29_PT7_C7_C07_05  
1_29_PT7_C8_C08_06  
1_29_PT7_C9_C09_05  
1_29_PT7_D10_D10_08  
1_29_PT7_D12_D12_08  
1_29_PT7_D2_D02_08  
1_29_PT7_D3_D03_07  
1_29_PT7_D6_D06_08  
1_29_PT7_D7_D07_07  
1_29_PT7_D8_D08_08  
1_29_PT7_D9_D09_07  
1_29_PT7_E10_E10_10  
1_29_PT7_E11_E11_09  
1_29_PT7_E12_E12_10  
1_29_PT7_E1_E01_09  
1_29_PT7_E5_E05_09  
1_29_PT7_E7_E07_09  
1_29_PT7_E8_E08_10  
1_29_PT7_E9_E09_09  
1_29_PT7_F11_F11_11  
1_29_PT7_F12_F12_12  
1_29_PT7_F1_F01_11  
1_29_PT7_F2_F02_12  
1_29_PT7_F3_F03_11  
1_29_PT7_F4_F04_12  
1_29_PT7_F5_F05_11  
1_29_PT7_F6_F06_12  
1_29_PT7_F7_F07_11  
1_29_PT7_F8_F08_12  
1_29_PT7_F9_F09_11  
1_29_PT7_G10_G10_14  
1_29_PT7_G11_G11_13  
1_29_PT7_G1_G01_13  
1_29_PT7_G2_G02_14  
1_29_PT7_G3_G03_13  
1_29_PT7_G4_G04_14  
1_29_PT7_G5_G05_13  
1_29_PT7_G6_G06_14  
1_29_PT7_G7_G07_13  
1_29_PT7_G8_G08_14  
1_29_PT7_G9_G09_13  
1_29_PT7_H11_H11_15  
1_29_PT7_H12_H12_16  
1_29_PT7_H1_H01_15  
1_29_PT7_H2_H02_16  
1_29_PT7_H3_H03_15  
1_29_PT7_H4_H04_16  
1_29_PT7_H5_H05_15  
1_29_PT7_H6_H06_16  
1_29_PT7_H7_H07_15  
1_29_PT7_H8_H08_16  
1_29_PT7_H9_H09_15  
1_30_PT7_A10_A10_02  
1_30_PT7_A11_A11_01  
1_30_PT7_A12_A12_02  
1_30_PT7_A2_A02_02  
1_30_PT7_A3_A03_01  
1_30_PT7_A4_A04_02  
1_30_PT7_A5_A05_01  
1_30_PT7_A6_A06_02  
1_30_PT7_A7_A07_01  
1_30_PT7_A8_A08_02  
1_30_PT7_A9_A09_01  
1_30_PT7_B10_B10_04  
1_30_PT7_B11_B11_03  
1_30_PT7_B12_B12_04  
1_30_PT7_B1_B01_03  
1_30_PT7_B3_B03_03  
1_30_PT7_B4_B04_04  
1_30_PT7_B6_B06_04  
1_30_PT7_B7_B07_03  
1_30_PT7_B8_B08_04  
1_30_PT7_B9_B09_03  
1_30_PT7_C10_C10_06  
1_30_PT7_C11_C11_05  
1_30_PT7_C12_C12_06  
1_30_PT7_C1_C01_05  
1_30_PT7_C2_C02_06  
1_30_PT7_C3_C03_05  
1_30_PT7_C4_C04_06  
1_30_PT7_C6_C06_06  
1_30_PT7_C7_C07_05  
1_30_PT7_C8_C08_06  
1_30_PT7_C9_C09_05  
1_30_PT7_D10_D10_08  
1_30_PT7_D12_D12_08  
1_30_PT7_D1_D01_07  
1_30_PT7_D2_D02_08  
1_30_PT7_D3_D03_07  
1_30_PT7_D6_D06_08  
1_30_PT7_D7_D07_07  
1_30_PT7_D8_D08_08  
1_30_PT7_D9_D09_07  
1_30_PT7_E10_E10_10  
1_30_PT7_E11_E11_09  
1_30_PT7_E12_E12_10  
1_30_PT7_E1_E01_09  
1_30_PT7_E2_E02_10  
1_30_PT7_E4_E04_10  
1_30_PT7_E6_E06_10  
1_30_PT7_E7_E07_09  
1_30_PT7_E9_E09_09  
1_30_PT7_F10_F10_12  
1_30_PT7_F11_F11_11  
1_30_PT7_F12_F12_12  
1_30_PT7_F1_F01_11  
1_30_PT7_F3_F03_11  
1_30_PT7_F5_F05_11  
1_30_PT7_F6_F06_12  
1_30_PT7_F7_F07_11  
1_30_PT7_F8_F08_12  
1_30_PT7_F9_F09_11  
1_30_PT7_G10_G10_14  
1_30_PT7_G11_G11_13  
1_30_PT7_G12_G12_14  
1_30_PT7_G1_G01_13  
1_30_PT7_G2_G02_14  
1_30_PT7_G4_G04_14  
1_30_PT7_G5_G05_13  
1_30_PT7_G6_G06_14  
1_30_PT7_G7_G07_13  
1_30_PT7_G8_G08_14  
1_30_PT7_G9_G09_13  
1_30_PT7_H10_H10_16  
1_30_PT7_H11_H11_15  
1_30_PT7_H12_H12_16  
1_30_PT7_H1_H01_15  
1_30_PT7_H2_H02_16  
1_30_PT7_H3_H03_15  
1_30_PT7_H4_H04_16  
1_30_PT7_H5_H05_15  
1_30_PT7_H6_H06_16  
1_30_PT7_H7_H07_15  
1_30_PT7_H8_H08_16  
1_30_PT7_H9_H09_15  
1_32_PT7_A10_A10_02  
1_32_PT7_A11_A11_01  
1_32_PT7_A12_A12_02  
1_32_PT7_A1_A01_01  
1_32_PT7_A2_A02_02  
1_32_PT7_A3_A03_01  
1_32_PT7_A4_A04_02  
1_32_PT7_A5_A05_01  
1_32_PT7_A6_A06_02  
1_32_PT7_A7_A07_01  
1_32_PT7_A8_A08_02  
1_32_PT7_A9_A09_01  
1_32_PT7_B10_B10_04  
1_32_PT7_B11_B11_03  
1_32_PT7_B12_B12_04  
1_32_PT7_B1_B01_03  
1_32_PT7_B2_B02_04  
1_32_PT7_B3_B03_03  
1_32_PT7_B4_B04_04  
1_32_PT7_B5_B05_03  
1_32_PT7_B6_B06_04  
1_32_PT7_B7_B07_03  
1_32_PT7_B8_B08_04  
1_32_PT7_B9_B09_03  
1_32_PT7_C10_C10_06  
1_32_PT7_C11_C11_05  
1_32_PT7_C12_C12_06  
1_32_PT7_C1_C01_05  
1_32_PT7_C2_C02_06  
1_32_PT7_C3_C03_05  
1_32_PT7_C4_C04_06  
1_32_PT7_C5_C05_05  
1_32_PT7_C6_C06_06  
1_32_PT7_C7_C07_05  
1_32_PT7_C8_C08_06  
1_32_PT7_C9_C09_05  
1_32_PT7_D10_D10_08  
1_32_PT7_D11_D11_07  
1_32_PT7_D2_D02_08  
1_32_PT7_D3_D03_07  
1_32_PT7_D4_D04_08  
1_32_PT7_D5_D05_07  
1_32_PT7_D6_D06_08  
1_32_PT7_D7_D07_07  
1_32_PT7_D8_D08_08  
1_32_PT7_D9_D09_07  
1_32_PT7_E10_E10_10  
1_32_PT7_E11_E11_09  
1_32_PT7_E12_E12_10  
1_32_PT7_E1_E01_09  
1_32_PT7_E2_E02_10  
1_32_PT7_E3_E03_09  
1_32_PT7_E4_E04_10  
1_32_PT7_E5_E05_09  
1_32_PT7_E6_E06_10  
1_32_PT7_E8_E08_10  
1_32_PT7_E9_E09_09  
1_32_PT7_F11_F11_11  
1_32_PT7_F12_F12_12  
1_32_PT7_F2_F02_12  
1_32_PT7_F3_F03_11  
1_32_PT7_F4_F04_12  
1_32_PT7_F5_F05_11  
1_32_PT7_F6_F06_12  
1_32_PT7_F7_F07_11  
1_32_PT7_F8_F08_12  
1_32_PT7_F9_F09_11  
1_32_PT7_G10_G10_14  
1_32_PT7_G11_G11_13  
1_32_PT7_G12_G12_14  
1_32_PT7_G1_G01_13  
1_32_PT7_G2_G02_14  
1_32_PT7_G4_G04_14  
1_32_PT7_G5_G05_13  
1_32_PT7_G6_G06_14  
1_32_PT7_G7_G07_13  
1_32_PT7_G8_G08_14  
1_32_PT7_G9_G09_13  
1_32_PT7_H10_H10_16  
1_32_PT7_H11_H11_15  
1_32_PT7_H12_H12_16  
1_32_PT7_H1_H01_15  
1_32_PT7_H2_H02_16  
1_32_PT7_H3_H03_15  
1_32_PT7_H4_H04_16  
1_32_PT7_H5_H05_15  
1_32_PT7_H6_H06_16  
1_32_PT7_H7_H07_15  
1_32_PT7_H8_H08_16  
1_32_PT7_H9_H09_15  
1_33_PT7_A11_A11_01  
1_33_PT7_A12_A12_02  
1_33_PT7_A1_A01_01  
1_33_PT7_A2_A02_02  
1_33_PT7_A3_A03_01  
1_33_PT7_A4_A04_02  
1_33_PT7_A6_A06_02  
1_33_PT7_A7_A07_01  
1_33_PT7_A8_A08_02  
1_33_PT7_A9_A09_01  
1_33_PT7_B10_B10_04  
1_33_PT7_B11_B11_03  
1_33_PT7_B12_B12_04  
1_33_PT7_B1_B01_03  
1_33_PT7_B2_B02_04  
1_33_PT7_B3_B03_03  
1_33_PT7_B4_B04_04  
1_33_PT7_B7_B07_03  
1_33_PT7_B8_B08_04  
1_33_PT7_B9_B09_03  
1_33_PT7_C10_C10_06  
1_33_PT7_C11_C11_05  
1_33_PT7_C12_C12_06  
1_33_PT7_C1_C01_05  
1_33_PT7_C2_C02_06  
1_33_PT7_C3_C03_05  
1_33_PT7_C5_C05_05  
1_33_PT7_C7_C07_05  
1_33_PT7_C8_C08_06  
1_33_PT7_C9_C09_05  
1_33_PT7_D10_D10_08  
1_33_PT7_D11_D11_07  
1_33_PT7_D12_D12_08  
1_33_PT7_D1_D01_07  
1_33_PT7_D4_D04_08  
1_33_PT7_D5_D05_07  
1_33_PT7_D6_D06_08  
1_33_PT7_D7_D07_07  
1_33_PT7_D8_D08_08  
1_33_PT7_D9_D09_07  
1_33_PT7_E10_E10_10  
1_33_PT7_E12_E12_10  
1_33_PT7_E1_E01_09  
1_33_PT7_E2_E02_10  
1_33_PT7_E3_E03_09  
1_33_PT7_E4_E04_10  
1_33_PT7_E5_E05_09  
1_33_PT7_E6_E06_10  
1_33_PT7_E7_E07_09  
1_33_PT7_E8_E08_10  
1_33_PT7_E9_E09_09  
1_33_PT7_F10_F10_12  
1_33_PT7_F11_F11_11  
1_33_PT7_F12_F12_12  
1_33_PT7_F1_F01_11  
1_33_PT7_F2_F02_12  
1_33_PT7_F3_F03_11  
1_33_PT7_F4_F04_12  
1_33_PT7_F5_F05_11  
1_33_PT7_F6_F06_12  
1_33_PT7_F7_F07_11  
1_33_PT7_F8_F08_12  
1_33_PT7_F9_F09_11  
1_33_PT7_G11_G11_13  
1_33_PT7_G12_G12_14  
1_33_PT7_G1_G01_13  
1_33_PT7_G2_G02_14  
1_33_PT7_G4_G04_14  
1_33_PT7_G5_G05_13  
1_33_PT7_G6_G06_14  
1_33_PT7_G7_G07_13  
1_33_PT7_G8_G08_14  
1_33_PT7_G9_G09_13  
1_33_PT7_H10_H10_16  
1_33_PT7_H11_H11_15  
1_33_PT7_H12_H12_16  
1_33_PT7_H1_H01_15  
1_33_PT7_H2_H02_16  
1_33_PT7_H4_H04_16  
1_33_PT7_H5_H05_15  
1_33_PT7_H7_H07_15  
1_33_PT7_H8_H08_16  
1_33_PT7_H9_H09_15  
1_40_PT7_A10_A10_02  
1_40_PT7_A11_A11_01  
1_40_PT7_A12_A12_02  
1_40_PT7_A1_A01_01  
1_40_PT7_A4_A04_02  
1_40_PT7_A5_A05_01  
1_40_PT7_A6_A06_02  
1_40_PT7_A7_A07_01  
1_40_PT7_A8_A08_02  
1_40_PT7_A9_A09_01  
1_40_PT7_B10_B10_04  
1_40_PT7_B11_B11_03  
1_40_PT7_B12_B12_04  
1_40_PT7_B1_B01_03  
1_40_PT7_B2_B02_04  
1_40_PT7_B3_B03_03  
1_40_PT7_B4_B04_04  
1_40_PT7_B6_B06_04  
1_40_PT7_B7_B07_03  
1_40_PT7_B8_B08_04  
1_40_PT7_B9_B09_03  
1_40_PT7_C10_C10_06  
1_40_PT7_C11_C11_05  
1_40_PT7_C1_C01_05  
1_40_PT7_C2_C02_06  
1_40_PT7_C4_C04_06  
1_40_PT7_C5_C05_05  
1_40_PT7_C7_C07_05  
1_40_PT7_C9_C09_05  
1_40_PT7_D10_D10_08  
1_40_PT7_D11_D11_07  
1_40_PT7_D12_D12_08  
1_40_PT7_D1_D01_07  
1_40_PT7_D2_D02_08  
1_40_PT7_D3_D03_07  
1_40_PT7_D4_D04_08  
1_40_PT7_D6_D06_08  
1_40_PT7_D7_D07_07  
1_40_PT7_D8_D08_08  
1_40_PT7_D9_D09_07  
1_40_PT7_E10_E10_10  
1_40_PT7_E12_E12_10  
1_40_PT7_E1_E01_09  
1_40_PT7_E2_E02_10  
1_40_PT7_E3_E03_09  
1_40_PT7_E5_E05_09  
1_40_PT7_E6_E06_10  
1_40_PT7_E7_E07_09  
1_40_PT7_E8_E08_10  
1_40_PT7_E9_E09_09  
1_40_PT7_F10_F10_12  
1_40_PT7_F11_F11_11  
1_40_PT7_F12_F12_12  
1_40_PT7_F1_F01_11  
1_40_PT7_F2_F02_12  
1_40_PT7_F3_F03_11  
1_40_PT7_F5_F05_11  
1_40_PT7_F6_F06_12  
1_40_PT7_F7_F07_11  
1_40_PT7_F8_F08_12  
1_40_PT7_F9_F09_11  
1_40_PT7_G11_G11_13  
1_40_PT7_G12_G12_14  
1_40_PT7_G1_G01_13  
1_40_PT7_G2_G02_14  
1_40_PT7_G3_G03_13  
1_40_PT7_G4_G04_14  
1_40_PT7_G5_G05_13  
1_40_PT7_G6_G06_14  
1_40_PT7_G7_G07_13  
1_40_PT7_H10_H10_16  
1_40_PT7_H11_H11_15  
1_40_PT7_H12_H12_16  
1_40_PT7_H1_H01_15  
1_40_PT7_H2_H02_16  
1_40_PT7_H3_H03_15  
1_40_PT7_H4_H04_16  
1_40_PT7_H5_H05_15  
1_40_PT7_H6_H06_16  
1_40_PT7_H7_H07_15  
1_40_PT7_H8_H08_16  
1_41_PT7_A10_A10_02  
1_41_PT7_A11_A11_01  
1_41_PT7_A12_A12_02  
1_41_PT7_A1_A01_01  
1_41_PT7_A2_A02_02  
1_41_PT7_A3_A03_01  
1_41_PT7_A4_A04_02  
1_41_PT7_A5_A05_01  
1_41_PT7_A6_A06_02  
1_41_PT7_A7_A07_01  
1_41_PT7_A8_A08_02  
1_41_PT7_A9_A09_01  
1_41_PT7_B10_B10_04  
1_41_PT7_B11_B11_03  
1_41_PT7_B12_B12_04  
1_41_PT7_B1_B01_03  
1_41_PT7_B2_B02_04  
1_41_PT7_B3_B03_03  
1_41_PT7_B4_B04_04  
1_41_PT7_B5_B05_03  
1_41_PT7_B6_B06_04  
1_41_PT7_B7_B07_03  
1_41_PT7_B8_B08_04  
1_41_PT7_B9_B09_03  
1_41_PT7_C10_C10_06  
1_41_PT7_C11_C11_05  
1_41_PT7_C12_C12_06  
1_41_PT7_C1_C01_05  
1_41_PT7_C2_C02_06  
1_41_PT7_C3_C03_05  
1_41_PT7_C4_C04_06  
1_41_PT7_C5_C05_05  
1_41_PT7_C6_C06_06  
1_41_PT7_C7_C07_05  
1_41_PT7_C9_C09_05  
1_41_PT7_D11_D11_07  
1_41_PT7_D12_D12_08  
1_41_PT7_D1_D01_07  
1_41_PT7_D2_D02_08  
1_41_PT7_D3_D03_07  
1_41_PT7_D4_D04_08  
1_41_PT7_D5_D05_07  
1_41_PT7_D7_D07_07  
1_41_PT7_D8_D08_08  
1_41_PT7_D9_D09_07  
1_41_PT7_E10_E10_10  
1_41_PT7_E11_E11_09  
1_41_PT7_E12_E12_10  
1_41_PT7_E1_E01_09  
1_41_PT7_E2_E02_10  
1_41_PT7_E3_E03_09  
1_41_PT7_E4_E04_10  
1_41_PT7_E5_E05_09  
1_41_PT7_E6_E06_10  
1_41_PT7_E7_E07_09  
1_41_PT7_E8_E08_10  
1_41_PT7_E9_E09_09  
1_41_PT7_F10_F10_12  
1_41_PT7_F11_F11_11  
1_41_PT7_F12_F12_12  
1_41_PT7_F1_F01_11  
1_41_PT7_F2_F02_12  
1_41_PT7_F3_F03_11  
1_41_PT7_F4_F04_12  
1_41_PT7_F5_F05_11  
1_41_PT7_F6_F06_12  
1_41_PT7_F8_F08_12  
1_41_PT7_F9_F09_11  
1_41_PT7_G10_G10_14  
1_41_PT7_G11_G11_13  
1_41_PT7_G12_G12_14  
1_41_PT7_G1_G01_13  
1_41_PT7_G2_G02_14  
1_41_PT7_G3_G03_13  
1_41_PT7_G4_G04_14  
1_41_PT7_G5_G05_13  
1_41_PT7_G6_G06_14  
1_41_PT7_G7_G07_13  
1_41_PT7_G8_G08_14  
1_41_PT7_G9_G09_13  
1_41_PT7_H11_H11_15  
1_41_PT7_H12_H12_16  
1_41_PT7_H1_H01_15  
1_41_PT7_H2_H02_16  
1_41_PT7_H3_H03_15  
1_41_PT7_H4_H04_16  
1_41_PT7_H6_H06_16  
1_41_PT7_H7_H07_15  
1_41_PT7_H8_H08_16  
1_41_PT7_H9_H09_15  
1_42_PT7_A10_A10_02  
1_42_PT7_A11_A11_01  
1_42_PT7_A12_A12_02  
1_42_PT7_A1_A01_01  
1_42_PT7_A2_A02_02  
1_42_PT7_A3_A03_01  
1_42_PT7_A5_A05_01  
1_42_PT7_A6_A06_02  
1_42_PT7_A8_A08_02  
1_42_PT7_A9_A09_01  
1_42_PT7_B11_B11_03  
1_42_PT7_B12_B12_04  
1_42_PT7_B1_B01_03  
1_42_PT7_B2_B02_04  
1_42_PT7_B3_B03_03  
1_42_PT7_B5_B05_03  
1_42_PT7_B6_B06_04  
1_42_PT7_B7_B07_03  
1_42_PT7_B8_B08_04  
1_42_PT7_B9_B09_03  
1_42_PT7_C10_C10_06  
1_42_PT7_C11_C11_05  
1_42_PT7_C12_C12_06  
1_42_PT7_C1_C01_05  
1_42_PT7_C2_C02_06  
1_42_PT7_C3_C03_05  
1_42_PT7_C4_C04_06  
1_42_PT7_C5_C05_05  
1_42_PT7_C6_C06_06  
1_42_PT7_C7_C07_05  
1_42_PT7_C8_C08_06  
1_42_PT7_C9_C09_05  
1_42_PT7_D10_D10_08  
1_42_PT7_D11_D11_07  
1_42_PT7_D12_D12_08  
1_42_PT7_D1_D01_07  
1_42_PT7_D2_D02_08  
1_42_PT7_D4_D04_08  
1_42_PT7_D5_D05_07  
1_42_PT7_D6_D06_08  
1_42_PT7_D7_D07_07  
1_42_PT7_D9_D09_07  
1_42_PT7_E10_E10_10  
1_42_PT7_E11_E11_09  
1_42_PT7_E12_E12_10  
1_42_PT7_E1_E01_09  
1_42_PT7_E2_E02_10  
1_42_PT7_E3_E03_09  
1_42_PT7_E5_E05_09  
1_42_PT7_E6_E06_10  
1_42_PT7_E7_E07_09  
1_42_PT7_E8_E08_10  
1_42_PT7_F11_F11_11  
1_42_PT7_F12_F12_12  
1_42_PT7_F2_F02_12  
1_42_PT7_F3_F03_11  
1_42_PT7_F4_F04_12  
1_42_PT7_F5_F05_11  
1_42_PT7_F6_F06_12  
1_42_PT7_F7_F07_11  
1_42_PT7_F8_F08_12  
1_42_PT7_F9_F09_11  
1_42_PT7_G10_G10_14  
1_42_PT7_G11_G11_13  
1_42_PT7_G12_G12_14  
1_42_PT7_G1_G01_13  
1_42_PT7_G2_G02_14  
1_42_PT7_G3_G03_13  
1_42_PT7_G4_G04_14  
1_42_PT7_G5_G05_13  
1_42_PT7_G6_G06_14  
1_42_PT7_G7_G07_13  
1_42_PT7_G8_G08_14  
1_42_PT7_H10_H10_16  
1_42_PT7_H11_H11_15  
1_42_PT7_H12_H12_16  
1_42_PT7_H1_H01_15  
1_42_PT7_H2_H02_16  
1_42_PT7_H3_H03_15  
1_42_PT7_H4_H04_16  
1_42_PT7_H5_H05_15  
1_42_PT7_H6_H06_16  
1_42_PT7_H7_H07_15  
1_42_PT7_H8_H08_16  
1_42_PT7_H9_H09_15  
1_43_PT7_A10_A10_02  
1_43_PT7_A11_A11_01  
1_43_PT7_A12_A12_02  
1_43_PT7_A1_A01_01  
1_43_PT7_A2_A02_02  
1_43_PT7_A3_A03_01  
1_43_PT7_A4_A04_02  
1_43_PT7_A5_A05_01  
1_43_PT7_A6_A06_02  
1_43_PT7_A7_A07_01  
1_43_PT7_A9_A09_01  
1_43_PT7_B10_B10_04  
1_43_PT7_B11_B11_03  
1_43_PT7_B12_B12_04  
1_43_PT7_B1_B01_03  
1_43_PT7_B2_B02_04  
1_43_PT7_B3_B03_03  
1_43_PT7_B4_B04_04  
1_43_PT7_B8_B08_04  
1_43_PT7_B9_B09_03  
1_43_PT7_C10_C10_06  
1_43_PT7_C11_C11_05  
1_43_PT7_C12_C12_06  
1_43_PT7_C1_C01_05  
1_43_PT7_C3_C03_05  
1_43_PT7_C4_C04_06  
1_43_PT7_C6_C06_06  
1_43_PT7_C7_C07_05  
1_43_PT7_C8_C08_06  
1_43_PT7_D10_D10_08  
1_43_PT7_D11_D11_07  
1_43_PT7_D12_D12_08  
1_43_PT7_D1_D01_07  
1_43_PT7_D2_D02_08  
1_43_PT7_D3_D03_07  
1_43_PT7_D4_D04_08  
1_43_PT7_D5_D05_07  
1_43_PT7_D6_D06_08  
1_43_PT7_D7_D07_07  
1_43_PT7_D9_D09_07  
1_43_PT7_E10_E10_10  
1_43_PT7_E11_E11_09  
1_43_PT7_E12_E12_10  
1_43_PT7_E1_E01_09  
1_43_PT7_E2_E02_10  
1_43_PT7_E3_E03_09  
1_43_PT7_E4_E04_10  
1_43_PT7_E7_E07_09  
1_43_PT7_E9_E09_09  
1_43_PT7_F10_F10_12  
1_43_PT7_F11_F11_11  
1_43_PT7_F12_F12_12  
1_43_PT7_F1_F01_11  
1_43_PT7_F2_F02_12  
1_43_PT7_F3_F03_11  
1_43_PT7_F4_F04_12  
1_43_PT7_F5_F05_11  
1_43_PT7_F7_F07_11  
1_43_PT7_F8_F08_12  
1_43_PT7_F9_F09_11  
1_43_PT7_G10_G10_14  
1_43_PT7_G11_G11_13  
1_43_PT7_G12_G12_14  
1_43_PT7_G1_G01_13  
1_43_PT7_G2_G02_14  
1_43_PT7_G3_G03_13  
1_43_PT7_G4_G04_14  
1_43_PT7_G5_G05_13  
1_43_PT7_G6_G06_14  
1_43_PT7_G7_G07_13  
1_43_PT7_G8_G08_14  
1_43_PT7_H10_H10_16  
1_43_PT7_H11_H11_15  
1_43_PT7_H12_H12_16  
1_43_PT7_H1_H01_15  
1_43_PT7_H2_H02_16  
1_43_PT7_H3_H03_15  
1_43_PT7_H4_H04_16  
1_43_PT7_H5_H05_15  
1_43_PT7_H6_H06_16  
1_43_PT7_H7_H07_15  
1_43_PT7_H8_H08_16  
1_43_PT7_H9_H09_15  
1_44_PT7_A10_A10_02  
1_44_PT7_A11_A11_01  
1_44_PT7_A12_A12_02  
1_44_PT7_A1_A01_01  
1_44_PT7_A2_A02_02  
1_44_PT7_A3_A03_01  
1_44_PT7_A4_A04_02  
1_44_PT7_A5_A05_01  
1_44_PT7_A6_A06_02  
1_44_PT7_A7_A07_01  
1_44_PT7_A8_A08_02  
1_44_PT7_A9_A09_01  
1_44_PT7_B10_B10_04  
1_44_PT7_B11_B11_03  
1_44_PT7_B12_B12_04  
1_44_PT7_B1_B01_03  
1_44_PT7_B2_B02_04  
1_44_PT7_B3_B03_03  
1_44_PT7_B4_B04_04  
1_44_PT7_B5_B05_03  
1_44_PT7_B6_B06_04  
1_44_PT7_B7_B07_03  
1_44_PT7_B9_B09_03  
1_44_PT7_C10_C10_06  
1_44_PT7_C11_C11_05  
1_44_PT7_C12_C12_06  
1_44_PT7_C1_C01_05  
1_44_PT7_C2_C02_06  
1_44_PT7_C3_C03_05  
1_44_PT7_C4_C04_06  
1_44_PT7_C5_C05_05  
1_44_PT7_C6_C06_06  
1_44_PT7_C7_C07_05  
1_44_PT7_C8_C08_06  
1_44_PT7_C9_C09_05  
1_44_PT7_D10_D10_08  
1_44_PT7_D12_D12_08  
1_44_PT7_D2_D02_08  
1_44_PT7_D3_D03_07  
1_44_PT7_D4_D04_08  
1_44_PT7_D5_D05_07  
1_44_PT7_D6_D06_08  
1_44_PT7_D7_D07_07  
1_44_PT7_D9_D09_07  
1_44_PT7_E10_E10_10  
1_44_PT7_E11_E11_09  
1_44_PT7_E1_E01_09  
1_44_PT7_E2_E02_10  
1_44_PT7_E3_E03_09  
1_44_PT7_E4_E04_10  
1_44_PT7_E5_E05_09  
1_44_PT7_E6_E06_10  
1_44_PT7_E7_E07_09  
1_44_PT7_E9_E09_09  
1_44_PT7_F10_F10_12  
1_44_PT7_F11_F11_11  
1_44_PT7_F12_F12_12  
1_44_PT7_F1_F01_11  
1_44_PT7_F2_F02_12  
1_44_PT7_F3_F03_11  
1_44_PT7_F4_F04_12  
1_44_PT7_F5_F05_11  
1_44_PT7_F6_F06_12  
1_44_PT7_F7_F07_11  
1_44_PT7_F8_F08_12  
1_44_PT7_G10_G10_14  
1_44_PT7_G11_G11_13  
1_44_PT7_G12_G12_14  
1_44_PT7_G1_G01_13  
1_44_PT7_G2_G02_14  
1_44_PT7_G3_G03_13  
1_44_PT7_G4_G04_14  
1_44_PT7_G6_G06_14  
1_44_PT7_G7_G07_13  
1_44_PT7_G8_G08_14  
1_44_PT7_G9_G09_13  
1_44_PT7_H10_H10_16  
1_44_PT7_H11_H11_15  
1_44_PT7_H12_H12_16  
1_44_PT7_H1_H01_15  
1_44_PT7_H2_H02_16  
1_44_PT7_H3_H03_15  
1_44_PT7_H4_H04_16  
1_44_PT7_H5_H05_15  
1_44_PT7_H7_H07_15  
1_44_PT7_H8_H08_16  
1_44_PT7_H9_H09_15  
1_45_PT7_A10_A10_02  
1_45_PT7_A11_A11_01  
1_45_PT7_A12_A12_02  
1_45_PT7_A1_A01_01  
1_45_PT7_A2_A02_02  
1_45_PT7_A4_A04_02  
1_45_PT7_A5_A05_01  
1_45_PT7_A6_A06_02  
1_45_PT7_A7_A07_01  
1_45_PT7_A8_A08_02  
1_45_PT7_A9_A09_01  
1_45_PT7_B10_B10_04  
1_45_PT7_B11_B11_03  
1_45_PT7_B12_B12_04  
1_45_PT7_B1_B01_03  
1_45_PT7_B2_B02_04  
1_45_PT7_B3_B03_03  
1_45_PT7_B4_B04_04  
1_45_PT7_B5_B05_03  
1_45_PT7_B6_B06_04  
1_45_PT7_B7_B07_03  
1_45_PT7_B8_B08_04  
1_45_PT7_B9_B09_03  
1_45_PT7_C10_C10_06  
1_45_PT7_C11_C11_05  
1_45_PT7_C12_C12_06  
1_45_PT7_C1_C01_05  
1_45_PT7_C2_C02_06  
1_45_PT7_C3_C03_05  
1_45_PT7_C4_C04_06  
1_45_PT7_C5_C05_05  
1_45_PT7_C7_C07_05  
1_45_PT7_C8_C08_06  
1_45_PT7_C9_C09_05  
1_45_PT7_D10_D10_08  
1_45_PT7_D11_D11_07  
1_45_PT7_D12_D12_08  
1_45_PT7_D1_D01_07  
1_45_PT7_D2_D02_08  
1_45_PT7_D3_D03_07  
1_45_PT7_D4_D04_08  
1_45_PT7_D6_D06_08  
1_45_PT7_D7_D07_07  
1_45_PT7_D9_D09_07  
1_45_PT7_E10_E10_10  
1_45_PT7_E11_E11_09  
1_45_PT7_E1_E01_09  
1_45_PT7_E2_E02_10  
1_45_PT7_E3_E03_09  
1_45_PT7_E4_E04_10  
1_45_PT7_E5_E05_09  
1_45_PT7_E6_E06_10  
1_45_PT7_E7_E07_09  
1_45_PT7_E9_E09_09  
1_45_PT7_F10_F10_12  
1_45_PT7_F11_F11_11  
1_45_PT7_F12_F12_12  
1_45_PT7_F1_F01_11  
1_45_PT7_F2_F02_12  
1_45_PT7_F3_F03_11  
1_45_PT7_F4_F04_12  
1_45_PT7_F5_F05_11  
1_45_PT7_F6_F06_12  
1_45_PT7_F7_F07_11  
1_45_PT7_F8_F08_12  
1_45_PT7_G10_G10_14  
1_45_PT7_G11_G11_13  
1_45_PT7_G12_G12_14  
1_45_PT7_G1_G01_13  
1_45_PT7_G2_G02_14  
1_45_PT7_G3_G03_13  
1_45_PT7_G4_G04_14  
1_45_PT7_G5_G05_13  
1_45_PT7_G6_G06_14  
1_45_PT7_G7_G07_13  
1_45_PT7_G8_G08_14  
1_45_PT7_G9_G09_13  
1_45_PT7_H10_H10_16  
1_45_PT7_H11_H11_15  
1_45_PT7_H12_H12_16  
1_45_PT7_H1_H01_15  
1_45_PT7_H2_H02_16  
1_45_PT7_H3_H03_15  
1_45_PT7_H4_H04_16  
1_45_PT7_H5_H05_15  
1_45_PT7_H6_H06_16  
1_45_PT7_H7_H07_15  
1_45_PT7_H8_H08_16  
1_45_PT7_H9_H09_15  
1_46_PT7_A10_A10_02  
1_46_PT7_A11_A11_01  
1_46_PT7_A12_A12_02  
1_46_PT7_A1_A01_01  
1_46_PT7_A2_A02_02  
1_46_PT7_A4_A04_02  
1_46_PT7_A5_A05_01  
1_46_PT7_A6_A06_02  
1_46_PT7_A8_A08_02  
1_46_PT7_A9_A09_01  
1_46_PT7_B10_B10_04  
1_46_PT7_B11_B11_03  
1_46_PT7_B12_B12_04  
1_46_PT7_B1_B01_03  
1_46_PT7_B2_B02_04  
1_46_PT7_B3_B03_03  
1_46_PT7_B4_B04_04  
1_46_PT7_B5_B05_03  
1_46_PT7_B6_B06_04  
1_46_PT7_B7_B07_03  
1_46_PT7_B8_B08_04  
1_46_PT7_B9_B09_03  
1_46_PT7_C10_C10_06  
1_46_PT7_C11_C11_05  
1_46_PT7_C12_C12_06  
1_46_PT7_C1_C01_05  
1_46_PT7_C2_C02_06  
1_46_PT7_C3_C03_05  
1_46_PT7_C4_C04_06  
1_46_PT7_C5_C05_05  
1_46_PT7_C6_C06_06  
1_46_PT7_C7_C07_05  
1_46_PT7_C8_C08_06  
1_46_PT7_C9_C09_05  
1_46_PT7_D11_D11_07  
1_46_PT7_D12_D12_08  
1_46_PT7_D1_D01_07  
1_46_PT7_D2_D02_08  
1_46_PT7_D3_D03_07  
1_46_PT7_D4_D04_08  
1_46_PT7_D5_D05_07  
1_46_PT7_D6_D06_08  
1_46_PT7_D7_D07_07  
1_46_PT7_D8_D08_08  
1_46_PT7_E10_E10_10  
1_46_PT7_E11_E11_09  
1_46_PT7_E12_E12_10  
1_46_PT7_E1_E01_09  
1_46_PT7_E2_E02_10  
1_46_PT7_E3_E03_09  
1_46_PT7_E4_E04_10  
1_46_PT7_E5_E05_09  
1_46_PT7_E7_E07_09  
1_46_PT7_E8_E08_10  
1_46_PT7_E9_E09_09  
1_46_PT7_F10_F10_12  
1_46_PT7_F11_F11_11  
1_46_PT7_F12_F12_12  
1_46_PT7_F1_F01_11  
1_46_PT7_F2_F02_12  
1_46_PT7_F3_F03_11  
1_46_PT7_F4_F04_12  
1_46_PT7_F5_F05_11  
1_46_PT7_F6_F06_12  
1_46_PT7_F7_F07_11  
1_46_PT7_F8_F08_12  
1_46_PT7_F9_F09_11  
1_46_PT7_G10_G10_14  
1_46_PT7_G11_G11_13  
1_46_PT7_G12_G12_14  
1_46_PT7_G1_G01_13  
1_46_PT7_G2_G02_14  
1_46_PT7_G4_G04_14  
1_46_PT7_G5_G05_13  
1_46_PT7_G6_G06_14  
1_46_PT7_G7_G07_13  
1_46_PT7_G8_G08_14  
1_46_PT7_G9_G09_13  
1_46_PT7_H10_H10_16  
1_46_PT7_H11_H11_15  
1_46_PT7_H12_H12_16  
1_46_PT7_H1_H01_15  
1_46_PT7_H2_H02_16  
1_46_PT7_H3_H03_15  
1_46_PT7_H4_H04_16  
1_46_PT7_H5_H05_15  
1_46_PT7_H6_H06_16  
1_46_PT7_H7_H07_15  
1_46_PT7_H8_H08_16  
1_46_PT7_H9_H09_15  
1_47_PT7_A10_A10_02  
1_47_PT7_A11_A11_01  
1_47_PT7_A12_A12_02  
1_47_PT7_A1_A01_01  
1_47_PT7_A2_A02_02  
1_47_PT7_A4_A04_02  
1_47_PT7_A5_A05_01  
1_47_PT7_A6_A06_02  
1_47_PT7_A7_A07_01  
1_47_PT7_A9_A09_01  
1_47_PT7_B10_B10_04  
1_47_PT7_B11_B11_03  
1_47_PT7_B12_B12_04  
1_47_PT7_B1_B01_03  
1_47_PT7_B2_B02_04  
1_47_PT7_B3_B03_03  
1_47_PT7_B5_B05_03  
1_47_PT7_B6_B06_04  
1_47_PT7_B7_B07_03  
1_47_PT7_B9_B09_03  
1_47_PT7_C10_C10_06  
1_47_PT7_C11_C11_05  
1_47_PT7_C12_C12_06  
1_47_PT7_C1_C01_05  
1_47_PT7_C2_C02_06  
1_47_PT7_C3_C03_05  
1_47_PT7_C5_C05_05  
1_47_PT7_C7_C07_05  
1_47_PT7_C8_C08_06  
1_47_PT7_C9_C09_05  
1_47_PT7_D10_D10_08  
1_47_PT7_D11_D11_07  
1_47_PT7_D12_D12_08  
1_47_PT7_D1_D01_07  
1_47_PT7_D2_D02_08  
1_47_PT7_D3_D03_07  
1_47_PT7_D4_D04_08  
1_47_PT7_D5_D05_07  
1_47_PT7_D6_D06_08  
1_47_PT7_D7_D07_07  
1_47_PT7_D8_D08_08  
1_47_PT7_D9_D09_07  
1_47_PT7_E10_E10_10  
1_47_PT7_E12_E12_10  
1_47_PT7_E1_E01_09  
1_47_PT7_E2_E02_10  
1_47_PT7_E4_E04_10  
1_47_PT7_E5_E05_09  
1_47_PT7_E6_E06_10  
1_47_PT7_E7_E07_09  
1_47_PT7_E8_E08_10  
1_47_PT7_E9_E09_09  
1_47_PT7_F10_F10_12  
1_47_PT7_F11_F11_11  
1_47_PT7_F12_F12_12  
1_47_PT7_F1_F01_11  
1_47_PT7_F2_F02_12  
1_47_PT7_F3_F03_11  
1_47_PT7_F4_F04_12  
1_47_PT7_F5_F05_11  
1_47_PT7_F6_F06_12  
1_47_PT7_F7_F07_11  
1_47_PT7_F8_F08_12  
1_47_PT7_F9_F09_11  
1_47_PT7_G10_G10_14  
1_47_PT7_G11_G11_13  
1_47_PT7_G12_G12_14  
1_47_PT7_G1_G01_13  
1_47_PT7_G2_G02_14  
1_47_PT7_G3_G03_13  
1_47_PT7_G4_G04_14  
1_47_PT7_G5_G05_13  
1_47_PT7_G6_G06_14  
1_47_PT7_G7_G07_13  
1_47_PT7_G8_G08_14  
1_47_PT7_G9_G09_13  
1_47_PT7_H10_H10_16  
1_47_PT7_H11_H11_15  
1_47_PT7_H12_H12_16  
1_47_PT7_H1_H01_15  
1_47_PT7_H2_H02_16  
1_47_PT7_H3_H03_15  
1_47_PT7_H4_H04_16  
1_47_PT7_H5_H05_15  
1_47_PT7_H6_H06_16  
1_47_PT7_H7_H07_15  
1_47_PT7_H8_H08_16  
1_47_PT7_H9_H09_15  
1_48_PT7_A10_A10_02  
1_48_PT7_A11_A11_01  
1_48_PT7_A12_A12_02  
1_48_PT7_A1_A01_01  
1_48_PT7_A2_A02_02  
1_48_PT7_A3_A03_01  
1_48_PT7_A4_A04_02  
1_48_PT7_A5_A05_01  
1_48_PT7_A7_A07_01  
1_48_PT7_A8_A08_02  
1_48_PT7_A9_A09_01  
1_48_PT7_B10_B10_04  
1_48_PT7_B11_B11_03  
1_48_PT7_B1_B01_03  
1_48_PT7_B2_B02_04  
1_48_PT7_B3_B03_03  
1_48_PT7_B4_B04_04  
1_48_PT7_B5_B05_03  
1_48_PT7_B6_B06_04  
1_48_PT7_B7_B07_03  
1_48_PT7_B8_B08_04  
1_48_PT7_B9_B09_03  
1_48_PT7_C10_C10_06  
1_48_PT7_C11_C11_05  
1_48_PT7_C12_C12_06  
1_48_PT7_C1_C01_05  
1_48_PT7_C2_C02_06  
1_48_PT7_C3_C03_05  
1_48_PT7_C4_C04_06  
1_48_PT7_C5_C05_05  
1_48_PT7_C6_C06_06  
1_48_PT7_C7_C07_05  
1_48_PT7_C8_C08_06  
1_48_PT7_D12_D12_08  
1_48_PT7_D1_D01_07  
1_48_PT7_D2_D02_08  
1_48_PT7_D3_D03_07  
1_48_PT7_D4_D04_08  
1_48_PT7_D5_D05_07  
1_48_PT7_D6_D06_08  
1_48_PT7_D7_D07_07  
1_48_PT7_D8_D08_08  
1_48_PT7_D9_D09_07  
1_48_PT7_E10_E10_10  
1_48_PT7_E11_E11_09  
1_48_PT7_E12_E12_10  
1_48_PT7_E1_E01_09  
1_48_PT7_E2_E02_10  
1_48_PT7_E4_E04_10  
1_48_PT7_E5_E05_09  
1_48_PT7_E6_E06_10  
1_48_PT7_E7_E07_09  
1_48_PT7_E8_E08_10  
1_48_PT7_E9_E09_09  
1_48_PT7_F10_F10_12  
1_48_PT7_F11_F11_11  
1_48_PT7_F12_F12_12  
1_48_PT7_F1_F01_11  
1_48_PT7_F2_F02_12  
1_48_PT7_F3_F03_11  
1_48_PT7_F4_F04_12  
1_48_PT7_F5_F05_11  
1_48_PT7_F6_F06_12  
1_48_PT7_F7_F07_11  
1_48_PT7_F9_F09_11  
1_48_PT7_G10_G10_14  
1_48_PT7_G11_G11_13  
1_48_PT7_G12_G12_14  
1_48_PT7_G1_G01_13  
1_48_PT7_G2_G02_14  
1_48_PT7_G3_G03_13  
1_48_PT7_G4_G04_14  
1_48_PT7_G5_G05_13  
1_48_PT7_G6_G06_14  
1_48_PT7_G7_G07_13  
1_48_PT7_G8_G08_14  
1_48_PT7_H10_H10_16  
1_48_PT7_H11_H11_15  
1_48_PT7_H12_H12_16  
1_48_PT7_H1_H01_15  
1_48_PT7_H2_H02_16  
1_48_PT7_H3_H03_15  
1_48_PT7_H4_H04_16  
1_48_PT7_H5_H05_15  
1_48_PT7_H6_H06_16  
1_48_PT7_H7_H07_15  
1_48_PT7_H8_H08_16  
1_48_PT7_H9_H09_15  
1_49_PT7_A10_A10_02  
1_49_PT7_A11_A11_01  
1_49_PT7_A12_A12_02  
1_49_PT7_A1_A01_01  
1_49_PT7_A3_A03_01  
1_49_PT7_A4_A04_02  
1_49_PT7_A5_A05_01  
1_49_PT7_A6_A06_02  
1_49_PT7_A7_A07_01  
1_49_PT7_A8_A08_02  
1_49_PT7_A9_A09_01  
1_49_PT7_B10_B10_04  
1_49_PT7_B11_B11_03  
1_49_PT7_B12_B12_04  
1_49_PT7_B1_B01_03  
1_49_PT7_B2_B02_04  
1_49_PT7_B3_B03_03  
1_49_PT7_B4_B04_04  
1_49_PT7_B5_B05_03  
1_49_PT7_B6_B06_04  
1_49_PT7_B8_B08_04  
1_49_PT7_C10_C10_06  
1_49_PT7_C12_C12_06  
1_49_PT7_C1_C01_05  
1_49_PT7_C2_C02_06  
1_49_PT7_C3_C03_05  
1_49_PT7_C5_C05_05  
1_49_PT7_C7_C07_05  
1_49_PT7_C8_C08_06  
1_49_PT7_C9_C09_05  
1_49_PT7_D10_D10_08  
1_49_PT7_D11_D11_07  
1_49_PT7_D12_D12_08  
1_49_PT7_D1_D01_07  
1_49_PT7_D2_D02_08  
1_49_PT7_D3_D03_07  
1_49_PT7_D4_D04_08  
1_49_PT7_D5_D05_07  
1_49_PT7_D6_D06_08  
1_49_PT7_D7_D07_07  
1_49_PT7_D8_D08_08  
1_49_PT7_D9_D09_07  
1_49_PT7_E10_E10_10  
1_49_PT7_E11_E11_09  
1_49_PT7_E12_E12_10  
1_49_PT7_E2_E02_10  
1_49_PT7_E3_E03_09  
1_49_PT7_E4_E04_10  
1_49_PT7_E5_E05_09  
1_49_PT7_E6_E06_10  
1_49_PT7_E7_E07_09  
1_49_PT7_E9_E09_09  
1_49_PT7_F10_F10_12  
1_49_PT7_F11_F11_11  
1_49_PT7_F12_F12_12  
1_49_PT7_F1_F01_11  
1_49_PT7_F3_F03_11  
1_49_PT7_F5_F05_11  
1_49_PT7_F6_F06_12  
1_49_PT7_F8_F08_12  
1_49_PT7_F9_F09_11  
1_49_PT7_G10_G10_14  
1_49_PT7_G11_G11_13  
1_49_PT7_G12_G12_14  
1_49_PT7_G1_G01_13  
1_49_PT7_G2_G02_14  
1_49_PT7_G3_G03_13  
1_49_PT7_G4_G04_14  
1_49_PT7_G5_G05_13  
1_49_PT7_G6_G06_14  
1_49_PT7_G7_G07_13  
1_49_PT7_G8_G08_14  
1_49_PT7_G9_G09_13  
1_49_PT7_H10_H10_16  
1_49_PT7_H11_H11_15  
1_49_PT7_H12_H12_16  
1_49_PT7_H2_H02_16  
1_49_PT7_H3_H03_15  
1_49_PT7_H4_H04_16  
1_49_PT7_H5_H05_15  
1_49_PT7_H6_H06_16  
1_49_PT7_H7_H07_15  
1_49_PT7_H8_H08_16  
1_49_PT7_H9_H09_15  
1_50_PT7_A10_A10_02  
1_50_PT7_A11_A11_01  
1_50_PT7_A12_A12_02  
1_50_PT7_A1_A01_01  
1_50_PT7_A2_A02_02  
1_50_PT7_A3_A03_01  
1_50_PT7_A4_A04_02  
1_50_PT7_A5_A05_01  
1_50_PT7_A6_A06_02  
1_50_PT7_A7_A07_01  
1_50_PT7_A8_A08_02  
1_50_PT7_B10_B10_04  
1_50_PT7_B11_B11_03  
1_50_PT7_B12_B12_04  
1_50_PT7_B1_B01_03  
1_50_PT7_B2_B02_04  
1_50_PT7_B3_B03_03  
1_50_PT7_B4_B04_04  
1_50_PT7_B5_B05_03  
1_50_PT7_B6_B06_04  
1_50_PT7_B7_B07_03  
1_50_PT7_B8_B08_04  
1_50_PT7_B9_B09_03  
1_50_PT7_C11_C11_05  
1_50_PT7_C12_C12_06  
1_50_PT7_C1_C01_05  
1_50_PT7_C2_C02_06  
1_50_PT7_C3_C03_05  
1_50_PT7_C4_C04_06  
1_50_PT7_C5_C05_05  
1_50_PT7_C6_C06_06  
1_50_PT7_C7_C07_05  
1_50_PT7_C8_C08_06  
1_50_PT7_C9_C09_05  
1_50_PT7_D10_D10_08  
1_50_PT7_D11_D11_07  
1_50_PT7_D12_D12_08  
1_50_PT7_D1_D01_07  
1_50_PT7_D3_D03_07  
1_50_PT7_D4_D04_08  
1_50_PT7_D5_D05_07  
1_50_PT7_D6_D06_08  
1_50_PT7_D8_D08_08  
1_50_PT7_D9_D09_07  
1_50_PT7_E10_E10_10  
1_50_PT7_E11_E11_09  
1_50_PT7_E12_E12_10  
1_50_PT7_E1_E01_09  
1_50_PT7_E2_E02_10  
1_50_PT7_E3_E03_09  
1_50_PT7_E5_E05_09  
1_50_PT7_E6_E06_10  
1_50_PT7_E7_E07_09  
1_50_PT7_E8_E08_10  
1_50_PT7_E9_E09_09  
1_50_PT7_F10_F10_12  
1_50_PT7_F11_F11_11  
1_50_PT7_F12_F12_12  
1_50_PT7_F1_F01_11  
1_50_PT7_F2_F02_12  
1_50_PT7_F3_F03_11  
1_50_PT7_F4_F04_12  
1_50_PT7_F5_F05_11  
1_50_PT7_F6_F06_12  
1_50_PT7_F7_F07_11  
1_50_PT7_F8_F08_12  
1_50_PT7_F9_F09_11  
1_50_PT7_G10_G10_14  
1_50_PT7_G11_G11_13  
1_50_PT7_G12_G12_14  
1_50_PT7_G1_G01_13  
1_50_PT7_G2_G02_14  
1_50_PT7_G3_G03_13  
1_50_PT7_G4_G04_14  
1_50_PT7_G5_G05_13  
1_50_PT7_G6_G06_14  
1_50_PT7_H10_H10_16  
1_50_PT7_H11_H11_15  
1_50_PT7_H12_H12_16  
1_50_PT7_H1_H01_15  
1_50_PT7_H2_H02_16  
1_50_PT7_H3_H03_15  
1_50_PT7_H4_H04_16  
1_50_PT7_H5_H05_15  
1_50_PT7_H7_H07_15  
1_50_PT7_H8_H08_16  
1_50_PT7_H9_H09_15  
1_56_PT7_A10_A10_02  
1_56_PT7_A11_A11_01  
1_56_PT7_A12_A12_02  
1_56_PT7_A1_A01_01  
1_56_PT7_A3_A03_01  
1_56_PT7_A4_A04_02  
1_56_PT7_A5_A05_01  
1_56_PT7_A6_A06_02  
1_56_PT7_A9_A09_01  
1_56_PT7_B10_B10_04  
1_56_PT7_B11_B11_03  
1_56_PT7_B12_B12_04  
1_56_PT7_B1_B01_03  
1_56_PT7_B2_B02_04  
1_56_PT7_B3_B03_03  
1_56_PT7_B4_B04_04  
1_56_PT7_B6_B06_04  
1_56_PT7_B7_B07_03  
1_56_PT7_B8_B08_04  
1_56_PT7_B9_B09_03  
1_56_PT7_C10_C10_06  
1_56_PT7_C11_C11_05  
1_56_PT7_C12_C12_06  
1_56_PT7_C1_C01_05  
1_56_PT7_C2_C02_06  
1_56_PT7_C3_C03_05  
1_56_PT7_C5_C05_05  
1_56_PT7_C6_C06_06  
1_56_PT7_C7_C07_05  
1_56_PT7_C8_C08_06  
1_56_PT7_C9_C09_05  
1_56_PT7_D11_D11_07  
1_56_PT7_D12_D12_08  
1_56_PT7_D1_D01_07  
1_56_PT7_D2_D02_08  
1_56_PT7_D3_D03_07  
1_56_PT7_D4_D04_08  
1_56_PT7_D5_D05_07  
1_56_PT7_D6_D06_08  
1_56_PT7_D7_D07_07  
1_56_PT7_D8_D08_08  
1_56_PT7_D9_D09_07  
1_56_PT7_E10_E10_10  
1_56_PT7_E11_E11_09  
1_56_PT7_E12_E12_10  
1_56_PT7_E1_E01_09  
1_56_PT7_E2_E02_10  
1_56_PT7_E3_E03_09  
1_56_PT7_E4_E04_10  
1_56_PT7_E6_E06_10  
1_56_PT7_E7_E07_09  
1_56_PT7_E8_E08_10  
1_56_PT7_E9_E09_09  
1_56_PT7_F10_F10_12  
1_56_PT7_F11_F11_11  
1_56_PT7_F12_F12_12  
1_56_PT7_F1_F01_11  
1_56_PT7_F3_F03_11  
1_56_PT7_F4_F04_12  
1_56_PT7_F5_F05_11  
1_56_PT7_F6_F06_12  
1_56_PT7_F7_F07_11  
1_56_PT7_F8_F08_12  
1_56_PT7_F9_F09_11  
1_56_PT7_G10_G10_14  
1_56_PT7_G11_G11_13  
1_56_PT7_G1_G01_13  
1_56_PT7_G2_G02_14  
1_56_PT7_G3_G03_13  
1_56_PT7_G4_G04_14  
1_56_PT7_G5_G05_13  
1_56_PT7_G7_G07_13  
1_56_PT7_G8_G08_14  
1_56_PT7_G9_G09_13  
1_56_PT7_H10_H10_16  
1_56_PT7_H11_H11_15  
1_56_PT7_H12_H12_16  
1_56_PT7_H1_H01_15  
1_56_PT7_H2_H02_16  
1_56_PT7_H3_H03_15  
1_56_PT7_H4_H04_16  
1_56_PT7_H5_H05_15  
1_56_PT7_H6_H06_16  
1_56_PT7_H7_H07_15  
1_56_PT7_H8_H08_16  
1_56_PT7_H9_H09_15  
1_57_PT7_A10_A10_02  
1_57_PT7_A1_A01_01  
1_57_PT7_A2_A02_02  
1_57_PT7_A3_A03_01  
1_57_PT7_A4_A04_02  
1_57_PT7_A5_A05_01  
1_57_PT7_A6_A06_02  
1_57_PT7_A7_A07_01  
1_57_PT7_A8_A08_02  
1_57_PT7_A9_A09_01  
1_57_PT7_B10_B10_04  
1_57_PT7_B1_B01_03  
1_57_PT7_B2_B02_04  
1_57_PT7_B3_B03_03  
1_57_PT7_B4_B04_04  
1_57_PT7_B5_B05_03  
1_57_PT7_B6_B06_04  
1_57_PT7_B7_B07_03  
1_57_PT7_B8_B08_04  
1_57_PT7_B9_B09_03  
1_57_PT7_C10_C10_06  
1_57_PT7_C1_C01_05  
1_57_PT7_C2_C02_06  
1_57_PT7_C3_C03_05  
1_57_PT7_C4_C04_06  
1_57_PT7_C5_C05_05  
1_57_PT7_C6_C06_06  
1_57_PT7_C7_C07_05  
1_57_PT7_C8_C08_06  
1_57_PT7_C9_C09_05  
1_57_PT7_D10_D10_08  
1_57_PT7_D1_D01_07  
1_57_PT7_D2_D02_08  
1_57_PT7_D3_D03_07  
1_57_PT7_D4_D04_08  
1_57_PT7_D5_D05_07  
1_57_PT7_D6_D06_08  
1_57_PT7_D7_D07_07  
1_57_PT7_D8_D08_08  
1_57_PT7_D9_D09_07  
1_57_PT7_E10_E10_10  
1_57_PT7_E2_E02_10  
1_57_PT7_E3_E03_09  
1_57_PT7_E4_E04_10  
1_57_PT7_E5_E05_09  
1_57_PT7_E6_E06_10  
1_57_PT7_E7_E07_09  
1_57_PT7_E8_E08_10  
1_57_PT7_E9_E09_09  
1_57_PT7_F10_F10_12  
1_57_PT7_F1_F01_11  
1_57_PT7_F2_F02_12  
1_57_PT7_F3_F03_11  
1_57_PT7_F4_F04_12  
1_57_PT7_F6_F06_12  
1_57_PT7_F8_F08_12  
1_57_PT7_F9_F09_11  
1_57_PT7_G10_G10_14  
1_57_PT7_G1_G01_13  
1_57_PT7_G2_G02_14  
1_57_PT7_G3_G03_13  
1_57_PT7_G4_G04_14  
1_57_PT7_G5_G05_13  
1_57_PT7_G6_G06_14  
1_57_PT7_G7_G07_13  
1_57_PT7_G8_G08_14  
1_57_PT7_G9_G09_13  
1_57_PT7_H10_H10_16  
1_57_PT7_H1_H01_15  
1_57_PT7_H2_H02_16  
1_57_PT7_H3_H03_15  
1_57_PT7_H4_H04_16  
1_57_PT7_H6_H06_16  
1_57_PT7_H7_H07_15  
1_57_PT7_H8_H08_16  
1_57_PT7_H9_H09_15  
1_58_PT7_A1_A01_01  
1_58_PT7_A2_A02_02  
1_58_PT7_A3_A03_01  
1_58_PT7_A4_A04_02  
1_58_PT7_A7_A07_01  
1_58_PT7_A8_A08_02  
1_58_PT7_B1_B01_03  
1_58_PT7_B2_B02_04  
1_58_PT7_B3_B03_03  
1_58_PT7_B4_B04_04  
1_58_PT7_B5_B05_03  
1_58_PT7_B6_B06_04  
1_58_PT7_B7_B07_03  
1_58_PT7_B8_B08_04  
1_58_PT7_C1_C01_05  
1_58_PT7_C2_C02_06  
1_58_PT7_C4_C04_06  
1_58_PT7_C6_C06_06  
1_58_PT7_C7_C07_05  
1_58_PT7_C8_C08_06  
1_58_PT7_D1_D01_07  
1_58_PT7_D2_D02_08  
1_58_PT7_D3_D03_07  
1_58_PT7_D4_D04_08  
1_58_PT7_D5_D05_07  
1_58_PT7_D6_D06_08  
1_58_PT7_D7_D07_07  
1_58_PT7_D8_D08_08  
1_58_PT7_E1_E01_09  
1_58_PT7_E2_E02_10  
1_58_PT7_E3_E03_09  
1_58_PT7_E4_E04_10  
1_58_PT7_E5_E05_09  
1_58_PT7_E6_E06_10  
1_58_PT7_E7_E07_09  
1_58_PT7_E8_E08_10  
1_58_PT7_F1_F01_11  
1_58_PT7_F2_F02_12  
1_58_PT7_F3_F03_11  
1_58_PT7_F4_F04_12  
1_58_PT7_F5_F05_11  
1_58_PT7_F6_F06_12  
1_58_PT7_F7_F07_11  
1_58_PT7_F8_F08_12  
1_58_PT7_G1_G01_13  
1_58_PT7_G2_G02_14  
1_58_PT7_G3_G03_13  
1_58_PT7_G4_G04_14  
1_58_PT7_G5_G05_13  
1_58_PT7_G6_G06_14  
1_58_PT7_G7_G07_13  
1_58_PT7_G8_G08_14  
1_58_PT7_H1_H01_15  
1_58_PT7_H2_H02_16  
1_58_PT7_H5_H05_15  
1_58_PT7_H6_H06_16  
1_58_PT7_H7_H07_15  
1_59_PT7_A10_A10_02  
1_59_PT7_A11_A11_01  
1_59_PT7_A1_A01_01  
1_59_PT7_A2_A02_02  
1_59_PT7_A3_A03_01  
1_59_PT7_A4_A04_02  
1_59_PT7_A6_A06_02  
1_59_PT7_A7_A07_01  
1_59_PT7_A8_A08_02  
1_59_PT7_A9_A09_01  
1_59_PT7_B10_B10_04  
1_59_PT7_B11_B11_03  
1_59_PT7_B12_B12_04  
1_59_PT7_B1_B01_03  
1_59_PT7_B2_B02_04  
1_59_PT7_B3_B03_03  
1_59_PT7_B4_B04_04  
1_59_PT7_B5_B05_03  
1_59_PT7_B6_B06_04  
1_59_PT7_B7_B07_03  
1_59_PT7_B8_B08_04  
1_59_PT7_B9_B09_03  
1_59_PT7_C10_C10_06  
1_59_PT7_C11_C11_05  
1_59_PT7_C1_C01_05  
1_59_PT7_C2_C02_06  
1_59_PT7_C3_C03_05  
1_59_PT7_C4_C04_06  
1_59_PT7_C5_C05_05  
1_59_PT7_C6_C06_06  
1_59_PT7_C7_C07_05  
1_59_PT7_C8_C08_06  
1_59_PT7_C9_C09_05  
1_59_PT7_D10_D10_08  
1_59_PT7_D11_D11_07  
1_59_PT7_D12_D12_08  
1_59_PT7_D1_D01_07  
1_59_PT7_D2_D02_08  
1_59_PT7_D3_D03_07  
1_59_PT7_D4_D04_08  
1_59_PT7_D6_D06_08  
1_59_PT7_D7_D07_07  
1_59_PT7_D8_D08_08  
1_59_PT7_D9_D09_07  
1_59_PT7_E10_E10_10  
1_59_PT7_E11_E11_09  
1_59_PT7_E12_E12_10  
1_59_PT7_E2_E02_10  
1_59_PT7_E3_E03_09  
1_59_PT7_E4_E04_10  
1_59_PT7_E5_E05_09  
1_59_PT7_E6_E06_10  
1_59_PT7_E7_E07_09  
1_59_PT7_E8_E08_10  
1_59_PT7_E9_E09_09  
1_59_PT7_F10_F10_12  
1_59_PT7_F11_F11_11  
1_59_PT7_F12_F12_12  
1_59_PT7_F1_F01_11  
1_59_PT7_F2_F02_12  
1_59_PT7_F3_F03_11  
1_59_PT7_F4_F04_12  
1_59_PT7_F5_F05_11  
1_59_PT7_F7_F07_11  
1_59_PT7_F8_F08_12  
1_59_PT7_F9_F09_11  
1_59_PT7_G10_G10_14  
1_59_PT7_G11_G11_13  
1_59_PT7_G12_G12_14  
1_59_PT7_G1_G01_13  
1_59_PT7_G2_G02_14  
1_59_PT7_G3_G03_13  
1_59_PT7_G4_G04_14  
1_59_PT7_G5_G05_13  
1_59_PT7_G6_G06_14  
1_59_PT7_G7_G07_13  
1_59_PT7_G8_G08_14  
1_59_PT7_H10_H10_16  
1_59_PT7_H11_H11_15  
1_59_PT7_H12_H12_16  
1_59_PT7_H1_H01_15  
1_59_PT7_H2_H02_16  
1_59_PT7_H3_H03_15  
1_59_PT7_H4_H04_16  
1_59_PT7_H6_H06_16  
1_59_PT7_H7_H07_15  
1_59_PT7_H8_H08_16  
1_59_PT7_H9_H09_15  
1_60_PT7_A10_A10_02  
1_60_PT7_A11_A11_01  
1_60_PT7_A12_A12_02  
1_60_PT7_A1_A01_01  
1_60_PT7_A2_A02_02  
1_60_PT7_A3_A03_01  
1_60_PT7_A4_A04_02  
1_60_PT7_A6_A06_02  
1_60_PT7_A7_A07_01  
1_60_PT7_A8_A08_02  
1_60_PT7_A9_A09_01  
1_60_PT7_B10_B10_04  
1_60_PT7_B11_B11_03  
1_60_PT7_B12_B12_04  
1_60_PT7_B2_B02_04  
1_60_PT7_B3_B03_03  
1_60_PT7_B4_B04_04  
1_60_PT7_B5_B05_03  
1_60_PT7_B6_B06_04  
1_60_PT7_B7_B07_03  
1_60_PT7_B8_B08_04  
1_60_PT7_B9_B09_03  
1_60_PT7_C10_C10_06  
1_60_PT7_C11_C11_05  
1_60_PT7_C12_C12_06  
1_60_PT7_C1_C01_05  
1_60_PT7_C2_C02_06  
1_60_PT7_C4_C04_06  
1_60_PT7_C5_C05_05  
1_60_PT7_C6_C06_06  
1_60_PT7_C7_C07_05  
1_60_PT7_C8_C08_06  
1_60_PT7_C9_C09_05  
1_60_PT7_D10_D10_08  
1_60_PT7_D11_D11_07  
1_60_PT7_D12_D12_08  
1_60_PT7_D1_D01_07  
1_60_PT7_D2_D02_08  
1_60_PT7_D3_D03_07  
1_60_PT7_D4_D04_08  
1_60_PT7_D5_D05_07  
1_60_PT7_D6_D06_08  
1_60_PT7_D7_D07_07  
1_60_PT7_D8_D08_08  
1_60_PT7_D9_D09_07  
1_60_PT7_E10_E10_10  
1_60_PT7_E11_E11_09  
1_60_PT7_E12_E12_10  
1_60_PT7_E2_E02_10  
1_60_PT7_E3_E03_09  
1_60_PT7_E4_E04_10  
1_60_PT7_E5_E05_09  
1_60_PT7_E6_E06_10  
1_60_PT7_E7_E07_09  
1_60_PT7_E8_E08_10  
1_60_PT7_E9_E09_09  
1_60_PT7_F10_F10_12  
1_60_PT7_F11_F11_11  
1_60_PT7_F12_F12_12  
1_60_PT7_F1_F01_11  
1_60_PT7_F2_F02_12  
1_60_PT7_F3_F03_11  
1_60_PT7_F4_F04_12  
1_60_PT7_F5_F05_11  
1_60_PT7_F6_F06_12  
1_60_PT7_F7_F07_11  
1_60_PT7_F8_F08_12  
1_60_PT7_F9_F09_11  
1_60_PT7_G10_G10_14  
1_60_PT7_G11_G11_13  
1_60_PT7_G12_G12_14  
1_60_PT7_G1_G01_13  
1_60_PT7_G2_G02_14  
1_60_PT7_G3_G03_13  
1_60_PT7_G4_G04_14  
1_60_PT7_G5_G05_13  
1_60_PT7_G6_G06_14  
1_60_PT7_G7_G07_13  
1_60_PT7_G8_G08_14  
1_60_PT7_G9_G09_13  
1_60_PT7_H10_H10_16  
1_60_PT7_H11_H11_15  
1_60_PT7_H12_H12_16  
1_60_PT7_H1_H01_15  
1_60_PT7_H2_H02_16  
1_60_PT7_H3_H03_15  
1_60_PT7_H4_H04_16  
1_60_PT7_H5_H05_15  
1_60_PT7_H6_H06_16  
1_60_PT7_H7_H07_15  
1_61_PT7_A10_A10_02  
1_61_PT7_A11_A11_01  
1_61_PT7_A12_A12_02  
1_61_PT7_A1_A01_01  
1_61_PT7_A2_A02_02  
1_61_PT7_A3_A03_01  
1_61_PT7_A4_A04_02  
1_61_PT7_A5_A05_01  
1_61_PT7_A6_A06_02  
1_61_PT7_A7_A07_01  
1_61_PT7_A8_A08_02  
1_61_PT7_A9_A09_01  
1_61_PT7_B10_B10_04  
1_61_PT7_B12_B12_04  
1_61_PT7_B1_B01_03  
1_61_PT7_B2_B02_04  
1_61_PT7_B3_B03_03  
1_61_PT7_B4_B04_04  
1_61_PT7_B5_B05_03  
1_61_PT7_B6_B06_04  
1_61_PT7_B7_B07_03  
1_61_PT7_B8_B08_04  
1_61_PT7_C10_C10_06  
1_61_PT7_C11_C11_05  
1_61_PT7_C12_C12_06  
1_61_PT7_C1_C01_05  
1_61_PT7_C4_C04_06  
1_61_PT7_C5_C05_05  
1_61_PT7_C6_C06_06  
1_61_PT7_C7_C07_05  
1_61_PT7_C8_C08_06  
1_61_PT7_C9_C09_05  
1_61_PT7_D10_D10_08  
1_61_PT7_D11_D11_07  
1_61_PT7_D12_D12_08  
1_61_PT7_D1_D01_07  
1_61_PT7_D2_D02_08  
1_61_PT7_D3_D03_07  
1_61_PT7_D4_D04_08  
1_61_PT7_D5_D05_07  
1_61_PT7_D6_D06_08  
1_61_PT7_D7_D07_07  
1_61_PT7_D8_D08_08  
1_61_PT7_D9_D09_07  
1_61_PT7_E10_E10_10  
1_61_PT7_E11_E11_09  
1_61_PT7_E12_E12_10  
1_61_PT7_E1_E01_09  
1_61_PT7_E2_E02_10  
1_61_PT7_E3_E03_09  
1_61_PT7_E4_E04_10  
1_61_PT7_E5_E05_09  
1_61_PT7_E6_E06_10  
1_61_PT7_E7_E07_09  
1_61_PT7_E8_E08_10  
1_61_PT7_E9_E09_09  
1_61_PT7_F10_F10_12  
1_61_PT7_F11_F11_11  
1_61_PT7_F12_F12_12  
1_61_PT7_F1_F01_11  
1_61_PT7_F2_F02_12  
1_61_PT7_F4_F04_12  
1_61_PT7_F5_F05_11  
1_61_PT7_F6_F06_12  
1_61_PT7_F7_F07_11  
1_61_PT7_F8_F08_12  
1_61_PT7_F9_F09_11  
1_61_PT7_G10_G10_14  
1_61_PT7_G11_G11_13  
1_61_PT7_G1_G01_13  
1_61_PT7_G2_G02_14  
1_61_PT7_G4_G04_14  
1_61_PT7_G5_G05_13  
1_61_PT7_G6_G06_14  
1_61_PT7_G7_G07_13  
1_61_PT7_G8_G08_14  
1_61_PT7_G9_G09_13  
1_61_PT7_H11_H11_15  
1_61_PT7_H12_H12_16  
1_61_PT7_H1_H01_15  
1_61_PT7_H2_H02_16  
1_61_PT7_H3_H03_15  
1_61_PT7_H4_H04_16  
1_61_PT7_H5_H05_15  
1_61_PT7_H6_H06_16  
1_61_PT7_H7_H07_15  
1_61_PT7_H8_H08_16  
1_61_PT7_H9_H09_15  
1_62_PT7_A10_A10_02  
1_62_PT7_A11_A11_01  
1_62_PT7_A12_A12_02  
1_62_PT7_A1_A01_01  
1_62_PT7_A2_A02_02  
1_62_PT7_A3_A03_01  
1_62_PT7_A4_A04_02  
1_62_PT7_A5_A05_01  
1_62_PT7_A6_A06_02  
1_62_PT7_A7_A07_01  
1_62_PT7_A8_A08_02  
1_62_PT7_A9_A09_01  
1_62_PT7_B10_B10_04  
1_62_PT7_B11_B11_03  
1_62_PT7_B12_B12_04  
1_62_PT7_B1_B01_03  
1_62_PT7_B2_B02_04  
1_62_PT7_B3_B03_03  
1_62_PT7_B5_B05_03  
1_62_PT7_B6_B06_04  
1_62_PT7_B7_B07_03  
1_62_PT7_B8_B08_04  
1_62_PT7_B9_B09_03  
1_62_PT7_C10_C10_06  
1_62_PT7_C11_C11_05  
1_62_PT7_C1_C01_05  
1_62_PT7_C2_C02_06  
1_62_PT7_C3_C03_05  
1_62_PT7_C4_C04_06  
1_62_PT7_C5_C05_05  
1_62_PT7_C6_C06_06  
1_62_PT7_C7_C07_05  
1_62_PT7_C8_C08_06  
1_62_PT7_C9_C09_05  
1_62_PT7_D10_D10_08  
1_62_PT7_D12_D12_08  
1_62_PT7_D1_D01_07  
1_62_PT7_D2_D02_08  
1_62_PT7_D3_D03_07  
1_62_PT7_D4_D04_08  
1_62_PT7_D5_D05_07  
1_62_PT7_D6_D06_08  
1_62_PT7_D7_D07_07  
1_62_PT7_D8_D08_08  
1_62_PT7_E10_E10_10  
1_62_PT7_E11_E11_09  
1_62_PT7_E12_E12_10  
1_62_PT7_E1_E01_09  
1_62_PT7_E2_E02_10  
1_62_PT7_E3_E03_09  
1_62_PT7_E4_E04_10  
1_62_PT7_E5_E05_09  
1_62_PT7_E6_E06_10  
1_62_PT7_E7_E07_09  
1_62_PT7_E9_E09_09  
1_62_PT7_F10_F10_12  
1_62_PT7_F11_F11_11  
1_62_PT7_F12_F12_12  
1_62_PT7_F1_F01_11  
1_62_PT7_F2_F02_12  
1_62_PT7_F3_F03_11  
1_62_PT7_F4_F04_12  
1_62_PT7_F5_F05_11  
1_62_PT7_F6_F06_12  
1_62_PT7_F7_F07_11  
1_62_PT7_F8_F08_12  
1_62_PT7_F9_F09_11  
1_62_PT7_G11_G11_13  
1_62_PT7_G12_G12_14  
1_62_PT7_G1_G01_13  
1_62_PT7_G2_G02_14  
1_62_PT7_G4_G04_14  
1_62_PT7_G5_G05_13  
1_62_PT7_G6_G06_14  
1_62_PT7_G7_G07_13  
1_62_PT7_G8_G08_14  
1_62_PT7_G9_G09_13  
1_62_PT7_H10_H10_16  
1_62_PT7_H11_H11_15  
1_62_PT7_H12_H12_16  
1_62_PT7_H1_H01_15  
1_62_PT7_H2_H02_16  
1_62_PT7_H3_H03_15  
1_62_PT7_H8_H08_16  
1_62_PT7_H9_H09_15  
1_63_PT7_A10_A10_02  
1_63_PT7_A11_A11_01  
1_63_PT7_A12_A12_02  
1_63_PT7_A1_A01_01  
1_63_PT7_A2_A02_02  
1_63_PT7_A3_A03_01  
1_63_PT7_A4_A04_02  
1_63_PT7_A5_A05_01  
1_63_PT7_A6_A06_02  
1_63_PT7_A7_A07_01  
1_63_PT7_A8_A08_02  
1_63_PT7_A9_A09_01  
1_63_PT7_B10_B10_04  
1_63_PT7_B11_B11_03  
1_63_PT7_B12_B12_04  
1_63_PT7_B1_B01_03  
1_63_PT7_B2_B02_04  
1_63_PT7_B3_B03_03  
1_63_PT7_B4_B04_04  
1_63_PT7_B6_B06_04  
1_63_PT7_B8_B08_04  
1_63_PT7_B9_B09_03  
1_63_PT7_C10_C10_06  
1_63_PT7_C11_C11_05  
1_63_PT7_C12_C12_06  
1_63_PT7_C1_C01_05  
1_63_PT7_C2_C02_06  
1_63_PT7_C3_C03_05  
1_63_PT7_C5_C05_05  
1_63_PT7_C6_C06_06  
1_63_PT7_C7_C07_05  
1_63_PT7_C8_C08_06  
1_63_PT7_C9_C09_05  
1_63_PT7_D10_D10_08  
1_63_PT7_D11_D11_07  
1_63_PT7_D12_D12_08  
1_63_PT7_D1_D01_07  
1_63_PT7_D2_D02_08  
1_63_PT7_D3_D03_07  
1_63_PT7_D5_D05_07  
1_63_PT7_D6_D06_08  
1_63_PT7_D7_D07_07  
1_63_PT7_D8_D08_08  
1_63_PT7_D9_D09_07  
1_63_PT7_E10_E10_10  
1_63_PT7_E11_E11_09  
1_63_PT7_E12_E12_10  
1_63_PT7_E1_E01_09  
1_63_PT7_E2_E02_10  
1_63_PT7_E3_E03_09  
1_63_PT7_E4_E04_10  
1_63_PT7_E5_E05_09  
1_63_PT7_E6_E06_10  
1_63_PT7_E7_E07_09  
1_63_PT7_E8_E08_10  
1_63_PT7_E9_E09_09  
1_63_PT7_F10_F10_12  
1_63_PT7_F11_F11_11  
1_63_PT7_F12_F12_12  
1_63_PT7_F1_F01_11  
1_63_PT7_F2_F02_12  
1_63_PT7_F3_F03_11  
1_63_PT7_F4_F04_12  
1_63_PT7_F6_F06_12  
1_63_PT7_F7_F07_11  
1_63_PT7_F9_F09_11  
1_63_PT7_G10_G10_14  
1_63_PT7_G11_G11_13  
1_63_PT7_G12_G12_14  
1_63_PT7_G1_G01_13  
1_63_PT7_G2_G02_14  
1_63_PT7_G3_G03_13  
1_63_PT7_G4_G04_14  
1_63_PT7_G5_G05_13  
1_63_PT7_G7_G07_13  
1_63_PT7_G8_G08_14  
1_63_PT7_G9_G09_13  
1_63_PT7_H10_H10_16  
1_63_PT7_H11_H11_15  
1_63_PT7_H12_H12_16  
1_63_PT7_H1_H01_15  
1_63_PT7_H2_H02_16  
1_63_PT7_H3_H03_15  
1_63_PT7_H4_H04_16  
1_63_PT7_H5_H05_15  
1_63_PT7_H6_H06_16  
1_63_PT7_H7_H07_15  
1_63_PT7_H8_H08_16  
1_63_PT7_H9_H09_15  
1_64_PT7_A10_A10_02  
1_64_PT7_A11_A11_01  
1_64_PT7_A12_A12_02  
1_64_PT7_A1_A01_01  
1_64_PT7_A3_A03_01  
1_64_PT7_A5_A05_01  
1_64_PT7_A6_A06_02  
1_64_PT7_A8_A08_02  
1_64_PT7_A9_A09_01  
1_64_PT7_B10_B10_04  
1_64_PT7_B11_B11_03  
1_64_PT7_B12_B12_04  
1_64_PT7_B1_B01_03  
1_64_PT7_B2_B02_04  
1_64_PT7_B3_B03_03  
1_64_PT7_B4_B04_04  
1_64_PT7_B5_B05_03  
1_64_PT7_B6_B06_04  
1_64_PT7_B7_B07_03  
1_64_PT7_B8_B08_04  
1_64_PT7_B9_B09_03  
1_64_PT7_C10_C10_06  
1_64_PT7_C11_C11_05  
1_64_PT7_C12_C12_06  
1_64_PT7_C1_C01_05  
1_64_PT7_C2_C02_06  
1_64_PT7_C3_C03_05  
1_64_PT7_C5_C05_05  
1_64_PT7_C7_C07_05  
1_64_PT7_C9_C09_05  
1_64_PT7_D10_D10_08  
1_64_PT7_D11_D11_07  
1_64_PT7_D12_D12_08  
1_64_PT7_D1_D01_07  
1_64_PT7_D2_D02_08  
1_64_PT7_D3_D03_07  
1_64_PT7_D4_D04_08  
1_64_PT7_D7_D07_07  
1_64_PT7_D9_D09_07  
1_64_PT7_E10_E10_10  
1_64_PT7_E11_E11_09  
1_64_PT7_E12_E12_10  
1_64_PT7_E2_E02_10  
1_64_PT7_E3_E03_09  
1_64_PT7_E4_E04_10  
1_64_PT7_E5_E05_09  
1_64_PT7_E6_E06_10  
1_64_PT7_E8_E08_10  
1_64_PT7_E9_E09_09  
1_64_PT7_F10_F10_12  
1_64_PT7_F11_F11_11  
1_64_PT7_F12_F12_12  
1_64_PT7_F2_F02_12  
1_64_PT7_F3_F03_11  
1_64_PT7_F5_F05_11  
1_64_PT7_F6_F06_12  
1_64_PT7_F7_F07_11  
1_64_PT7_F8_F08_12  
1_64_PT7_F9_F09_11  
1_64_PT7_G10_G10_14  
1_64_PT7_G11_G11_13  
1_64_PT7_G12_G12_14  
1_64_PT7_G1_G01_13  
1_64_PT7_G2_G02_14  
1_64_PT7_G3_G03_13  
1_64_PT7_G4_G04_14  
1_64_PT7_G5_G05_13  
1_64_PT7_G6_G06_14  
1_64_PT7_G8_G08_14  
1_64_PT7_G9_G09_13  
1_64_PT7_H10_H10_16  
1_64_PT7_H11_H11_15  
1_64_PT7_H12_H12_16  
1_64_PT7_H2_H02_16  
1_64_PT7_H3_H03_15  
1_64_PT7_H5_H05_15  
1_64_PT7_H6_H06_16  
1_64_PT7_H7_H07_15  
1_64_PT7_H8_H08_16  
1_64_PT7_H9_H09_15  
1_65_PT7_A10_A10_02  
1_65_PT7_A11_A11_01  
1_65_PT7_A12_A12_02  
1_65_PT7_A1_A01_01  
1_65_PT7_A2_A02_02  
1_65_PT7_A3_A03_01  
1_65_PT7_A4_A04_02  
1_65_PT7_A5_A05_01  
1_65_PT7_A6_A06_02  
1_65_PT7_A7_A07_01  
1_65_PT7_A8_A08_02  
1_65_PT7_A9_A09_01  
1_65_PT7_B10_B10_04  
1_65_PT7_B11_B11_03  
1_65_PT7_B12_B12_04  
1_65_PT7_B1_B01_03  
1_65_PT7_B3_B03_03  
1_65_PT7_B4_B04_04  
1_65_PT7_B5_B05_03  
1_65_PT7_B6_B06_04  
1_65_PT7_B8_B08_04  
1_65_PT7_B9_B09_03  
1_65_PT7_C10_C10_06  
1_65_PT7_C11_C11_05  
1_65_PT7_C12_C12_06  
1_65_PT7_C1_C01_05  
1_65_PT7_C2_C02_06  
1_65_PT7_C3_C03_05  
1_65_PT7_C4_C04_06  
1_65_PT7_C5_C05_05  
1_65_PT7_C6_C06_06  
1_65_PT7_C7_C07_05  
1_65_PT7_C9_C09_05  
1_65_PT7_D10_D10_08  
1_65_PT7_D12_D12_08  
1_65_PT7_D1_D01_07  
1_65_PT7_D2_D02_08  
1_65_PT7_D3_D03_07  
1_65_PT7_D4_D04_08  
1_65_PT7_D5_D05_07  
1_65_PT7_D6_D06_08  
1_65_PT7_D7_D07_07  
1_65_PT7_D8_D08_08  
1_65_PT7_D9_D09_07  
1_65_PT7_E10_E10_10  
1_65_PT7_E11_E11_09  
1_65_PT7_E12_E12_10  
1_65_PT7_E1_E01_09  
1_65_PT7_E3_E03_09  
1_65_PT7_E4_E04_10  
1_65_PT7_E5_E05_09  
1_65_PT7_E6_E06_10  
1_65_PT7_E7_E07_09  
1_65_PT7_E8_E08_10  
1_65_PT7_E9_E09_09  
1_65_PT7_F11_F11_11  
1_65_PT7_F12_F12_12  
1_65_PT7_F1_F01_11  
1_65_PT7_F2_F02_12  
1_65_PT7_F3_F03_11  
1_65_PT7_F4_F04_12  
1_65_PT7_F5_F05_11  
1_65_PT7_F6_F06_12  
1_65_PT7_F7_F07_11  
1_65_PT7_F8_F08_12  
1_65_PT7_F9_F09_11  
1_65_PT7_G10_G10_14  
1_65_PT7_G11_G11_13  
1_65_PT7_G12_G12_14  
1_65_PT7_G1_G01_13  
1_65_PT7_G2_G02_14  
1_65_PT7_G3_G03_13  
1_65_PT7_G4_G04_14  
1_65_PT7_G5_G05_13  
1_65_PT7_G6_G06_14  
1_65_PT7_G7_G07_13  
1_65_PT7_G8_G08_14  
1_65_PT7_G9_G09_13  
1_65_PT7_H10_H10_16  
1_65_PT7_H11_H11_15  
1_65_PT7_H12_H12_16  
1_65_PT7_H1_H01_15  
1_65_PT7_H2_H02_16  
1_65_PT7_H3_H03_15  
1_65_PT7_H4_H04_16  
1_65_PT7_H5_H05_15  
1_65_PT7_H6_H06_16  
1_65_PT7_H7_H07_15  
1_65_PT7_H8_H08_16  
1_65_PT7_H9_H09_15  
1_66_PT7_A12_A12_02  
1_66_PT7_A1_A01_01  
1_66_PT7_A2_A02_02  
1_66_PT7_A3_A03_01  
1_66_PT7_A4_A04_02  
1_66_PT7_A5_A05_01  
1_66_PT7_A6_A06_02  
1_66_PT7_A9_A09_01  
1_66_PT7_B10_B10_04  
1_66_PT7_B12_B12_04  
1_66_PT7_B1_B01_03  
1_66_PT7_B2_B02_04  
1_66_PT7_B3_B03_03  
1_66_PT7_B5_B05_03  
1_66_PT7_B7_B07_03  
1_66_PT7_B8_B08_04  
1_66_PT7_B9_B09_03  
1_66_PT7_C10_C10_06  
1_66_PT7_C12_C12_06  
1_66_PT7_C1_C01_05  
1_66_PT7_C2_C02_06  
1_66_PT7_C3_C03_05  
1_66_PT7_C4_C04_06  
1_66_PT7_C5_C05_05  
1_66_PT7_C6_C06_06  
1_66_PT7_C7_C07_05  
1_66_PT7_C8_C08_06  
1_66_PT7_C9_C09_05  
1_66_PT7_D10_D10_08  
1_66_PT7_D11_D11_07  
1_66_PT7_D12_D12_08  
1_66_PT7_D1_D01_07  
1_66_PT7_D2_D02_08  
1_66_PT7_D3_D03_07  
1_66_PT7_D4_D04_08  
1_66_PT7_D5_D05_07  
1_66_PT7_D6_D06_08  
1_66_PT7_D7_D07_07  
1_66_PT7_D8_D08_08  
1_66_PT7_D9_D09_07  
1_66_PT7_E10_E10_10  
1_66_PT7_E11_E11_09  
1_66_PT7_E1_E01_09  
1_66_PT7_E2_E02_10  
1_66_PT7_E3_E03_09  
1_66_PT7_E4_E04_10  
1_66_PT7_E5_E05_09  
1_66_PT7_E6_E06_10  
1_66_PT7_E7_E07_09  
1_66_PT7_E8_E08_10  
1_66_PT7_E9_E09_09  
1_66_PT7_F10_F10_12  
1_66_PT7_F11_F11_11  
1_66_PT7_F12_F12_12  
1_66_PT7_F2_F02_12  
1_66_PT7_F3_F03_11  
1_66_PT7_F4_F04_12  
1_66_PT7_F5_F05_11  
1_66_PT7_F6_F06_12  
1_66_PT7_F7_F07_11  
1_66_PT7_F8_F08_12  
1_66_PT7_F9_F09_11  
1_66_PT7_G10_G10_14  
1_66_PT7_G11_G11_13  
1_66_PT7_G12_G12_14  
1_66_PT7_G1_G01_13  
1_66_PT7_G2_G02_14  
1_66_PT7_G3_G03_13  
1_66_PT7_G4_G04_14  
1_66_PT7_G5_G05_13  
1_66_PT7_G6_G06_14  
1_66_PT7_G7_G07_13  
1_66_PT7_G8_G08_14  
1_66_PT7_H10_H10_16  
1_66_PT7_H12_H12_16  
1_66_PT7_H1_H01_15  
1_66_PT7_H2_H02_16  
1_66_PT7_H3_H03_15  
1_66_PT7_H4_H04_16  
1_66_PT7_H5_H05_15  
1_66_PT7_H7_H07_15  
1_66_PT7_H8_H08_16  
1_66_PT7_H9_H09_15  
1_67_PT7_A11_A11_01  
1_67_PT7_A12_A12_02  
1_67_PT7_A2_A02_02  
1_67_PT7_A3_A03_01  
1_67_PT7_A4_A04_02  
1_67_PT7_A5_A05_01  
1_67_PT7_A6_A06_02  
1_67_PT7_A9_A09_01  
1_67_PT7_B10_B10_04  
1_67_PT7_B12_B12_04  
1_67_PT7_B1_B01_03  
1_67_PT7_B2_B02_04  
1_67_PT7_B3_B03_03  
1_67_PT7_B5_B05_03  
1_67_PT7_B7_B07_03  
1_67_PT7_B8_B08_04  
1_67_PT7_B9_B09_03  
1_67_PT7_C10_C10_06  
1_67_PT7_C12_C12_06  
1_67_PT7_C1_C01_05  
1_67_PT7_C2_C02_06  
1_67_PT7_C3_C03_05  
1_67_PT7_C4_C04_06  
1_67_PT7_C5_C05_05  
1_67_PT7_C6_C06_06  
1_67_PT7_C7_C07_05  
1_67_PT7_C8_C08_06  
1_67_PT7_C9_C09_05  
1_67_PT7_D10_D10_08  
1_67_PT7_D11_D11_07  
1_67_PT7_D12_D12_08  
1_67_PT7_D1_D01_07  
1_67_PT7_D2_D02_08  
1_67_PT7_D3_D03_07  
1_67_PT7_D4_D04_08  
1_67_PT7_D5_D05_07  
1_67_PT7_D6_D06_08  
1_67_PT7_D7_D07_07  
1_67_PT7_D8_D08_08  
1_67_PT7_D9_D09_07  
1_67_PT7_E10_E10_10  
1_67_PT7_E11_E11_09  
1_67_PT7_E1_E01_09  
1_67_PT7_E2_E02_10  
1_67_PT7_E3_E03_09  
1_67_PT7_E4_E04_10  
1_67_PT7_E5_E05_09  
1_67_PT7_E6_E06_10  
1_67_PT7_E7_E07_09  
1_67_PT7_E8_E08_10  
1_67_PT7_E9_E09_09  
1_67_PT7_F10_F10_12  
1_67_PT7_F11_F11_11  
1_67_PT7_F12_F12_12  
1_67_PT7_F2_F02_12  
1_67_PT7_F3_F03_11  
1_67_PT7_F4_F04_12  
1_67_PT7_F5_F05_11  
1_67_PT7_F6_F06_12  
1_67_PT7_F7_F07_11  
1_67_PT7_F8_F08_12  
1_67_PT7_F9_F09_11  
1_67_PT7_G10_G10_14  
1_67_PT7_G11_G11_13  
1_67_PT7_G12_G12_14  
1_67_PT7_G1_G01_13  
1_67_PT7_G2_G02_14  
1_67_PT7_G3_G03_13  
1_67_PT7_G4_G04_14  
1_67_PT7_G5_G05_13  
1_67_PT7_G6_G06_14  
1_67_PT7_G7_G07_13  
1_67_PT7_G8_G08_14  
1_67_PT7_G9_G09_13  
1_67_PT7_H10_H10_16  
1_67_PT7_H12_H12_16  
1_67_PT7_H1_H01_15  
1_67_PT7_H2_H02_16  
1_67_PT7_H4_H04_16  
1_67_PT7_H5_H05_15  
1_67_PT7_H7_H07_15  
1_67_PT7_H8_H08_16  
1_67_PT7_H9_H09_15  
1_68_PT7_A10_A10_02  
1_68_PT7_A11_A11_01  
1_68_PT7_A12_A12_02  
1_68_PT7_A1_A01_01  
1_68_PT7_A2_A02_02  
1_68_PT7_A3_A03_01  
1_68_PT7_A4_A04_02  
1_68_PT7_A5_A05_01  
1_68_PT7_A6_A06_02  
1_68_PT7_A7_A07_01  
1_68_PT7_A8_A08_02  
1_68_PT7_A9_A09_01  
1_68_PT7_B10_B10_04  
1_68_PT7_B11_B11_03  
1_68_PT7_B12_B12_04  
1_68_PT7_B1_B01_03  
1_68_PT7_B2_B02_04  
1_68_PT7_B3_B03_03  
1_68_PT7_B4_B04_04  
1_68_PT7_B5_B05_03  
1_68_PT7_B6_B06_04  
1_68_PT7_B7_B07_03  
1_68_PT7_B8_B08_04  
1_68_PT7_B9_B09_03  
1_68_PT7_C10_C10_06  
1_68_PT7_C11_C11_05  
1_68_PT7_C12_C12_06  
1_68_PT7_C1_C01_05  
1_68_PT7_C2_C02_06  
1_68_PT7_C4_C04_06  
1_68_PT7_C5_C05_05  
1_68_PT7_C6_C06_06  
1_68_PT7_C8_C08_06  
1_68_PT7_C9_C09_05  
1_68_PT7_D10_D10_08  
1_68_PT7_D11_D11_07  
1_68_PT7_D12_D12_08  
1_68_PT7_D1_D01_07  
1_68_PT7_D2_D02_08  
1_68_PT7_D3_D03_07  
1_68_PT7_D4_D04_08  
1_68_PT7_D5_D05_07  
1_68_PT7_D6_D06_08  
1_68_PT7_D7_D07_07  
1_68_PT7_D8_D08_08  
1_68_PT7_D9_D09_07  
1_68_PT7_E10_E10_10  
1_68_PT7_E11_E11_09  
1_68_PT7_E12_E12_10  
1_68_PT7_E1_E01_09  
1_68_PT7_E2_E02_10  
1_68_PT7_E3_E03_09  
1_68_PT7_E4_E04_10  
1_68_PT7_E5_E05_09  
1_68_PT7_E6_E06_10  
1_68_PT7_E7_E07_09  
1_68_PT7_E8_E08_10  
1_68_PT7_E9_E09_09  
1_68_PT7_F10_F10_12  
1_68_PT7_F11_F11_11  
1_68_PT7_F12_F12_12  
1_68_PT7_F1_F01_11  
1_68_PT7_F2_F02_12  
1_68_PT7_F3_F03_11  
1_68_PT7_F4_F04_12  
1_68_PT7_F7_F07_11  
1_68_PT7_F8_F08_12  
1_68_PT7_F9_F09_11  
1_68_PT7_G10_G10_14  
1_68_PT7_G11_G11_13  
1_68_PT7_G12_G12_14  
1_68_PT7_G1_G01_13  
1_68_PT7_G2_G02_14  
1_68_PT7_G3_G03_13  
1_68_PT7_G4_G04_14  
1_68_PT7_G5_G05_13  
1_68_PT7_G8_G08_14  
1_68_PT7_G9_G09_13  
1_68_PT7_H10_H10_16  
1_68_PT7_H11_H11_15  
1_68_PT7_H12_H12_16  
1_68_PT7_H1_H01_15  
1_68_PT7_H2_H02_16  
1_68_PT7_H3_H03_15  
1_68_PT7_H4_H04_16  
1_68_PT7_H5_H05_15  
1_68_PT7_H6_H06_16  
1_68_PT7_H7_H07_15  
1_68_PT7_H8_H08_16  
1_70_PT7_A10_A10_02  
1_70_PT7_A11_A11_01  
1_70_PT7_A12_A12_02  
1_70_PT7_A1_A01_01  
1_70_PT7_A2_A02_02  
1_70_PT7_A6_A06_02  
1_70_PT7_A7_A07_01  
1_70_PT7_A8_A08_02  
1_70_PT7_A9_A09_01  
1_70_PT7_B10_B10_04  
1_70_PT7_B11_B11_03  
1_70_PT7_B12_B12_04  
1_70_PT7_B1_B01_03  
1_70_PT7_B2_B02_04  
1_70_PT7_B3_B03_03  
1_70_PT7_B4_B04_04  
1_70_PT7_B5_B05_03  
1_70_PT7_B6_B06_04  
1_70_PT7_B7_B07_03  
1_70_PT7_B8_B08_04  
1_70_PT7_B9_B09_03  
1_70_PT7_C10_C10_06  
1_70_PT7_C11_C11_05  
1_70_PT7_C12_C12_06  
1_70_PT7_C1_C01_05  
1_70_PT7_C2_C02_06  
1_70_PT7_C3_C03_05  
1_70_PT7_C4_C04_06  
1_70_PT7_C5_C05_05  
1_70_PT7_C6_C06_06  
1_70_PT7_C7_C07_05  
1_70_PT7_D10_D10_08  
1_70_PT7_D12_D12_08  
1_70_PT7_D1_D01_07  
1_70_PT7_D2_D02_08  
1_70_PT7_D3_D03_07  
1_70_PT7_D4_D04_08  
1_70_PT7_D5_D05_07  
1_70_PT7_D6_D06_08  
1_70_PT7_D7_D07_07  
1_70_PT7_D8_D08_08  
1_70_PT7_D9_D09_07  
1_70_PT7_E11_E11_09  
1_70_PT7_E12_E12_10  
1_70_PT7_E1_E01_09  
1_70_PT7_E2_E02_10  
1_70_PT7_E3_E03_09  
1_70_PT7_E4_E04_10  
1_70_PT7_E5_E05_09  
1_70_PT7_E6_E06_10  
1_70_PT7_E8_E08_10  
1_70_PT7_E9_E09_09  
1_70_PT7_F10_F10_12  
1_70_PT7_F11_F11_11  
1_70_PT7_F12_F12_12  
1_70_PT7_F1_F01_11  
1_70_PT7_F2_F02_12  
1_70_PT7_F3_F03_11  
1_70_PT7_F4_F04_12  
1_70_PT7_F5_F05_11  
1_70_PT7_F6_F06_12  
1_70_PT7_F7_F07_11  
1_70_PT7_F8_F08_12  
1_70_PT7_F9_F09_11  
1_70_PT7_G10_G10_14  
1_70_PT7_G11_G11_13  
1_70_PT7_G12_G12_14  
1_70_PT7_G1_G01_13  
1_70_PT7_G2_G02_14  
1_70_PT7_G3_G03_13  
1_70_PT7_G4_G04_14  
1_70_PT7_G5_G05_13  
1_70_PT7_G7_G07_13  
1_70_PT7_G9_G09_13  
1_70_PT7_H10_H10_16  
1_70_PT7_H11_H11_15  
1_70_PT7_H12_H12_16  
1_70_PT7_H2_H02_16  
1_70_PT7_H4_H04_16  
1_70_PT7_H5_H05_15  
1_70_PT7_H6_H06_16  
1_70_PT7_H7_H07_15  
1_70_PT7_H9_H09_15  
1_71_PT7_A1_A01_01  
1_71_PT7_A2_A02_02  
1_71_PT7_A3_A03_01  
1_71_PT7_A4_A04_02  
1_71_PT7_A5_A05_01  
1_71_PT7_A6_A06_02  
1_71_PT7_A7_A07_01  
1_71_PT7_A8_A08_02  
1_71_PT7_B1_B01_03  
1_71_PT7_B2_B02_04  
1_71_PT7_B3_B03_03  
1_71_PT7_B4_B04_04  
1_71_PT7_B5_B05_03  
1_71_PT7_B7_B07_03  
1_71_PT7_B8_B08_04  
1_71_PT7_C1_C01_05  
1_71_PT7_C2_C02_06  
1_71_PT7_C3_C03_05  
1_71_PT7_C4_C04_06  
1_71_PT7_C5_C05_05  
1_71_PT7_C6_C06_06  
1_71_PT7_C7_C07_05  
1_71_PT7_C8_C08_06  
1_71_PT7_D1_D01_07  
1_71_PT7_D2_D02_08  
1_71_PT7_D3_D03_07  
1_71_PT7_D4_D04_08  
1_71_PT7_D5_D05_07  
1_71_PT7_D6_D06_08  
1_71_PT7_D7_D07_07  
1_71_PT7_D8_D08_08  
1_71_PT7_E1_E01_09  
1_71_PT7_E2_E02_10  
1_71_PT7_E4_E04_10  
1_71_PT7_E5_E05_09  
1_71_PT7_E6_E06_10  
1_71_PT7_E7_E07_09  
1_71_PT7_E8_E08_10  
1_71_PT7_F1_F01_11  
1_71_PT7_F2_F02_12  
1_71_PT7_F3_F03_11  
1_71_PT7_F4_F04_12  
1_71_PT7_F6_F06_12  
1_71_PT7_F7_F07_11  
1_71_PT7_F8_F08_12  
1_71_PT7_G1_G01_13  
1_71_PT7_G3_G03_13  
1_71_PT7_G4_G04_14  
1_71_PT7_G5_G05_13  
1_71_PT7_G6_G06_14  
1_71_PT7_G7_G07_13  
1_71_PT7_G8_G08_14  
1_71_PT7_H1_H01_15  
1_71_PT7_H2_H02_16  
1_71_PT7_H3_H03_15  
1_71_PT7_H4_H04_16  
1_71_PT7_H5_H05_15  
1_71_PT7_H6_H06_16  
1_71_PT7_H7_H07_15  
1_71_PT7_H8_H08_16  
1_73_PT7_A10_A10_02  
1_73_PT7_A11_A11_01  
1_73_PT7_A12_A12_02  
1_73_PT7_A1_A01_01  
1_73_PT7_A3_A03_01  
1_73_PT7_A4_A04_02  
1_73_PT7_A6_A06_02  
1_73_PT7_A7_A07_01  
1_73_PT7_A8_A08_02  
1_73_PT7_B10_B10_04  
1_73_PT7_B11_B11_03  
1_73_PT7_B1_B01_03  
1_73_PT7_B2_B02_04  
1_73_PT7_B3_B03_03  
1_73_PT7_B4_B04_04  
1_73_PT7_B5_B05_03  
1_73_PT7_B6_B06_04  
1_73_PT7_B7_B07_03  
1_73_PT7_B8_B08_04  
1_73_PT7_B9_B09_03  
1_73_PT7_C10_C10_06  
1_73_PT7_C12_C12_06  
1_73_PT7_C1_C01_05  
1_73_PT7_C2_C02_06  
1_73_PT7_C3_C03_05  
1_73_PT7_C4_C04_06  
1_73_PT7_C5_C05_05  
1_73_PT7_C6_C06_06  
1_73_PT7_C7_C07_05  
1_73_PT7_C8_C08_06  
1_73_PT7_C9_C09_05  
1_73_PT7_D10_D10_08  
1_73_PT7_D11_D11_07  
1_73_PT7_D12_D12_08  
1_73_PT7_D1_D01_07  
1_73_PT7_D2_D02_08  
1_73_PT7_D3_D03_07  
1_73_PT7_D4_D04_08  
1_73_PT7_D5_D05_07  
1_73_PT7_D6_D06_08  
1_73_PT7_D7_D07_07  
1_73_PT7_D8_D08_08  
1_73_PT7_D9_D09_07  
1_73_PT7_E10_E10_10  
1_73_PT7_E11_E11_09  
1_73_PT7_E12_E12_10  
1_73_PT7_E1_E01_09  
1_73_PT7_E2_E02_10  
1_73_PT7_E3_E03_09  
1_73_PT7_E4_E04_10  
1_73_PT7_E5_E05_09  
1_73_PT7_E6_E06_10  
1_73_PT7_E7_E07_09  
1_73_PT7_E8_E08_10  
1_73_PT7_E9_E09_09  
1_73_PT7_F10_F10_12  
1_73_PT7_F11_F11_11  
1_73_PT7_F12_F12_12  
1_73_PT7_F1_F01_11  
1_73_PT7_F3_F03_11  
1_73_PT7_F4_F04_12  
1_73_PT7_F5_F05_11  
1_73_PT7_F6_F06_12  
1_73_PT7_F7_F07_11  
1_73_PT7_G11_G11_13  
1_73_PT7_G12_G12_14  
1_73_PT7_G1_G01_13  
1_73_PT7_G2_G02_14  
1_73_PT7_G3_G03_13  
1_73_PT7_G4_G04_14  
1_73_PT7_G5_G05_13  
1_73_PT7_G6_G06_14  
1_73_PT7_G7_G07_13  
1_73_PT7_G8_G08_14  
1_73_PT7_G9_G09_13  
1_73_PT7_H10_H10_16  
1_73_PT7_H11_H11_15  
1_73_PT7_H12_H12_16  
1_73_PT7_H1_H01_15  
1_73_PT7_H2_H02_16  
1_73_PT7_H3_H03_15  
1_73_PT7_H4_H04_16  
1_73_PT7_H5_H05_15  
1_73_PT7_H6_H06_16  
1_73_PT7_H7_H07_15  
1_73_PT7_H8_H08_16  
1_73_PT7_H9_H09_15  
1_74_PT7_A10_A10_02  
1_74_PT7_A11_A11_01  
1_74_PT7_A12_A12_02  
1_74_PT7_A1_A01_01  
1_74_PT7_A2_A02_02  
1_74_PT7_A3_A03_01  
1_74_PT7_A4_A04_02  
1_74_PT7_A6_A06_02  
1_74_PT7_A8_A08_02  
1_74_PT7_A9_A09_01  
1_74_PT7_B10_B10_04  
1_74_PT7_B11_B11_03  
1_74_PT7_B12_B12_04  
1_74_PT7_B1_B01_03  
1_74_PT7_B2_B02_04  
1_74_PT7_B3_B03_03  
1_74_PT7_B4_B04_04  
1_74_PT7_B5_B05_03  
1_74_PT7_B6_B06_04  
1_74_PT7_B7_B07_03  
1_74_PT7_B8_B08_04  
1_74_PT7_B9_B09_03  
1_74_PT7_C10_C10_06  
1_74_PT7_C11_C11_05  
1_74_PT7_C12_C12_06  
1_74_PT7_C1_C01_05  
1_74_PT7_C3_C03_05  
1_74_PT7_C4_C04_06  
1_74_PT7_C5_C05_05  
1_74_PT7_C6_C06_06  
1_74_PT7_C8_C08_06  
1_74_PT7_C9_C09_05  
1_74_PT7_D10_D10_08  
1_74_PT7_D11_D11_07  
1_74_PT7_D12_D12_08  
1_74_PT7_D1_D01_07  
1_74_PT7_D2_D02_08  
1_74_PT7_D3_D03_07  
1_74_PT7_D4_D04_08  
1_74_PT7_D5_D05_07  
1_74_PT7_D6_D06_08  
1_74_PT7_D7_D07_07  
1_74_PT7_D8_D08_08  
1_74_PT7_D9_D09_07  
1_74_PT7_E10_E10_10  
1_74_PT7_E11_E11_09  
1_74_PT7_E12_E12_10  
1_74_PT7_E1_E01_09  
1_74_PT7_E2_E02_10  
1_74_PT7_E3_E03_09  
1_74_PT7_E4_E04_10  
1_74_PT7_E5_E05_09  
1_74_PT7_E6_E06_10  
1_74_PT7_E8_E08_10  
1_74_PT7_E9_E09_09  
1_74_PT7_F10_F10_12  
1_74_PT7_F11_F11_11  
1_74_PT7_F1_F01_11  
1_74_PT7_F2_F02_12  
1_74_PT7_F3_F03_11  
1_74_PT7_F4_F04_12  
1_74_PT7_F6_F06_12  
1_74_PT7_F7_F07_11  
1_74_PT7_F8_F08_12  
1_74_PT7_G10_G10_14  
1_74_PT7_G12_G12_14  
1_74_PT7_G1_G01_13  
1_74_PT7_G2_G02_14  
1_74_PT7_G3_G03_13  
1_74_PT7_G4_G04_14  
1_74_PT7_G5_G05_13  
1_74_PT7_G6_G06_14  
1_74_PT7_G7_G07_13  
1_74_PT7_G8_G08_14  
1_74_PT7_G9_G09_13  
1_74_PT7_H10_H10_16  
1_74_PT7_H11_H11_15  
1_74_PT7_H12_H12_16  
1_74_PT7_H1_H01_15  
1_74_PT7_H3_H03_15  
1_74_PT7_H4_H04_16  
1_74_PT7_H5_H05_15  
1_74_PT7_H6_H06_16  
1_74_PT7_H7_H07_15  
1_74_PT7_H8_H08_16  
1_74_PT7_H9_H09_15  
1_75_PT7_A10_A10_02  
1_75_PT7_A11_A11_01  
1_75_PT7_A12_A12_02  
1_75_PT7_A1_A01_01  
1_75_PT7_A4_A04_02  
1_75_PT7_A5_A05_01  
1_75_PT7_A6_A06_02  
1_75_PT7_A7_A07_01  
1_75_PT7_A8_A08_02  
1_75_PT7_A9_A09_01  
1_75_PT7_B10_B10_04  
1_75_PT7_B11_B11_03  
1_75_PT7_B12_B12_04  
1_75_PT7_B1_B01_03  
1_75_PT7_B2_B02_04  
1_75_PT7_B3_B03_03  
1_75_PT7_B4_B04_04  
1_75_PT7_B6_B06_04  
1_75_PT7_B7_B07_03  
1_75_PT7_B8_B08_04  
1_75_PT7_B9_B09_03  
1_75_PT7_C11_C11_05  
1_75_PT7_C12_C12_06  
1_75_PT7_C2_C02_06  
1_75_PT7_C3_C03_05  
1_75_PT7_C4_C04_06  
1_75_PT7_C6_C06_06  
1_75_PT7_C7_C07_05  
1_75_PT7_C8_C08_06  
1_75_PT7_C9_C09_05  
1_75_PT7_D10_D10_08  
1_75_PT7_D11_D11_07  
1_75_PT7_D1_D01_07  
1_75_PT7_D2_D02_08  
1_75_PT7_D3_D03_07  
1_75_PT7_D4_D04_08  
1_75_PT7_D5_D05_07  
1_75_PT7_D6_D06_08  
1_75_PT7_D8_D08_08  
1_75_PT7_D9_D09_07  
1_75_PT7_E10_E10_10  
1_75_PT7_E11_E11_09  
1_75_PT7_E12_E12_10  
1_75_PT7_E1_E01_09  
1_75_PT7_E2_E02_10  
1_75_PT7_E3_E03_09  
1_75_PT7_E5_E05_09  
1_75_PT7_E6_E06_10  
1_75_PT7_E7_E07_09  
1_75_PT7_E8_E08_10  
1_75_PT7_E9_E09_09  
1_75_PT7_F11_F11_11  
1_75_PT7_F12_F12_12  
1_75_PT7_F1_F01_11  
1_75_PT7_F2_F02_12  
1_75_PT7_F3_F03_11  
1_75_PT7_F4_F04_12  
1_75_PT7_F6_F06_12  
1_75_PT7_F8_F08_12  
1_75_PT7_F9_F09_11  
1_75_PT7_G10_G10_14  
1_75_PT7_G11_G11_13  
1_75_PT7_G12_G12_14  
1_75_PT7_G1_G01_13  
1_75_PT7_G2_G02_14  
1_75_PT7_G3_G03_13  
1_75_PT7_G4_G04_14  
1_75_PT7_G5_G05_13  
1_75_PT7_G6_G06_14  
1_75_PT7_G7_G07_13  
1_75_PT7_G8_G08_14  
1_75_PT7_G9_G09_13  
1_75_PT7_H10_H10_16  
1_75_PT7_H11_H11_15  
1_75_PT7_H12_H12_16  
1_75_PT7_H1_H01_15  
1_75_PT7_H2_H02_16  
1_75_PT7_H3_H03_15  
1_75_PT7_H4_H04_16  
1_75_PT7_H5_H05_15  
1_75_PT7_H6_H06_16  
1_75_PT7_H7_H07_15  
1_75_PT7_H8_H08_16  
1_75_PT7_H9_H09_15  
1_76_PT7_A10_A10_02  
1_76_PT7_A11_A11_01  
1_76_PT7_A1_A01_01  
1_76_PT7_A2_A02_02  
1_76_PT7_A3_A03_01  
1_76_PT7_A4_A04_02  
1_76_PT7_A5_A05_01  
1_76_PT7_A6_A06_02  
1_76_PT7_A7_A07_01  
1_76_PT7_A8_A08_02  
1_76_PT7_A9_A09_01  
1_76_PT7_B10_B10_04  
1_76_PT7_B12_B12_04  
1_76_PT7_B2_B02_04  
1_76_PT7_B3_B03_03  
1_76_PT7_B5_B05_03  
1_76_PT7_B6_B06_04  
1_76_PT7_B7_B07_03  
1_76_PT7_B9_B09_03  
1_76_PT7_C10_C10_06  
1_76_PT7_C11_C11_05  
1_76_PT7_C12_C12_06  
1_76_PT7_C1_C01_05  
1_76_PT7_C2_C02_06  
1_76_PT7_C3_C03_05  
1_76_PT7_C4_C04_06  
1_76_PT7_C6_C06_06  
1_76_PT7_C7_C07_05  
1_76_PT7_C8_C08_06  
1_76_PT7_C9_C09_05  
1_76_PT7_D10_D10_08  
1_76_PT7_D11_D11_07  
1_76_PT7_D12_D12_08  
1_76_PT7_D1_D01_07  
1_76_PT7_D2_D02_08  
1_76_PT7_D3_D03_07  
1_76_PT7_D4_D04_08  
1_76_PT7_D5_D05_07  
1_76_PT7_D6_D06_08  
1_76_PT7_D7_D07_07  
1_76_PT7_D8_D08_08  
1_76_PT7_D9_D09_07  
1_76_PT7_E10_E10_10  
1_76_PT7_E11_E11_09  
1_76_PT7_E12_E12_10  
1_76_PT7_E1_E01_09  
1_76_PT7_E2_E02_10  
1_76_PT7_E3_E03_09  
1_76_PT7_E5_E05_09  
1_76_PT7_E6_E06_10  
1_76_PT7_E7_E07_09  
1_76_PT7_E8_E08_10  
1_76_PT7_E9_E09_09  
1_76_PT7_F10_F10_12  
1_76_PT7_F11_F11_11  
1_76_PT7_F12_F12_12  
1_76_PT7_F1_F01_11  
1_76_PT7_F2_F02_12  
1_76_PT7_F3_F03_11  
1_76_PT7_F5_F05_11  
1_76_PT7_F6_F06_12  
1_76_PT7_F7_F07_11  
1_76_PT7_F9_F09_11  
1_76_PT7_G10_G10_14  
1_76_PT7_G11_G11_13  
1_76_PT7_G12_G12_14  
1_76_PT7_G1_G01_13  
1_76_PT7_G2_G02_14  
1_76_PT7_G3_G03_13  
1_76_PT7_G4_G04_14  
1_76_PT7_G5_G05_13  
1_76_PT7_G7_G07_13  
1_76_PT7_G8_G08_14  
1_76_PT7_H10_H10_16  
1_76_PT7_H11_H11_15  
1_76_PT7_H12_H12_16  
1_76_PT7_H1_H01_15  
1_76_PT7_H2_H02_16  
1_76_PT7_H3_H03_15  
1_76_PT7_H4_H04_16  
1_76_PT7_H5_H05_15  
1_76_PT7_H7_H07_15  
1_76_PT7_H8_H08_16  
1_76_PT7_H9_H09_15  
1_78_PT7_A10_A10_02  
1_78_PT7_A12_A12_02  
1_78_PT7_A1_A01_01  
1_78_PT7_A2_A02_02  
1_78_PT7_A3_A03_01  
1_78_PT7_A4_A04_02  
1_78_PT7_A5_A05_01  
1_78_PT7_A6_A06_02  
1_78_PT7_A8_A08_02  
1_78_PT7_A9_A09_01  
1_78_PT7_B10_B10_04  
1_78_PT7_B11_B11_03  
1_78_PT7_B12_B12_04  
1_78_PT7_B1_B01_03  
1_78_PT7_B3_B03_03  
1_78_PT7_B4_B04_04  
1_78_PT7_B5_B05_03  
1_78_PT7_B6_B06_04  
1_78_PT7_B7_B07_03  
1_78_PT7_B8_B08_04  
1_78_PT7_B9_B09_03  
1_78_PT7_C10_C10_06  
1_78_PT7_C11_C11_05  
1_78_PT7_C12_C12_06  
1_78_PT7_C2_C02_06  
1_78_PT7_C3_C03_05  
1_78_PT7_C4_C04_06  
1_78_PT7_C5_C05_05  
1_78_PT7_C6_C06_06  
1_78_PT7_C7_C07_05  
1_78_PT7_C8_C08_06  
1_78_PT7_C9_C09_05  
1_78_PT7_D10_D10_08  
1_78_PT7_D11_D11_07  
1_78_PT7_D12_D12_08  
1_78_PT7_D1_D01_07  
1_78_PT7_D2_D02_08  
1_78_PT7_D3_D03_07  
1_78_PT7_D4_D04_08  
1_78_PT7_D5_D05_07  
1_78_PT7_D6_D06_08  
1_78_PT7_D7_D07_07  
1_78_PT7_D8_D08_08  
1_78_PT7_E10_E10_10  
1_78_PT7_E12_E12_10  
1_78_PT7_E1_E01_09  
1_78_PT7_E3_E03_09  
1_78_PT7_E5_E05_09  
1_78_PT7_E6_E06_10  
1_78_PT7_E7_E07_09  
1_78_PT7_E8_E08_10  
1_78_PT7_E9_E09_09  
1_78_PT7_F10_F10_12  
1_78_PT7_F11_F11_11  
1_78_PT7_F12_F12_12  
1_78_PT7_F1_F01_11  
1_78_PT7_F2_F02_12  
1_78_PT7_F3_F03_11  
1_78_PT7_F4_F04_12  
1_78_PT7_F5_F05_11  
1_78_PT7_F6_F06_12  
1_78_PT7_F8_F08_12  
1_78_PT7_F9_F09_11  
1_78_PT7_G10_G10_14  
1_78_PT7_G11_G11_13  
1_78_PT7_G12_G12_14  
1_78_PT7_G1_G01_13  
1_78_PT7_G2_G02_14  
1_78_PT7_G3_G03_13  
1_78_PT7_G4_G04_14  
1_78_PT7_G5_G05_13  
1_78_PT7_G6_G06_14  
1_78_PT7_G7_G07_13  
1_78_PT7_G8_G08_14  
1_78_PT7_G9_G09_13  
1_78_PT7_H10_H10_16  
1_78_PT7_H12_H12_16  
1_78_PT7_H1_H01_15  
1_78_PT7_H2_H02_16  
1_78_PT7_H3_H03_15  
1_78_PT7_H4_H04_16  
1_78_PT7_H5_H05_15  
1_78_PT7_H6_H06_16  
1_78_PT7_H8_H08_16  
1_78_PT7_H9_H09_15  
1_79_PT7_A10_A10_02  
1_79_PT7_A12_A12_02  
1_79_PT7_A2_A02_02  
1_79_PT7_A3_A03_01  
1_79_PT7_A4_A04_02  
1_79_PT7_A5_A05_01  
1_79_PT7_A7_A07_01  
1_79_PT7_A8_A08_02  
1_79_PT7_A9_A09_01  
1_79_PT7_B10_B10_04  
1_79_PT7_B12_B12_04  
1_79_PT7_B1_B01_03  
1_79_PT7_B2_B02_04  
1_79_PT7_B3_B03_03  
1_79_PT7_B4_B04_04  
1_79_PT7_B5_B05_03  
1_79_PT7_B7_B07_03  
1_79_PT7_B8_B08_04  
1_79_PT7_B9_B09_03  
1_79_PT7_C10_C10_06  
1_79_PT7_C12_C12_06  
1_79_PT7_C1_C01_05  
1_79_PT7_C2_C02_06  
1_79_PT7_C3_C03_05  
1_79_PT7_C4_C04_06  
1_79_PT7_C5_C05_05  
1_79_PT7_C6_C06_06  
1_79_PT7_C7_C07_05  
1_79_PT7_C9_C09_05  
1_79_PT7_D10_D10_08  
1_79_PT7_D11_D11_07  
1_79_PT7_D1_D01_07  
1_79_PT7_D2_D02_08  
1_79_PT7_D4_D04_08  
1_79_PT7_D5_D05_07  
1_79_PT7_D6_D06_08  
1_79_PT7_D7_D07_07  
1_79_PT7_D8_D08_08  
1_79_PT7_D9_D09_07  
1_79_PT7_E10_E10_10  
1_79_PT7_E12_E12_10  
1_79_PT7_E1_E01_09  
1_79_PT7_E3_E03_09  
1_79_PT7_E4_E04_10  
1_79_PT7_E5_E05_09  
1_79_PT7_E6_E06_10  
1_79_PT7_E7_E07_09  
1_79_PT7_E8_E08_10  
1_79_PT7_E9_E09_09  
1_79_PT7_F10_F10_12  
1_79_PT7_F11_F11_11  
1_79_PT7_F12_F12_12  
1_79_PT7_F1_F01_11  
1_79_PT7_F2_F02_12  
1_79_PT7_F3_F03_11  
1_79_PT7_F4_F04_12  
1_79_PT7_F5_F05_11  
1_79_PT7_F6_F06_12  
1_79_PT7_F7_F07_11  
1_79_PT7_F8_F08_12  
1_79_PT7_F9_F09_11  
1_79_PT7_G10_G10_14  
1_79_PT7_G11_G11_13  
1_79_PT7_G12_G12_14  
1_79_PT7_G2_G02_14  
1_79_PT7_G3_G03_13  
1_79_PT7_G6_G06_14  
1_79_PT7_G7_G07_13  
1_79_PT7_G8_G08_14  
1_79_PT7_G9_G09_13  
1_79_PT7_H10_H10_16  
1_79_PT7_H11_H11_15  
1_79_PT7_H12_H12_16  
1_79_PT7_H1_H01_15  
1_79_PT7_H2_H02_16  
1_79_PT7_H3_H03_15  
1_79_PT7_H4_H04_16  
1_79_PT7_H5_H05_15  
1_79_PT7_H6_H06_16  
1_79_PT7_H8_H08_16  
1_79_PT7_H9_H09_15  
1_80_PT7_10A_A10_02  
1_80_PT7_10B_B10_04  
1_80_PT7_10C_C10_06  
1_80_PT7_10D_D10_08  
1_80_PT7_10E_E10_10  
1_80_PT7_10F_F10_12  
1_80_PT7_10G_G10_14  
1_80_PT7_10H_H10_16  
1_80_PT7_11A_A11_01  
1_80_PT7_11B_B11_03  
1_80_PT7_11C_C11_05  
1_80_PT7_11D_D11_07  
1_80_PT7_11G_G11_13  
1_80_PT7_11H_H11_15  
1_80_PT7_12A_A12_02  
1_80_PT7_12B_B12_04  
1_80_PT7_12C_C12_06  
1_80_PT7_12D_D12_08  
1_80_PT7_12E_E12_10  
1_80_PT7_12F_F12_12  
1_80_PT7_12G_G12_14  
1_80_PT7_12H_H12_16  
1_80_PT7_1B_B01_03  
1_80_PT7_1C_C01_05  
1_80_PT7_1D_D01_07  
1_80_PT7_1E_E01_09  
1_80_PT7_1F_F01_11  
1_80_PT7_1G_G01_13  
1_80_PT7_1H_H01_15  
1_80_PT7_2A_A02_02  
1_80_PT7_2B_B02_04  
1_80_PT7_2C_C02_06  
1_80_PT7_2D_D02_08  
1_80_PT7_2E_E02_10  
1_80_PT7_2F_F02_12  
1_80_PT7_2G_G02_14  
1_80_PT7_2H_H02_16  
1_80_PT7_3B_B03_03  
1_80_PT7_3C_C03_05  
1_80_PT7_3D_D03_07  
1_80_PT7_3E_E03_09  
1_80_PT7_3F_F03_11  
1_80_PT7_3G_G03_13  
1_80_PT7_3H_H03_15  
1_80_PT7_4A_A04_02  
1_80_PT7_4B_B04_04  
1_80_PT7_4C_C04_06  
1_80_PT7_4D_D04_08  
1_80_PT7_4E_E04_10  
1_80_PT7_4G_G04_14  
1_80_PT7_4H_H04_16  
1_80_PT7_5A_A05_01  
1_80_PT7_5B_B05_03  
1_80_PT7_5C_C05_05  
1_80_PT7_5D_D05_07  
1_80_PT7_5E_E05_09  
1_80_PT7_5F_F05_11  
1_80_PT7_5G_G05_13  
1_80_PT7_5H_H05_15  
1_80_PT7_6A_A06_02  
1_80_PT7_6B_B06_04  
1_80_PT7_6C_C06_06  
1_80_PT7_6D_D06_08  
1_80_PT7_6E_E06_10  
1_80_PT7_6F_F06_12  
1_80_PT7_6G_G06_14  
1_80_PT7_6H_H06_16  
1_80_PT7_7A_A07_01  
1_80_PT7_7B_B07_03  
1_80_PT7_7D_D07_07  
1_80_PT7_7F_F07_11  
1_80_PT7_7G_G07_13  
1_80_PT7_7H_H07_15  
1_80_PT7_8A_A08_02  
1_80_PT7_8B_B08_04  
1_80_PT7_8D_D08_08  
1_80_PT7_8E_E08_10  
1_80_PT7_8F_F08_12  
1_80_PT7_8G_G08_14  
1_80_PT7_8H_H08_16  
1_80_PT7_9A_A09_01  
1_80_PT7_9B_B09_03  
1_80_PT7_9C_C09_05  
1_80_PT7_9D_D09_07  
1_80_PT7_9E_E09_09  
1_80_PT7_9F_F09_11  
1_80_PT7_9G_G09_13  
1_80_PT7_9H_H09_15  
1_81_PT7_10A_A10_02  
1_81_PT7_10B_B10_04  
1_81_PT7_10D_D10_08  
1_81_PT7_10E_E10_10  
1_81_PT7_10F_F10_12  
1_81_PT7_10G_G10_14  
1_81_PT7_10H_H10_16  
1_81_PT7_11A_A11_01  
1_81_PT7_11C_C11_05  
1_81_PT7_11D_D11_07  
1_81_PT7_11F_F11_11  
1_81_PT7_11G_G11_13  
1_81_PT7_11H_H11_15  
1_81_PT7_12A_A12_02  
1_81_PT7_12B_B12_04  
1_81_PT7_12E_E12_10  
1_81_PT7_12F_F12_12  
1_81_PT7_12G_G12_14  
1_81_PT7_12H_H12_16  
1_81_PT7_1A_A01_01  
1_81_PT7_1B_B01_03  
1_81_PT7_1C_C01_05  
1_81_PT7_1D_D01_07  
1_81_PT7_1E_E01_09  
1_81_PT7_1F_F01_11  
1_81_PT7_1G_G01_13  
1_81_PT7_1H_H01_15  
1_81_PT7_2A_A02_02  
1_81_PT7_2B_B02_04  
1_81_PT7_2C_C02_06  
1_81_PT7_2D_D02_08  
1_81_PT7_2E_E02_10  
1_81_PT7_2G_G02_14  
1_81_PT7_3B_B03_03  
1_81_PT7_3C_C03_05  
1_81_PT7_3E_E03_09  
1_81_PT7_3F_F03_11  
1_81_PT7_3G_G03_13  
1_81_PT7_3H_H03_15  
1_81_PT7_4B_B04_04  
1_81_PT7_4D_D04_08  
1_81_PT7_4E_E04_10  
1_81_PT7_4F_F04_12  
1_81_PT7_4G_G04_14  
1_81_PT7_4H_H04_16  
1_81_PT7_5A_A05_01  
1_81_PT7_5B_B05_03  
1_81_PT7_5D_D05_07  
1_81_PT7_5E_E05_09  
1_81_PT7_5F_F05_11  
1_81_PT7_5G_G05_13  
1_81_PT7_5H_H05_15  
1_81_PT7_6A_A06_02  
1_81_PT7_6B_B06_04  
1_81_PT7_6C_C06_06  
1_81_PT7_6F_F06_12  
1_81_PT7_6G_G06_14  
1_81_PT7_6H_H06_16  
1_81_PT7_7A_A07_01  
1_81_PT7_7B_B07_03  
1_81_PT7_7C_C07_05  
1_81_PT7_7D_D07_07  
1_81_PT7_7E_E07_09  
1_81_PT7_7F_F07_11  
1_81_PT7_7G_G07_13  
1_81_PT7_7H_H07_15  
1_81_PT7_8B_B08_04  
1_81_PT7_8E_E08_10  
1_81_PT7_8F_F08_12  
1_81_PT7_8G_G08_14  
1_81_PT7_9A_A09_01  
1_81_PT7_9B_B09_03  
1_81_PT7_9C_C09_05  
1_81_PT7_9D_D09_07  
1_81_PT7_9E_E09_09  
1_81_PT7_9F_F09_11  
1_82_PT7_10A_A10_02  
1_82_PT7_10B_B10_04  
1_82_PT7_10C_C10_06  
1_82_PT7_10D_D10_08  
1_82_PT7_10E_E10_10  
1_82_PT7_10F_F10_12  
1_82_PT7_10G_G10_14  
1_82_PT7_10H_H10_16  
1_82_PT7_11A_A11_01  
1_82_PT7_11B_B11_03  
1_82_PT7_11C_C11_05  
1_82_PT7_11D_D11_07  
1_82_PT7_11E_E11_09  
1_82_PT7_11F_F11_11  
1_82_PT7_11H_H11_15  
1_82_PT7_12A_A12_02  
1_82_PT7_12B_B12_04  
1_82_PT7_12C_C12_06  
1_82_PT7_12D_D12_08  
1_82_PT7_12E_E12_10  
1_82_PT7_12F_F12_12  
1_82_PT7_12G_G12_14  
1_82_PT7_12H_H12_16  
1_82_PT7_1A_A01_01  
1_82_PT7_1B_B01_03  
1_82_PT7_1C_C01_05  
1_82_PT7_1D_D01_07  
1_82_PT7_1E_E01_09  
1_82_PT7_1F_F01_11  
1_82_PT7_1G_G01_13  
1_82_PT7_1H_H01_15  
1_82_PT7_2A_A02_02  
1_82_PT7_2B_B02_04  
1_82_PT7_2C_C02_06  
1_82_PT7_2F_F02_12  
1_82_PT7_2G_G02_14  
1_82_PT7_2H_H02_16  
1_82_PT7_3A_A03_01  
1_82_PT7_3B_B03_03  
1_82_PT7_3C_C03_05  
1_82_PT7_3D_D03_07  
1_82_PT7_3E_E03_09  
1_82_PT7_3G_G03_13  
1_82_PT7_3H_H03_15  
1_82_PT7_4A_A04_02  
1_82_PT7_4B_B04_04  
1_82_PT7_4C_C04_06  
1_82_PT7_4D_D04_08  
1_82_PT7_4E_E04_10  
1_82_PT7_4F_F04_12  
1_82_PT7_4H_H04_16  
1_82_PT7_5A_A05_01  
1_82_PT7_5B_B05_03  
1_82_PT7_5C_C05_05  
1_82_PT7_5D_D05_07  
1_82_PT7_5E_E05_09  
1_82_PT7_5F_F05_11  
1_82_PT7_5G_G05_13  
1_82_PT7_5H_H05_15  
1_82_PT7_6A_A06_02  
1_82_PT7_6B_B06_04  
1_82_PT7_6C_C06_06  
1_82_PT7_6D_D06_08  
1_82_PT7_6E_E06_10  
1_82_PT7_6F_F06_12  
1_82_PT7_6H_H06_16  
1_82_PT7_7A_A07_01  
1_82_PT7_7B_B07_03  
1_82_PT7_7C_C07_05  
1_82_PT7_7D_D07_07  
1_82_PT7_7E_E07_09  
1_82_PT7_7F_F07_11  
1_82_PT7_7G_G07_13  
1_82_PT7_7H_H07_15  
1_82_PT7_8A_A08_02  
1_82_PT7_8B_B08_04  
1_82_PT7_8E_E08_10  
1_82_PT7_8F_F08_12  
1_82_PT7_8G_G08_14  
1_82_PT7_8H_H08_16  
1_82_PT7_9A_A09_01  
1_82_PT7_9D_D09_07  
1_82_PT7_9E_E09_09  
1_82_PT7_9F_F09_11  
1_82_PT7_9G_G09_13  
1_82_PT7_9H_H09_15  
1_84_PT7_10A_A10_02  
1_84_PT7_10B_B10_04  
1_84_PT7_10C_C10_06  
1_84_PT7_10D_D10_08  
1_84_PT7_10E_E10_10  
1_84_PT7_10F_F10_12  
1_84_PT7_10G_G10_14  
1_84_PT7_10H_H10_16  
1_84_PT7_11A_A11_01  
1_84_PT7_11B_B11_03  
1_84_PT7_11C_C11_05  
1_84_PT7_11D_D11_07  
1_84_PT7_11E_E11_09  
1_84_PT7_11F_F11_11  
1_84_PT7_11G_G11_13  
1_84_PT7_12A_A12_02  
1_84_PT7_12B_B12_04  
1_84_PT7_12C_C12_06  
1_84_PT7_12D_D12_08  
1_84_PT7_12E_E12_10  
1_84_PT7_12F_F12_12  
1_84_PT7_12G_G12_14  
1_84_PT7_12H_H12_16  
1_84_PT7_1A_A01_01  
1_84_PT7_1B_B01_03  
1_84_PT7_1C_C01_05  
1_84_PT7_1D_D01_07  
1_84_PT7_1E_E01_09  
1_84_PT7_1F_F01_11  
1_84_PT7_1G_G01_13  
1_84_PT7_1H_H01_15  
1_84_PT7_2A_A02_02  
1_84_PT7_2C_C02_06  
1_84_PT7_2E_E02_10  
1_84_PT7_2H_H02_16  
1_84_PT7_3A_A03_01  
1_84_PT7_3B_B03_03  
1_84_PT7_3C_C03_05  
1_84_PT7_3D_D03_07  
1_84_PT7_3E_E03_09  
1_84_PT7_3F_F03_11  
1_84_PT7_3G_G03_13  
1_84_PT7_3H_H03_15  
1_84_PT7_4A_A04_02  
1_84_PT7_4B_B04_04  
1_84_PT7_4C_C04_06  
1_84_PT7_4D_D04_08  
1_84_PT7_4E_E04_10  
1_84_PT7_4G_G04_14  
1_84_PT7_4H_H04_16  
1_84_PT7_5A_A05_01  
1_84_PT7_5B_B05_03  
1_84_PT7_5C_C05_05  
1_84_PT7_5D_D05_07  
1_84_PT7_5E_E05_09  
1_84_PT7_5F_F05_11  
1_84_PT7_5G_G05_13  
1_84_PT7_5H_H05_15  
1_84_PT7_6A_A06_02  
1_84_PT7_6D_D06_08  
1_84_PT7_6E_E06_10  
1_84_PT7_6F_F06_12  
1_84_PT7_6G_G06_14  
1_84_PT7_6H_H06_16  
1_84_PT7_7B_B07_03  
1_84_PT7_7C_C07_05  
1_84_PT7_7D_D07_07  
1_84_PT7_7E_E07_09  
1_84_PT7_7F_F07_11  
1_84_PT7_7G_G07_13  
1_84_PT7_7H_H07_15  
1_84_PT7_8A_A08_02  
1_84_PT7_8B_B08_04  
1_84_PT7_8C_C08_06  
1_84_PT7_8D_D08_08  
1_84_PT7_8E_E08_10  
1_84_PT7_8F_F08_12  
1_84_PT7_8G_G08_14  
1_84_PT7_8H_H08_16  
1_84_PT7_9A_A09_01  
1_84_PT7_9B_B09_03  
1_84_PT7_9C_C09_05  
1_84_PT7_9D_D09_07  
1_84_PT7_9E_E09_09  
1_84_PT7_9F_F09_11  
1_84_PT7_9G_G09_13  
1_84_PT7_9H_H09_15  
1_85_PT7_10B_B10_04  
1_85_PT7_10C_C10_06  
1_85_PT7_10D_D10_08  
1_85_PT7_10E_E10_10  
1_85_PT7_10F_F10_12  
1_85_PT7_10G_G10_14  
1_85_PT7_11A_A11_01  
1_85_PT7_11B_B11_03  
1_85_PT7_11D_D11_07  
1_85_PT7_11E_E11_09  
1_85_PT7_11F_F11_11  
1_85_PT7_11H_H11_15  
1_85_PT7_12A_A12_02  
1_85_PT7_12B_B12_04  
1_85_PT7_12C_C12_06  
1_85_PT7_12E_E12_10  
1_85_PT7_12F_F12_12  
1_85_PT7_12H_H12_16  
1_85_PT7_1A_A01_01  
1_85_PT7_1B_B01_03  
1_85_PT7_1C_C01_05  
1_85_PT7_1D_D01_07  
1_85_PT7_1E_E01_09  
1_85_PT7_1G_G01_13  
1_85_PT7_1H_H01_15  
1_85_PT7_2A_A02_02  
1_85_PT7_2B_B02_04  
1_85_PT7_2C_C02_06  
1_85_PT7_2D_D02_08  
1_85_PT7_2E_E02_10  
1_85_PT7_2F_F02_12  
1_85_PT7_2G_G02_14  
1_85_PT7_2H_H02_16  
1_85_PT7_3A_A03_01  
1_85_PT7_3C_C03_05  
1_85_PT7_3F_F03_11  
1_85_PT7_3G_G03_13  
1_85_PT7_3H_H03_15  
1_85_PT7_4A_A04_02  
1_85_PT7_4B_B04_04  
1_85_PT7_4C_C04_06  
1_85_PT7_4D_D04_08  
1_85_PT7_4E_E04_10  
1_85_PT7_4F_F04_12  
1_85_PT7_4G_G04_14  
1_85_PT7_4H_H04_16  
1_85_PT7_5A_A05_01  
1_85_PT7_5B_B05_03  
1_85_PT7_5C_C05_05  
1_85_PT7_5D_D05_07  
1_85_PT7_5E_E05_09  
1_85_PT7_5F_F05_11  
1_85_PT7_5G_G05_13  
1_85_PT7_6B_B06_04  
1_85_PT7_6D_D06_08  
1_85_PT7_6F_F06_12  
1_85_PT7_6G_G06_14  
1_85_PT7_6H_H06_16  
1_85_PT7_7A_A07_01  
1_85_PT7_7B_B07_03  
1_85_PT7_7C_C07_05  
1_85_PT7_7D_D07_07  
1_85_PT7_7F_F07_11  
1_85_PT7_7H_H07_15  
1_85_PT7_8A_A08_02  
1_85_PT7_8B_B08_04  
1_85_PT7_8C_C08_06  
1_85_PT7_8D_D08_08  
1_85_PT7_8E_E08_10  
1_85_PT7_8G_G08_14  
1_85_PT7_8H_H08_16  
1_85_PT7_9A_A09_01  
1_85_PT7_9B_B09_03  
1_85_PT7_9C_C09_05  
1_85_PT7_9D_D09_07  
1_85_PT7_9E_E09_09  
1_85_PT7_9F_F09_11  
1_85_PT7_9G_G09_13  
1_85_PT7_9H_H09_15  
1_86_PT7_10A_A10_02  
1_86_PT7_10B_B10_04  
1_86_PT7_10C_C10_06  
1_86_PT7_10E_E10_10  
1_86_PT7_10G_G10_14  
1_86_PT7_10H_H10_16  
1_86_PT7_11A_A11_01  
1_86_PT7_11B_B11_03  
1_86_PT7_11C_C11_05  
1_86_PT7_11D_D11_07  
1_86_PT7_11E_E11_09  
1_86_PT7_11F_F11_11  
1_86_PT7_11G_G11_13  
1_86_PT7_12A_A12_02  
1_86_PT7_12B_B12_04  
1_86_PT7_12C_C12_06  
1_86_PT7_12D_D12_08  
1_86_PT7_12E_E12_10  
1_86_PT7_12F_F12_12  
1_86_PT7_12G_G12_14  
1_86_PT7_12H_H12_16  
1_86_PT7_1A_A01_01  
1_86_PT7_1C_C01_05  
1_86_PT7_1D_D01_07  
1_86_PT7_1E_E01_09  
1_86_PT7_1F_F01_11  
1_86_PT7_1G_G01_13  
1_86_PT7_1H_H01_15  
1_86_PT7_2A_A02_02  
1_86_PT7_2B_B02_04  
1_86_PT7_2C_C02_06  
1_86_PT7_2D_D02_08  
1_86_PT7_2E_E02_10  
1_86_PT7_2F_F02_12  
1_86_PT7_2H_H02_16  
1_86_PT7_3A_A03_01  
1_86_PT7_3B_B03_03  
1_86_PT7_3C_C03_05  
1_86_PT7_3D_D03_07  
1_86_PT7_3E_E03_09  
1_86_PT7_3G_G03_13  
1_86_PT7_3H_H03_15  
1_86_PT7_4A_A04_02  
1_86_PT7_4B_B04_04  
1_86_PT7_4D_D04_08  
1_86_PT7_4E_E04_10  
1_86_PT7_4F_F04_12  
1_86_PT7_4G_G04_14  
1_86_PT7_4H_H04_16  
1_86_PT7_5A_A05_01  
1_86_PT7_5B_B05_03  
1_86_PT7_5C_C05_05  
1_86_PT7_5D_D05_07  
1_86_PT7_5E_E05_09  
1_86_PT7_5F_F05_11  
1_86_PT7_5G_G05_13  
1_86_PT7_5H_H05_15  
1_86_PT7_6A_A06_02  
1_86_PT7_6C_C06_06  
1_86_PT7_6D_D06_08  
1_86_PT7_6F_F06_12  
1_86_PT7_6G_G06_14  
1_86_PT7_6H_H06_16  
1_86_PT7_7B_B07_03  
1_86_PT7_7C_C07_05  
1_86_PT7_7D_D07_07  
1_86_PT7_7E_E07_09  
1_86_PT7_7F_F07_11  
1_86_PT7_7G_G07_13  
1_86_PT7_7H_H07_15  
1_86_PT7_8A_A08_02  
1_86_PT7_8B_B08_04  
1_86_PT7_8C_C08_06  
1_86_PT7_8D_D08_08  
1_86_PT7_8E_E08_10  
1_86_PT7_8F_F08_12  
1_86_PT7_8G_G08_14  
1_86_PT7_8H_H08_16  
1_86_PT7_9A_A09_01  
1_86_PT7_9C_C09_05  
1_86_PT7_9D_D09_07  
1_86_PT7_9E_E09_09  
1_86_PT7_9F_F09_11  
1_86_PT7_9G_G09_13  
1_86_PT7_9H_H09_15  
1_87_PT7_10A_A10_02  
1_87_PT7_10B_B10_04  
1_87_PT7_10C_C10_06  
1_87_PT7_10D_D10_08  
1_87_PT7_10E_E10_10  
1_87_PT7_10F_F10_12  
1_87_PT7_10G_G10_14  
1_87_PT7_10H_H10_16  
1_87_PT7_11A_A11_01  
1_87_PT7_11B_B11_03  
1_87_PT7_11D_D11_07  
1_87_PT7_11F_F11_11  
1_87_PT7_11G_G11_13  
1_87_PT7_11H_H11_15  
1_87_PT7_12B_B12_04  
1_87_PT7_12C_C12_06  
1_87_PT7_12D_D12_08  
1_87_PT7_12E_E12_10  
1_87_PT7_12F_F12_12  
1_87_PT7_12G_G12_14  
1_87_PT7_12H_H12_16  
1_87_PT7_1A_A01_01  
1_87_PT7_1B_B01_03  
1_87_PT7_1D_D01_07  
1_87_PT7_1E_E01_09  
1_87_PT7_1G_G01_13  
1_87_PT7_2A_A02_02  
1_87_PT7_2B_B02_04  
1_87_PT7_2C_C02_06  
1_87_PT7_2D_D02_08  
1_87_PT7_2E_E02_10  
1_87_PT7_2F_F02_12  
1_87_PT7_2G_G02_14  
1_87_PT7_2H_H02_16  
1_87_PT7_3A_A03_01  
1_87_PT7_3C_C03_05  
1_87_PT7_3D_D03_07  
1_87_PT7_3E_E03_09  
1_87_PT7_3F_F03_11  
1_87_PT7_3G_G03_13  
1_87_PT7_3H_H03_15  
1_87_PT7_4A_A04_02  
1_87_PT7_4B_B04_04  
1_87_PT7_4C_C04_06  
1_87_PT7_4D_D04_08  
1_87_PT7_4E_E04_10  
1_87_PT7_4F_F04_12  
1_87_PT7_4H_H04_16  
1_87_PT7_5A_A05_01  
1_87_PT7_5B_B05_03  
1_87_PT7_5C_C05_05  
1_87_PT7_5D_D05_07  
1_87_PT7_5E_E05_09  
1_87_PT7_5F_F05_11  
1_87_PT7_5G_G05_13  
1_87_PT7_5H_H05_15  
1_87_PT7_6A_A06_02  
1_87_PT7_6B_B06_04  
1_87_PT7_6C_C06_06  
1_87_PT7_6D_D06_08  
1_87_PT7_6E_E06_10  
1_87_PT7_6G_G06_14  
1_87_PT7_6H_H06_16  
1_87_PT7_7A_A07_01  
1_87_PT7_7B_B07_03  
1_87_PT7_7C_C07_05  
1_87_PT7_7D_D07_07  
1_87_PT7_7F_F07_11  
1_87_PT7_7G_G07_13  
1_87_PT7_7H_H07_15  
1_87_PT7_8A_A08_02  
1_87_PT7_8C_C08_06  
1_87_PT7_8D_D08_08  
1_87_PT7_8E_E08_10  
1_87_PT7_8F_F08_12  
1_87_PT7_8G_G08_14  
1_87_PT7_8H_H08_16  
1_87_PT7_9A_A09_01  
1_87_PT7_9B_B09_03  
1_87_PT7_9C_C09_05  
1_87_PT7_9D_D09_07  
1_87_PT7_9E_E09_09  
1_87_PT7_9F_F09_11  
1_87_PT7_9G_G09_13  
1_87_PT7_9H_H09_15  
1_88_PT7_10A_A10_02  
1_88_PT7_10B_B10_04  
1_88_PT7_10C_C10_06  
1_88_PT7_10E_E10_10  
1_88_PT7_10F_F10_12  
1_88_PT7_10G_G10_14  
1_88_PT7_10H_H10_16  
1_88_PT7_11A_A11_01  
1_88_PT7_11B_B11_03  
1_88_PT7_11C_C11_05  
1_88_PT7_11D_D11_07  
1_88_PT7_11E_E11_09  
1_88_PT7_11F_F11_11  
1_88_PT7_11G_G11_13  
1_88_PT7_11H_H11_15  
1_88_PT7_12B_B12_04  
1_88_PT7_12C_C12_06  
1_88_PT7_12D_D12_08  
1_88_PT7_12E_E12_10  
1_88_PT7_12F_F12_12  
1_88_PT7_12G_G12_14  
1_88_PT7_1A_A01_01  
1_88_PT7_1B_B01_03  
1_88_PT7_1C_C01_05  
1_88_PT7_1D_D01_07  
1_88_PT7_1E_E01_09  
1_88_PT7_1F_F01_11  
1_88_PT7_1G_G01_13  
1_88_PT7_1H_H01_15  
1_88_PT7_2A_A02_02  
1_88_PT7_2C_C02_06  
1_88_PT7_2D_D02_08  
1_88_PT7_2E_E02_10  
1_88_PT7_2F_F02_12  
1_88_PT7_2H_H02_16  
1_88_PT7_3A_A03_01  
1_88_PT7_3B_B03_03  
1_88_PT7_3C_C03_05  
1_88_PT7_3D_D03_07  
1_88_PT7_3E_E03_09  
1_88_PT7_3G_G03_13  
1_88_PT7_3H_H03_15  
1_88_PT7_4A_A04_02  
1_88_PT7_4B_B04_04  
1_88_PT7_4D_D04_08  
1_88_PT7_4F_F04_12  
1_88_PT7_4G_G04_14  
1_88_PT7_4H_H04_16  
1_88_PT7_5A_A05_01  
1_88_PT7_5B_B05_03  
1_88_PT7_5C_C05_05  
1_88_PT7_5D_D05_07  
1_88_PT7_5E_E05_09  
1_88_PT7_5F_F05_11  
1_88_PT7_5G_G05_13  
1_88_PT7_6A_A06_02  
1_88_PT7_6B_B06_04  
1_88_PT7_6C_C06_06  
1_88_PT7_6D_D06_08  
1_88_PT7_6F_F06_12  
1_88_PT7_6G_G06_14  
1_88_PT7_6H_H06_16  
1_88_PT7_7A_A07_01  
1_88_PT7_7B_B07_03  
1_88_PT7_7D_D07_07  
1_88_PT7_7E_E07_09  
1_88_PT7_7F_F07_11  
1_88_PT7_7G_G07_13  
1_88_PT7_7H_H07_15  
1_88_PT7_8A_A08_02  
1_88_PT7_8B_B08_04  
1_88_PT7_8C_C08_06  
1_88_PT7_8D_D08_08  
1_88_PT7_8E_E08_10  
1_88_PT7_8F_F08_12  
1_88_PT7_8G_G08_14  
1_88_PT7_8H_H08_16  
1_88_PT7_9A_A09_01  
1_88_PT7_9B_B09_03  
1_88_PT7_9C_C09_05  
1_88_PT7_9D_D09_07  
1_88_PT7_9E_E09_09  
1_88_PT7_9G_G09_13  
1_88_PT7_9H_H09_15  
1_89_PT7_10A_A10_02  
1_89_PT7_10B_B10_04  
1_89_PT7_10C_C10_06  
1_89_PT7_10D_D10_08  
1_89_PT7_10E_E10_10  
1_89_PT7_10F_F10_12  
1_89_PT7_10G_G10_14  
1_89_PT7_10H_H10_16  
1_89_PT7_11A_A11_01  
1_89_PT7_11B_B11_03  
1_89_PT7_11C_C11_05  
1_89_PT7_11D_D11_07  
1_89_PT7_11E_E11_09  
1_89_PT7_11G_G11_13  
1_89_PT7_11H_H11_15  
1_89_PT7_12A_A12_02  
1_89_PT7_12B_B12_04  
1_89_PT7_12C_C12_06  
1_89_PT7_12D_D12_08  
1_89_PT7_12E_E12_10  
1_89_PT7_1A_A01_01  
1_89_PT7_1B_B01_03  
1_89_PT7_1C_C01_05  
1_89_PT7_1D_D01_07  
1_89_PT7_1E_E01_09  
1_89_PT7_1F_F01_11  
1_89_PT7_1H_H01_15  
1_89_PT7_2A_A02_02  
1_89_PT7_2B_B02_04  
1_89_PT7_2C_C02_06  
1_89_PT7_2D_D02_08  
1_89_PT7_2E_E02_10  
1_89_PT7_2F_F02_12  
1_89_PT7_2G_G02_14  
1_89_PT7_2H_H02_16  
1_89_PT7_3A_A03_01  
1_89_PT7_3B_B03_03  
1_89_PT7_3D_D03_07  
1_89_PT7_3E_E03_09  
1_89_PT7_3F_F03_11  
1_89_PT7_3G_G03_13  
1_89_PT7_3H_H03_15  
1_89_PT7_4A_A04_02  
1_89_PT7_4B_B04_04  
1_89_PT7_4C_C04_06  
1_89_PT7_4D_D04_08  
1_89_PT7_4E_E04_10  
1_89_PT7_4F_F04_12  
1_89_PT7_4G_G04_14  
1_89_PT7_4H_H04_16  
1_89_PT7_5A_A05_01  
1_89_PT7_5B_B05_03  
1_89_PT7_5C_C05_05  
1_89_PT7_5D_D05_07  
1_89_PT7_5E_E05_09  
1_89_PT7_5G_G05_13  
1_89_PT7_5H_H05_15  
1_89_PT7_6A_A06_02  
1_89_PT7_6B_B06_04  
1_89_PT7_6C_C06_06  
1_89_PT7_6D_D06_08  
1_89_PT7_6E_E06_10  
1_89_PT7_6F_F06_12  
1_89_PT7_6G_G06_14  
1_89_PT7_6H_H06_16  
1_89_PT7_7A_A07_01  
1_89_PT7_7B_B07_03  
1_89_PT7_7C_C07_05  
1_89_PT7_7D_D07_07  
1_89_PT7_7E_E07_09  
1_89_PT7_7F_F07_11  
1_89_PT7_7G_G07_13  
1_89_PT7_7H_H07_15  
1_89_PT7_8B_B08_04  
1_89_PT7_8C_C08_06  
1_89_PT7_8D_D08_08  
1_89_PT7_8E_E08_10  
1_89_PT7_8F_F08_12  
1_89_PT7_8G_G08_14  
1_89_PT7_8H_H08_16  
1_89_PT7_9A_A09_01  
1_89_PT7_9B_B09_03  
1_89_PT7_9C_C09_05  
1_89_PT7_9D_D09_07  
1_89_PT7_9E_E09_09  
1_89_PT7_9F_F09_11  
1_89_PT7_9G_G09_13  
1_89_PT7_9H_H09_15  
1_90_PT7_10A_A10_02  
1_90_PT7_10B_B10_04  
1_90_PT7_10C_C10_06  
1_90_PT7_10D_D10_08  
1_90_PT7_10E_E10_10  
1_90_PT7_10F_F10_12  
1_90_PT7_10G_G10_14  
1_90_PT7_11A_A11_01  
1_90_PT7_11B_B11_03  
1_90_PT7_11C_C11_05  
1_90_PT7_11D_D11_07  
1_90_PT7_11E_E11_09  
1_90_PT7_11F_F11_11  
1_90_PT7_11G_G11_13  
1_90_PT7_11H_H11_15  
1_90_PT7_12A_A12_02  
1_90_PT7_12C_C12_06  
1_90_PT7_12D_D12_08  
1_90_PT7_12E_E12_10  
1_90_PT7_12F_F12_12  
1_90_PT7_12G_G12_14  
1_90_PT7_12H_H12_16  
1_90_PT7_1A_A01_01  
1_90_PT7_1B_B01_03  
1_90_PT7_1D_D01_07  
1_90_PT7_1E_E01_09  
1_90_PT7_1F_F01_11  
1_90_PT7_2B_B02_04  
1_90_PT7_2C_C02_06  
1_90_PT7_2E_E02_10  
1_90_PT7_2F_F02_12  
1_90_PT7_2G_G02_14  
1_90_PT7_2H_H02_16  
1_90_PT7_3A_A03_01  
1_90_PT7_3B_B03_03  
1_90_PT7_3C_C03_05  
1_90_PT7_3D_D03_07  
1_90_PT7_3E_E03_09  
1_90_PT7_3F_F03_11  
1_90_PT7_3G_G03_13  
1_90_PT7_3H_H03_15  
1_90_PT7_4B_B04_04  
1_90_PT7_4C_C04_06  
1_90_PT7_4D_D04_08  
1_90_PT7_4E_E04_10  
1_90_PT7_4F_F04_12  
1_90_PT7_4G_G04_14  
1_90_PT7_4H_H04_16  
1_90_PT7_5A_A05_01  
1_90_PT7_5B_B05_03  
1_90_PT7_5C_C05_05  
1_90_PT7_5D_D05_07  
1_90_PT7_5E_E05_09  
1_90_PT7_5F_F05_11  
1_90_PT7_5G_G05_13  
1_90_PT7_5H_H05_15  
1_90_PT7_6A_A06_02  
1_90_PT7_6C_C06_06  
1_90_PT7_6D_D06_08  
1_90_PT7_6E_E06_10  
1_90_PT7_6F_F06_12  
1_90_PT7_6G_G06_14  
1_90_PT7_6H_H06_16  
1_90_PT7_7A_A07_01  
1_90_PT7_7B_B07_03  
1_90_PT7_7C_C07_05  
1_90_PT7_7D_D07_07  
1_90_PT7_7E_E07_09  
1_90_PT7_7F_F07_11  
1_90_PT7_7G_G07_13  
1_90_PT7_7H_H07_15  
1_90_PT7_8A_A08_02  
1_90_PT7_8B_B08_04  
1_90_PT7_8C_C08_06  
1_90_PT7_8D_D08_08  
1_90_PT7_8E_E08_10  
1_90_PT7_8F_F08_12  
1_90_PT7_8G_G08_14  
1_90_PT7_8H_H08_16  
1_90_PT7_9A_A09_01  
1_90_PT7_9B_B09_03  
1_90_PT7_9C_C09_05  
1_90_PT7_9D_D09_07  
1_90_PT7_9F_F09_11  
1_90_PT7_9G_G09_13  
1_90_PT7_9H_H09_15  
1_91_PT7_10A_A10_02  
1_91_PT7_10B_B10_04  
1_91_PT7_10C_C10_06  
1_91_PT7_10D_D10_08  
1_91_PT7_10E_E10_10  
1_91_PT7_10F_F10_12  
1_91_PT7_10G_G10_14  
1_91_PT7_10H_H10_16  
1_91_PT7_11A_A11_01  
1_91_PT7_11B_B11_03  
1_91_PT7_11C_C11_05  
1_91_PT7_11D_D11_07  
1_91_PT7_11E_E11_09  
1_91_PT7_11F_F11_11  
1_91_PT7_11G_G11_13  
1_91_PT7_11H_H11_15  
1_91_PT7_12B_B12_04  
1_91_PT7_12C_C12_06  
1_91_PT7_12D_D12_08  
1_91_PT7_12E_E12_10  
1_91_PT7_12F_F12_12  
1_91_PT7_12G_G12_14  
1_91_PT7_12H_H12_16  
1_91_PT7_1A_A01_01  
1_91_PT7_1C_C01_05  
1_91_PT7_1D_D01_07  
1_91_PT7_1E_E01_09  
1_91_PT7_1F_F01_11  
1_91_PT7_1H_H01_15  
1_91_PT7_2A_A02_02  
1_91_PT7_2B_B02_04  
1_91_PT7_2C_C02_06  
1_91_PT7_2D_D02_08  
1_91_PT7_2E_E02_10  
1_91_PT7_2F_F02_12  
1_91_PT7_2G_G02_14  
1_91_PT7_2H_H02_16  
1_91_PT7_3A_A03_01  
1_91_PT7_3B_B03_03  
1_91_PT7_3C_C03_05  
1_91_PT7_3D_D03_07  
1_91_PT7_3E_E03_09  
1_91_PT7_3G_G03_13  
1_91_PT7_3H_H03_15  
1_91_PT7_4A_A04_02  
1_91_PT7_4B_B04_04  
1_91_PT7_4C_C04_06  
1_91_PT7_4D_D04_08  
1_91_PT7_4E_E04_10  
1_91_PT7_4F_F04_12  
1_91_PT7_4G_G04_14  
1_91_PT7_4H_H04_16  
1_91_PT7_5A_A05_01  
1_91_PT7_5B_B05_03  
1_91_PT7_5F_F05_11  
1_91_PT7_5G_G05_13  
1_91_PT7_5H_H05_15  
1_91_PT7_6A_A06_02  
1_91_PT7_6B_B06_04  
1_91_PT7_6D_D06_08  
1_91_PT7_6E_E06_10  
1_91_PT7_6F_F06_12  
1_91_PT7_6G_G06_14  
1_91_PT7_6H_H06_16  
1_91_PT7_7A_A07_01  
1_91_PT7_7B_B07_03  
1_91_PT7_7C_C07_05  
1_91_PT7_7D_D07_07  
1_91_PT7_7E_E07_09  
1_91_PT7_7F_F07_11  
1_91_PT7_7G_G07_13  
1_91_PT7_7H_H07_15  
1_91_PT7_8B_B08_04  
1_91_PT7_8C_C08_06  
1_91_PT7_8D_D08_08  
1_91_PT7_8E_E08_10  
1_91_PT7_8F_F08_12  
1_91_PT7_8G_G08_14  
1_91_PT7_8H_H08_16  
1_91_PT7_9A_A09_01  
1_91_PT7_9B_B09_03  
1_91_PT7_9C_C09_05  
1_91_PT7_9D_D09_07  
1_91_PT7_9E_E09_09  
1_91_PT7_9F_F09_11  
1_91_PT7_9G_G09_13  
1_91_PT7_9H_H09_15  
1_92_PT7_10A_A10_02  
1_92_PT7_10B_B10_04  
1_92_PT7_10C_C10_06  
1_92_PT7_10D_D10_08  
1_92_PT7_10E_E10_10  
1_92_PT7_10F_F10_12  
1_92_PT7_10G_G10_14  
1_92_PT7_10H_H10_16  
1_92_PT7_11A_A11_01  
1_92_PT7_11B_B11_03  
1_92_PT7_11C_C11_05  
1_92_PT7_11D_D11_07  
1_92_PT7_11E_E11_09  
1_92_PT7_11F_F11_11  
1_92_PT7_11G_G11_13  
1_92_PT7_11H_H11_15  
1_92_PT7_12A_A12_02  
1_92_PT7_12B_B12_04  
1_92_PT7_12C_C12_06  
1_92_PT7_12D_D12_08  
1_92_PT7_12F_F12_12  
1_92_PT7_12G_G12_14  
1_92_PT7_12H_H12_16  
1_92_PT7_1A_A01_01  
1_92_PT7_1B_B01_03  
1_92_PT7_1C_C01_05  
1_92_PT7_1D_D01_07  
1_92_PT7_1E_E01_09  
1_92_PT7_1F_F01_11  
1_92_PT7_1G_G01_13  
1_92_PT7_1H_H01_15  
1_92_PT7_2A_A02_02  
1_92_PT7_2B_B02_04  
1_92_PT7_2C_C02_06  
1_92_PT7_2E_E02_10  
1_92_PT7_2F_F02_12  
1_92_PT7_2G_G02_14  
1_92_PT7_2H_H02_16  
1_92_PT7_3B_B03_03  
1_92_PT7_3C_C03_05  
1_92_PT7_3D_D03_07  
1_92_PT7_3E_E03_09  
1_92_PT7_3F_F03_11  
1_92_PT7_3G_G03_13  
1_92_PT7_3H_H03_15  
1_92_PT7_4A_A04_02  
1_92_PT7_4B_B04_04  
1_92_PT7_4D_D04_08  
1_92_PT7_4E_E04_10  
1_92_PT7_4F_F04_12  
1_92_PT7_4G_G04_14  
1_92_PT7_4H_H04_16  
1_92_PT7_5A_A05_01  
1_92_PT7_5D_D05_07  
1_92_PT7_5E_E05_09  
1_92_PT7_5F_F05_11  
1_92_PT7_5G_G05_13  
1_92_PT7_5H_H05_15  
1_92_PT7_6A_A06_02  
1_92_PT7_6C_C06_06  
1_92_PT7_6D_D06_08  
1_92_PT7_6E_E06_10  
1_92_PT7_6F_F06_12  
1_92_PT7_6G_G06_14  
1_92_PT7_6H_H06_16  
1_92_PT7_7A_A07_01  
1_92_PT7_7B_B07_03  
1_92_PT7_7C_C07_05  
1_92_PT7_7D_D07_07  
1_92_PT7_7E_E07_09  
1_92_PT7_7F_F07_11  
1_92_PT7_7G_G07_13  
1_92_PT7_8A_A08_02  
1_92_PT7_8B_B08_04  
1_92_PT7_8C_C08_06  
1_92_PT7_8D_D08_08  
1_92_PT7_8E_E08_10  
1_92_PT7_8F_F08_12  
1_92_PT7_8G_G08_14  
1_92_PT7_8H_H08_16  
1_92_PT7_9A_A09_01  
1_92_PT7_9B_B09_03  
1_92_PT7_9C_C09_05  
1_92_PT7_9D_D09_07  
1_92_PT7_9E_E09_09  
1_92_PT7_9F_F09_11  
1_93_PT7_10A_A10_02  
1_93_PT7_10B_B10_04  
1_93_PT7_10C_C10_06  
1_93_PT7_10D_D10_08  
1_93_PT7_10E_E10_10  
1_93_PT7_10G_G10_14  
1_93_PT7_10H_H10_16  
1_93_PT7_11B_B11_03  
1_93_PT7_11C_C11_05  
1_93_PT7_11D_D11_07  
1_93_PT7_11E_E11_09  
1_93_PT7_11F_F11_11  
1_93_PT7_11G_G11_13  
1_93_PT7_11H_H11_15  
1_93_PT7_12A_A12_02  
1_93_PT7_12B_B12_04  
1_93_PT7_12C_C12_06  
1_93_PT7_12D_D12_08  
1_93_PT7_12E_E12_10  
1_93_PT7_12F_F12_12  
1_93_PT7_12G_G12_14  
1_93_PT7_12H_H12_16  
1_93_PT7_1A_A01_01  
1_93_PT7_1B_B01_03  
1_93_PT7_1C_C01_05  
1_93_PT7_1D_D01_07  
1_93_PT7_1E_E01_09  
1_93_PT7_1F_F01_11  
1_93_PT7_1G_G01_13  
1_93_PT7_1H_H01_15  
1_93_PT7_2A_A02_02  
1_93_PT7_2B_B02_04  
1_93_PT7_2D_D02_08  
1_93_PT7_2F_F02_12  
1_93_PT7_2G_G02_14  
1_93_PT7_2H_H02_16  
1_93_PT7_3A_A03_01  
1_93_PT7_3B_B03_03  
1_93_PT7_3D_D03_07  
1_93_PT7_3E_E03_09  
1_93_PT7_3F_F03_11  
1_93_PT7_3G_G03_13  
1_93_PT7_3H_H03_15  
1_93_PT7_4A_A04_02  
1_93_PT7_4B_B04_04  
1_93_PT7_4C_C04_06  
1_93_PT7_4D_D04_08  
1_93_PT7_4E_E04_10  
1_93_PT7_4F_F04_12  
1_93_PT7_4G_G04_14  
1_93_PT7_4H_H04_16  
1_93_PT7_5A_A05_01  
1_93_PT7_5B_B05_03  
1_93_PT7_5C_C05_05  
1_93_PT7_5D_D05_07  
1_93_PT7_5E_E05_09  
1_93_PT7_5F_F05_11  
1_93_PT7_5H_H05_15  
1_93_PT7_6A_A06_02  
1_93_PT7_6B_B06_04  
1_93_PT7_6C_C06_06  
1_93_PT7_6D_D06_08  
1_93_PT7_6E_E06_10  
1_93_PT7_6F_F06_12  
1_93_PT7_6H_H06_16  
1_93_PT7_7A_A07_01  
1_93_PT7_7B_B07_03  
1_93_PT7_7C_C07_05  
1_93_PT7_7D_D07_07  
1_93_PT7_7E_E07_09  
1_93_PT7_7F_F07_11  
1_93_PT7_7G_G07_13  
1_93_PT7_7H_H07_15  
1_93_PT7_8A_A08_02  
1_93_PT7_8B_B08_04  
1_93_PT7_8C_C08_06  
1_93_PT7_8D_D08_08  
1_93_PT7_8E_E08_10  
1_93_PT7_8F_F08_12  
1_93_PT7_8G_G08_14  
1_93_PT7_8H_H08_16  
1_93_PT7_9A_A09_01  
1_93_PT7_9C_C09_05  
1_93_PT7_9D_D09_07  
1_93_PT7_9E_E09_09  
1_93_PT7_9F_F09_11  
1_93_PT7_9G_G09_13  
1_93_PT7_9H_H09_15  
1_94_PT7_10A_A10_02  
1_94_PT7_10B_B10_04  
1_94_PT7_10C_C10_06  
1_94_PT7_10D_D10_08  
1_94_PT7_10E_E10_10  
1_94_PT7_10F_F10_12  
1_94_PT7_10G_G10_14  
1_94_PT7_10H_H10_16  
1_94_PT7_11A_A11_01  
1_94_PT7_11C_C11_05  
1_94_PT7_11D_D11_07  
1_94_PT7_11E_E11_09  
1_94_PT7_11F_F11_11  
1_94_PT7_11G_G11_13  
1_94_PT7_11H_H11_15  
1_94_PT7_12A_A12_02  
1_94_PT7_12B_B12_04  
1_94_PT7_12C_C12_06  
1_94_PT7_12D_D12_08  
1_94_PT7_12E_E12_10  
1_94_PT7_12F_F12_12  
1_94_PT7_12G_G12_14  
1_94_PT7_12H_H12_16  
1_94_PT7_1B_B01_03  
1_94_PT7_1C_C01_05  
1_94_PT7_1D_D01_07  
1_94_PT7_1E_E01_09  
1_94_PT7_2A_A02_02  
1_94_PT7_2B_B02_04  
1_94_PT7_2C_C02_06  
1_94_PT7_2D_D02_08  
1_94_PT7_2E_E02_10  
1_94_PT7_2F_F02_12  
1_94_PT7_2G_G02_14  
1_94_PT7_3A_A03_01  
1_94_PT7_3B_B03_03  
1_94_PT7_3C_C03_05  
1_94_PT7_3D_D03_07  
1_94_PT7_3F_F03_11  
1_94_PT7_3G_G03_13  
1_94_PT7_3H_H03_15  
1_94_PT7_4A_A04_02  
1_94_PT7_4B_B04_04  
1_94_PT7_4D_D04_08  
1_94_PT7_4E_E04_10  
1_94_PT7_4G_G04_14  
1_94_PT7_4H_H04_16  
1_94_PT7_5A_A05_01  
1_94_PT7_5B_B05_03  
1_94_PT7_5C_C05_05  
1_94_PT7_5D_D05_07  
1_94_PT7_5E_E05_09  
1_94_PT7_5F_F05_11  
1_94_PT7_5G_G05_13  
1_94_PT7_5H_H05_15  
1_94_PT7_6A_A06_02  
1_94_PT7_6B_B06_04  
1_94_PT7_6C_C06_06  
1_94_PT7_6D_D06_08  
1_94_PT7_6E_E06_10  
1_94_PT7_6F_F06_12  
1_94_PT7_6G_G06_14  
1_94_PT7_6H_H06_16  
1_94_PT7_7C_C07_05  
1_94_PT7_7D_D07_07  
1_94_PT7_7E_E07_09  
1_94_PT7_7F_F07_11  
1_94_PT7_7G_G07_13  
1_94_PT7_7H_H07_15  
1_94_PT7_8A_A08_02  
1_94_PT7_8B_B08_04  
1_94_PT7_8C_C08_06  
1_94_PT7_8E_E08_10  
1_94_PT7_8F_F08_12  
1_94_PT7_8G_G08_14  
1_94_PT7_8H_H08_16  
1_94_PT7_9A_A09_01  
1_94_PT7_9B_B09_03  
1_94_PT7_9D_D09_07  
1_94_PT7_9E_E09_09  
1_94_PT7_9G_G09_13  
1_94_PT7_9H_H09_15  
1_95_PT7_10A_A10_02  
1_95_PT7_10B_B10_04  
1_95_PT7_10C_C10_06  
1_95_PT7_10D_D10_08  
1_95_PT7_10E_E10_10  
1_95_PT7_10F_F10_12  
1_95_PT7_10G_G10_14  
1_95_PT7_10H_H10_16  
1_95_PT7_11A_A11_01  
1_95_PT7_11B_B11_03  
1_95_PT7_11C_C11_05  
1_95_PT7_11F_F11_11  
1_95_PT7_11G_G11_13  
1_95_PT7_12A_A12_02  
1_95_PT7_12B_B12_04  
1_95_PT7_12C_C12_06  
1_95_PT7_12D_D12_08  
1_95_PT7_12E_E12_10  
1_95_PT7_12F_F12_12  
1_95_PT7_12G_G12_14  
1_95_PT7_12H_H12_16  
1_95_PT7_1A_A01_01  
1_95_PT7_1B_B01_03  
1_95_PT7_1C_C01_05  
1_95_PT7_1D_D01_07  
1_95_PT7_1E_E01_09  
1_95_PT7_1F_F01_11  
1_95_PT7_1G_G01_13  
1_95_PT7_1H_H01_15  
1_95_PT7_2A_A02_02  
1_95_PT7_2B_B02_04  
1_95_PT7_2C_C02_06  
1_95_PT7_2D_D02_08  
1_95_PT7_2E_E02_10  
1_95_PT7_2F_F02_12  
1_95_PT7_2G_G02_14  
1_95_PT7_2H_H02_16  
1_95_PT7_3A_A03_01  
1_95_PT7_3B_B03_03  
1_95_PT7_3C_C03_05  
1_95_PT7_3E_E03_09  
1_95_PT7_3F_F03_11  
1_95_PT7_3G_G03_13  
1_95_PT7_3H_H03_15  
1_95_PT7_4A_A04_02  
1_95_PT7_4B_B04_04  
1_95_PT7_4C_C04_06  
1_95_PT7_4D_D04_08  
1_95_PT7_4E_E04_10  
1_95_PT7_4F_F04_12  
1_95_PT7_4G_G04_14  
1_95_PT7_4H_H04_16  
1_95_PT7_5A_A05_01  
1_95_PT7_5B_B05_03  
1_95_PT7_5C_C05_05  
1_95_PT7_5D_D05_07  
1_95_PT7_5E_E05_09  
1_95_PT7_5F_F05_11  
1_95_PT7_5G_G05_13  
1_95_PT7_5H_H05_15  
1_95_PT7_6A_A06_02  
1_95_PT7_6B_B06_04  
1_95_PT7_6C_C06_06  
1_95_PT7_6D_D06_08  
1_95_PT7_6E_E06_10  
1_95_PT7_6F_F06_12  
1_95_PT7_6H_H06_16  
1_95_PT7_7A_A07_01  
1_95_PT7_7B_B07_03  
1_95_PT7_7C_C07_05  
1_95_PT7_7D_D07_07  
1_95_PT7_7F_F07_11  
1_95_PT7_7G_G07_13  
1_95_PT7_8A_A08_02  
1_95_PT7_8B_B08_04  
1_95_PT7_8C_C08_06  
1_95_PT7_8E_E08_10  
1_95_PT7_8F_F08_12  
1_95_PT7_8G_G08_14  
1_95_PT7_8H_H08_16  
1_95_PT7_9A_A09_01  
1_95_PT7_9D_D09_07  
1_95_PT7_9E_E09_09  
1_95_PT7_9F_F09_11  
1_95_PT7_9H_H09_15  
1_96_PT7_10A_A10_02  
1_96_PT7_10B_B10_04  
1_96_PT7_10C_C10_06  
1_96_PT7_10D_D10_08  
1_96_PT7_10G_G10_14  
1_96_PT7_11A_A11_01  
1_96_PT7_11B_B11_03  
1_96_PT7_11C_C11_05  
1_96_PT7_11D_D11_07  
1_96_PT7_11E_E11_09  
1_96_PT7_11F_F11_11  
1_96_PT7_11G_G11_13  
1_96_PT7_11H_H11_15  
1_96_PT7_12A_A12_02  
1_96_PT7_12B_B12_04  
1_96_PT7_12C_C12_06  
1_96_PT7_12D_D12_08  
1_96_PT7_12E_E12_10  
1_96_PT7_12F_F12_12  
1_96_PT7_12G_G12_14  
1_96_PT7_1A_A01_01  
1_96_PT7_1B_B01_03  
1_96_PT7_1D_D01_07  
1_96_PT7_1F_F01_11  
1_96_PT7_1G_G01_13  
1_96_PT7_1H_H01_15  
1_96_PT7_2A_A02_02  
1_96_PT7_2C_C02_06  
1_96_PT7_2D_D02_08  
1_96_PT7_2E_E02_10  
1_96_PT7_2F_F02_12  
1_96_PT7_2G_G02_14  
1_96_PT7_2H_H02_16  
1_96_PT7_3A_A03_01  
1_96_PT7_3C_C03_05  
1_96_PT7_3D_D03_07  
1_96_PT7_3E_E03_09  
1_96_PT7_3G_G03_13  
1_96_PT7_3H_H03_15  
1_96_PT7_4A_A04_02  
1_96_PT7_4B_B04_04  
1_96_PT7_4C_C04_06  
1_96_PT7_4D_D04_08  
1_96_PT7_4E_E04_10  
1_96_PT7_4F_F04_12  
1_96_PT7_4G_G04_14  
1_96_PT7_4H_H04_16  
1_96_PT7_5A_A05_01  
1_96_PT7_5B_B05_03  
1_96_PT7_5C_C05_05  
1_96_PT7_5D_D05_07  
1_96_PT7_5E_E05_09  
1_96_PT7_5G_G05_13  
1_96_PT7_5H_H05_15  
1_96_PT7_6A_A06_02  
1_96_PT7_6B_B06_04  
1_96_PT7_6C_C06_06  
1_96_PT7_6D_D06_08  
1_96_PT7_6E_E06_10  
1_96_PT7_6F_F06_12  
1_96_PT7_6G_G06_14  
1_96_PT7_6H_H06_16  
1_96_PT7_7A_A07_01  
1_96_PT7_7B_B07_03  
1_96_PT7_7C_C07_05  
1_96_PT7_7D_D07_07  
1_96_PT7_7F_F07_11  
1_96_PT7_7G_G07_13  
1_96_PT7_7H_H07_15  
1_96_PT7_8C_C08_06  
1_96_PT7_8D_D08_08  
1_96_PT7_8E_E08_10  
1_96_PT7_9B_B09_03  
1_96_PT7_9C_C09_05  
1_96_PT7_9F_F09_11  
1_96_PT7_9G_G09_13  
1_96_PT7_9H_H09_15  
1_97_PT7_10A_A10_02  
1_97_PT7_10B_B10_04  
1_97_PT7_10C_C10_06  
1_97_PT7_10D_D10_08  
1_97_PT7_10E_E10_10  
1_97_PT7_10F_F10_12  
1_97_PT7_10G_G10_14  
1_97_PT7_10H_H10_16  
1_97_PT7_11A_A11_01  
1_97_PT7_11B_B11_03  
1_97_PT7_11C_C11_05  
1_97_PT7_11D_D11_07  
1_97_PT7_11E_E11_09  
1_97_PT7_11F_F11_11  
1_97_PT7_11H_H11_15  
1_97_PT7_12A_A12_02  
1_97_PT7_12B_B12_04  
1_97_PT7_12C_C12_06  
1_97_PT7_12D_D12_08  
1_97_PT7_12E_E12_10  
1_97_PT7_12F_F12_12  
1_97_PT7_12G_G12_14  
1_97_PT7_12H_H12_16  
1_97_PT7_1A_A01_01  
1_97_PT7_1B_B01_03  
1_97_PT7_1C_C01_05  
1_97_PT7_1E_E01_09  
1_97_PT7_1F_F01_11  
1_97_PT7_1G_G01_13  
1_97_PT7_1H_H01_15  
1_97_PT7_2A_A02_02  
1_97_PT7_2B_B02_04  
1_97_PT7_2C_C02_06  
1_97_PT7_2E_E02_10  
1_97_PT7_2F_F02_12  
1_97_PT7_2G_G02_14  
1_97_PT7_3B_B03_03  
1_97_PT7_3C_C03_05  
1_97_PT7_3D_D03_07  
1_97_PT7_3E_E03_09  
1_97_PT7_3F_F03_11  
1_97_PT7_3H_H03_15  
1_97_PT7_4A_A04_02  
1_97_PT7_4C_C04_06  
1_97_PT7_4E_E04_10  
1_97_PT7_4F_F04_12  
1_97_PT7_4G_G04_14  
1_97_PT7_4H_H04_16  
1_97_PT7_5A_A05_01  
1_97_PT7_5B_B05_03  
1_97_PT7_5C_C05_05  
1_97_PT7_5E_E05_09  
1_97_PT7_5F_F05_11  
1_97_PT7_5G_G05_13  
1_97_PT7_5H_H05_15  
1_97_PT7_6A_A06_02  
1_97_PT7_6B_B06_04  
1_97_PT7_6C_C06_06  
1_97_PT7_6D_D06_08  
1_97_PT7_6E_E06_10  
1_97_PT7_6G_G06_14  
1_97_PT7_6H_H06_16  
1_97_PT7_7A_A07_01  
1_97_PT7_7B_B07_03  
1_97_PT7_7C_C07_05  
1_97_PT7_7D_D07_07  
1_97_PT7_7E_E07_09  
1_97_PT7_7F_F07_11  
1_97_PT7_7G_G07_13  
1_97_PT7_7H_H07_15  
1_97_PT7_8A_A08_02  
1_97_PT7_8B_B08_04  
1_97_PT7_8C_C08_06  
1_97_PT7_8D_D08_08  
1_97_PT7_8E_E08_10  
1_97_PT7_8F_F08_12  
1_97_PT7_8G_G08_14  
1_97_PT7_8H_H08_16  
1_97_PT7_9A_A09_01  
1_97_PT7_9B_B09_03  
1_97_PT7_9C_C09_05  
1_97_PT7_9D_D09_07  
1_97_PT7_9F_F09_11  
1_97_PT7_9G_G09_13  
1_97_PT7_9H_H09_15  
1_98_PT7_10A_A10_02  
1_98_PT7_10B_B10_04  
1_98_PT7_10C_C10_06  
1_98_PT7_10D_D10_08  
1_98_PT7_10E_E10_10  
1_98_PT7_10F_F10_12  
1_98_PT7_10G_G10_14  
1_98_PT7_10H_H10_16  
1_98_PT7_11A_A11_01  
1_98_PT7_11B_B11_03  
1_98_PT7_11C_C11_05  
1_98_PT7_11D_D11_07  
1_98_PT7_11E_E11_09  
1_98_PT7_11F_F11_11  
1_98_PT7_11G_G11_13  
1_98_PT7_11H_H11_15  
1_98_PT7_12A_A12_02  
1_98_PT7_12B_B12_04  
1_98_PT7_12C_C12_06  
1_98_PT7_12E_E12_10  
1_98_PT7_12F_F12_12  
1_98_PT7_12G_G12_14  
1_98_PT7_12H_H12_16  
1_98_PT7_1A_A01_01  
1_98_PT7_1B_B01_03  
1_98_PT7_1C_C01_05  
1_98_PT7_1D_D01_07  
1_98_PT7_1E_E01_09  
1_98_PT7_1F_F01_11  
1_98_PT7_1G_G01_13  
1_98_PT7_1H_H01_15  
1_98_PT7_2A_A02_02  
1_98_PT7_2B_B02_04  
1_98_PT7_2C_C02_06  
1_98_PT7_2D_D02_08  
1_98_PT7_2E_E02_10  
1_98_PT7_2F_F02_12  
1_98_PT7_2G_G02_14  
1_98_PT7_2H_H02_16  
1_98_PT7_3A_A03_01  
1_98_PT7_3C_C03_05  
1_98_PT7_3E_E03_09  
1_98_PT7_3F_F03_11  
1_98_PT7_3H_H03_15  
1_98_PT7_4A_A04_02  
1_98_PT7_4B_B04_04  
1_98_PT7_4C_C04_06  
1_98_PT7_4D_D04_08  
1_98_PT7_4E_E04_10  
1_98_PT7_4F_F04_12  
1_98_PT7_4G_G04_14  
1_98_PT7_4H_H04_16  
1_98_PT7_5A_A05_01  
1_98_PT7_5B_B05_03  
1_98_PT7_5D_D05_07  
1_98_PT7_5E_E05_09  
1_98_PT7_5F_F05_11  
1_98_PT7_5G_G05_13  
1_98_PT7_5H_H05_15  
1_98_PT7_6A_A06_02  
1_98_PT7_6B_B06_04  
1_98_PT7_6C_C06_06  
1_98_PT7_6D_D06_08  
1_98_PT7_6F_F06_12  
1_98_PT7_6G_G06_14  
1_98_PT7_6H_H06_16  
1_98_PT7_7B_B07_03  
1_98_PT7_7C_C07_05  
1_98_PT7_7D_D07_07  
1_98_PT7_7E_E07_09  
1_98_PT7_7F_F07_11  
1_98_PT7_7G_G07_13  
1_98_PT7_7H_H07_15  
1_98_PT7_8A_A08_02  
1_98_PT7_8C_C08_06  
1_98_PT7_8E_E08_10  
1_98_PT7_8F_F08_12  
1_98_PT7_8G_G08_14  
1_98_PT7_8H_H08_16  
1_98_PT7_9A_A09_01  
1_98_PT7_9C_C09_05  
1_98_PT7_9D_D09_07  
1_98_PT7_9E_E09_09  
1_98_PT7_9F_F09_11  
1_98_PT7_9G_G09_13  
1_98_PT7_9H_H09_15  
1_ZCLclone-13_E02_10  
1_ZCLclone-14_F02_12  
1_ZCLclone-15_G02_14  
1_ZCLclone-17_A03_01  
1_ZCLclone-18_B03_03  
1_ZCLclone-1_A01_01  
1_ZCLclone-21_E03_09  
1_ZCLclone-23_G03_13  
1_ZCLclone-24_H03_15  
1_ZCLclone-26_B04_04  
1_ZCLclone-27_C04_06  
1_ZCLclone-28_D04_08  
1_ZCLclone-29_E04_10  
1_ZCLclone-30_F04_12  
1_ZCLclone-31_G04_14  
1_ZCLclone-32_H04_16  
1_ZCLclone-33_A05_01  
1_ZCLclone-34_B05_03  
1_ZCLclone-36_D05_07  
1_ZCLclone-37_E05_09  
1_ZCLclone-40_H05_15  
1_ZCLclone-41_A06_02  
1_ZCLclone-42_B06_04  
1_ZCLclone-43_C06_06  
1_ZCLclone-44_D06_08  
1_ZCLclone-46_F06_12  
1_ZCLclone-47_G06_14  
1_ZCLclone-48_H06_16  
1_ZCLclone-4_D01_07  
1_ZCLclone-50_B07_03  
1_ZCLclone-52_D07_07  
1_ZCLclone-53_E07_09  
1_ZCLclone-55_G07_13  
1_ZCLclone-56_H07_15  
1_ZCLclone-57_A08_02  
1_ZCLclone-58_B08_04  
1_ZCLclone-59_C08_06  
1_ZCLclone-5_E01_09  
1_ZCLclone-60_D08_08  
1_ZCLclone-61_E08_10  
1_ZCLclone-62_F08_12  
1_ZCLclone-63_G08_14  
1_ZCLclone-64_H08_16  
1_ZCLclone-66_B09_03  
1_ZCLclone-68_D09_07  
1_ZCLclone-69_E09_09  
1_ZCLclone-70_F09_11  
1_ZCLclone-75_C10_06  
1_ZCLclone-76_D10_08  
1_ZCLclone-78_F10_12  
1_ZCLclone-79_G10_14  
1_ZCLclone-82_B11_03  
1_ZCLclone-84_D11_07  
1_ZCLclone-85_E11_09  
1_ZCLclone-86_F11_11  
1_ZCLclone-87_G11_13  
1_ZCLclone-88_H11_15  
1_ZCLclone-89_A12_02  
1_ZCLclone-91_C12_06  
1_ZCLclone-92_D12_08  
1_ZCLclone-94_F12_12  
1_ZCLclone-95_G12_14  
1_ZCLclone-96_H12_16  
200_t3_087
201_t3_021
202_t3_029
204_t3_077
205_t3_067
206_t3_036
208_t3_074
209_t3_059
20_m13f_026
210_t3_039
212_t3_023
213_t3_086
214_t3_037
215_t3_074
216_t3_073
217_t3_044
218_t3_085
219_t3_027
221_t3_079
222_t3_030
223_t3_012
224_t3_017
225_t3_059
226_t3_017
227_t3_081
228_t3_036
22_m13f_027
231_t3_020
232_t3_015
233_t3_010
234_t3_081
235_t3_090
238_t3_069
23_m13f_020
241_t3_038
242_t3_096
244_t3_075
245_t3_088
247_t3_049
248_t3_093
249_t3_033
24_m13f_028
251_t3_045
252_t3_033
255_t3_032
256_t3_001
257_t3_009
258_t3_062
259_t3_013
25_m13f_021
260_t3_088
261_t3_072
262_t3_090
265_t3_046
266_t3_051
267_t3_017
268_t3_064
269_t3_083
26_m13f_029
270_t3_038
271_t3_035
272_t3_082
273_t3_006
274_t3_085
275_t3_061
276_t3_087
277_t3_013
278_t3_009
279_t3_025
281_t3_080
282_t3_080
283_t3_048
284_t3_008
285_t3_027
286_t3_078
287_t3_049
288_t3_063
289_t3_087
28_m13f_030
291_t3_045
292_t3_072
293_t3_008
294_t3_072
295_t3_023
296_t3_060
298_t3_014
29_m13f_023
2_m13f_009
301_t3_037
302_t3_043
303_t3_064
304_t3_022
306_t3_006
307_t3_054
308_t3_004
309_t3_081
310_t3_073
311_t3_030
312_t3_005
314_t3_065
315_t3_063
316_t3_031
318_t3_016
319_t3_083
321_t3_002
322_t3_097
323_t3_054
327_t3_084
328_t3_001
329_t3_050
330_t3_002
332_t3_085
333_t3_066
334_t3_009
336_t3_081
337_t3_093
339_t3_070
33_m13f_033
340_t3_095
341_t3_072
343_t3_038
345_t3_091
347_t3_012
348_t3_025
349_t3_027
350_t3_070
351_t3_099
353_t3_095
356_t3_050
357_t3_066
358_t3_092
359_t3_013
35_m13f_034
362_t3_066
363_t3_026
364_t3_021
366_t3_095
368_t3_083
369_t3_068
36_m13f_042
370_t3_052
371_t3_015
374_t3_024
375_t3_067
376_t3_061
377_t3_079
378_t3_084
379_t3_053
37_m13f_035
380_t3_069
382_t3_093
383_t3_012
385_t3_010
386_t3_046
387_t3_068
389_t3_049
390_t3_018
391_t3_097
394_t3_085
395_t3_085
396_t3_065
397_t3_019
399_t3_093
3_m13f_002
400_t3_014
401_t3_016
403_t3_060
404_t3_061
405_t3_102
407_t3_004
409_t3_003
410_t3_027
411_t3_013
412_t3_010
415_t3_088
416_t3_089
417_t3_005
418_t3_064
419_t3_062
420_t3_075
424_t3_011
425_t3_023
426_t3_055
427_t3_102
429_t3_020
42_m13f_045
431_t3_012
432_t3_084
433_t3_098
436_t3_061
437_t3_028
440_t3_048
441_t3_050
442_t3_098
443_t3_023
445_t3_007
447_t3_012
448_t3_066
449_t3_019
451_t3_080
453_t3_050
454_t3_039
455_t3_016
456_t3_058
457_t3_103
458_t3_043
459_t3_065
45_m13f_039
460_t3_010
463_t3_070
464_t3_068
465_t3_004
466_t3_055
467_t3_008
468_t3_091
469_t3_013
46_m13f_047
470_t3_053
471_t3_048
472_t3_040
473_t3_038
474_t3_076
475_t3_094
476_t3_006
477_t3_081
478_t3_041
479_t3_005
47_m13f_040
480_t3_026
482_t3_094
483_t3_073
484_t3_016
485_t3_042
487_t3_076
488_t3_020
489_t3_082
490_t3_096
492_t3_059
493_t3_096
494_t3_031
496_t3_016
497_t3_010
498_t3_074
499_t3_029
49_m13f_049
4_m13f_010
500_t3_059
502_t3_014
503_t3_093
508_t3_090
509_t3_078
50_m13f_057
510_t3_022
511_t3_052
512_t3_079
513_t3_082
515_t3_087
516_t3_007
517_t3_066
518_t3_101
519_t3_021
521_t3_092
522_t3_032
523_t3_017
524_t3_043
525_t3_035
527_t3_073
529_t3_062
52_m13f_058
530_t3_034
531_t3_022
533_t3_039
538_t3_001
539_t3_094
53_m13f_051
541_t3_071
542_t3_057
543_t3_011
545_t3_026
547_t3_038
548_t3_049
549_t3_018
54_m13f_059
550_t3_078
551_t3_090
552_t3_093
555_t3_014
556_t3_012
557_t3_043
558_t3_062
559_t3_031
560_t3_044
561_t3_092
562_t3_045
563_t3_002
564_t3_086
565_t3_004
566_t3_045
567_t3_070
568_t3_047
56_m13f_060
570_t3_034
571_t3_030
573_t3_103
574_t3_017
575_t3_060
578_t3_025
579_t3_020
580_t3_039
582_t3_085
583_t3_090
584_t3_036
585_t3_030
587_t3_009
588_t3_016
589_t3_026
590_t3_040
591_t3_004
592_t3_021
594_t3_033
598_t3_033
599_t3_013
5_m13f_003
600_t3_005
602_t3_029
603_t3_054
607_t3_011
608_t3_046
608_t3_091
609_t3_025
60_m13f_062
610_t3_001
612_t3_028
615_t3_031
616_t3_039
617_t3_019
618_t3_022
619_t3_067
61_m13f_055
620_t3_013
622_t3_008
623_t3_044
624_t3_041
625_t3_014
627_t3_045
629_t3_042
630_t3_093
632_t3_086
633_t3_027
634_t3_063
635_t3_068
637_t3_001
63_m13f_056
640_t3_091
641_t3_047
642_t3_026
643_t3_047
645_t3_054
646_t3_089
647_t3_070
649_t3_042
651_t3_002
652_t3_052
653_t3_093
654_t3_051
655_t3_041
656_t3_047
657_t3_078
658_t3_003
659_t3_027
65_m13f_065
661_t3_054
662_t3_011
663_t3_032
664_t3_028
665_t3_073
667_t3_047
669_t3_056
66_m13f_073
670_t3_010
674_t3_019
676_t3_020
678_t3_018
679_t3_057
67_m13f_066
680_t3_015
681_t3_087
682_t3_028
68_m13f_074
69_m13f_067
6_m13f_011
70_m13f_075
72_m13f_076
74_m13f_077
76_m13f_078
79_m13f_072
7_m13f_004
82_m13f_089
83_m13f_082
84_m13f_090
85_m13f_083
91_m13f_086
93_m13f_087
94_m13f_095
96_m13f_096
97_m13f_001
99_m13f_002
9_13_05_1_10Apt7_A10_02  
9_13_05_1_10Bpt7_B10_04  
9_13_05_1_10Cpt7_C10_06  
9_13_05_1_10Dpt7_D10_08  
9_13_05_1_10Ept7_E10_10  
9_13_05_1_10Fpt7_F10_12  
9_13_05_1_10Gpt7_G10_14  
9_13_05_1_10Hpt7_H10_16  
9_13_05_1_11Apt7_A11_01  
9_13_05_1_11Bpt7_B11_03  
9_13_05_1_11Cpt7_C11_05  
9_13_05_1_11Dpt7_D11_07  
9_13_05_1_11Ept7_E11_09  
9_13_05_1_11Fpt7_F11_11  
9_13_05_1_11Gpt7_G11_13  
9_13_05_1_11Hpt7_H11_15  
9_13_05_1_12Apt7_A12_02  
9_13_05_1_12Bpt7_B12_04  
9_13_05_1_12Cpt7_C12_06  
9_13_05_1_12Dpt7_D12_08  
9_13_05_1_12Ept7_E12_10  
9_13_05_1_12Fpt7_F12_12  
9_13_05_1_12Gpt7_G12_14  
9_13_05_1_12Hpt7_H12_16  
9_13_05_1_1Apt7_A01_01  
9_13_05_1_1Bpt7_B01_03  
9_13_05_1_1Cpt7_C01_05  
9_13_05_1_1Dpt7_D01_07  
9_13_05_1_1Fpt7_F01_11  
9_13_05_1_1Gpt7_G01_13  
9_13_05_1_1Hpt7_H01_15  
9_13_05_1_2Apt7_A02_02  
9_13_05_1_2Bpt7_B02_04  
9_13_05_1_2Cpt7_C02_06  
9_13_05_1_2Dpt7_D02_08  
9_13_05_1_2Ept7_E02_10  
9_13_05_1_2Fpt7_F02_12  
9_13_05_1_2Gpt7_G02_14  
9_13_05_1_2Hpt7_H02_16  
9_13_05_1_3Apt7_A03_01  
9_13_05_1_3Bpt7_B03_03  
9_13_05_1_3Cpt7_C03_05  
9_13_05_1_3Dpt7_D03_07  
9_13_05_1_3Ept7_E03_09  
9_13_05_1_3Fpt7_F03_11  
9_13_05_1_3Gpt7_G03_13  
9_13_05_1_3Hpt7_H03_15  
9_13_05_1_4Apt7_A04_02  
9_13_05_1_4Bpt7_B04_04  
9_13_05_1_4Cpt7_C04_06  
9_13_05_1_4Dpt7_D04_08  
9_13_05_1_4Ept7_E04_10  
9_13_05_1_4Fpt7_F04_12  
9_13_05_1_4Gpt7_G04_14  
9_13_05_1_4Hpt7_H04_16  
9_13_05_1_5Apt7_A05_01  
9_13_05_1_5Bpt7_B05_03  
9_13_05_1_5Cpt7_C05_05  
9_13_05_1_5Dpt7_D05_07  
9_13_05_1_5Ept7_E05_09  
9_13_05_1_5Gpt7_G05_13  
9_13_05_1_5Hpt7_H05_15  
9_13_05_1_6Bpt7_B06_04  
9_13_05_1_6Cpt7_C06_06  
9_13_05_1_6Dpt7_D06_08  
9_13_05_1_6Ept7_E06_10  
9_13_05_1_6Fpt7_F06_12  
9_13_05_1_6Gpt7_G06_14  
9_13_05_1_6Hpt7_H06_16  
9_13_05_1_7Apt7_A07_01  
9_13_05_1_7Bpt7_B07_03  
9_13_05_1_7Cpt7_C07_05  
9_13_05_1_7Dpt7_D07_07  
9_13_05_1_7Fpt7_F07_11  
9_13_05_1_7Gpt7_G07_13  
9_13_05_1_7Hpt7_H07_15  
9_13_05_1_8Bpt7_B08_04  
9_13_05_1_8Dpt7_D08_08  
9_13_05_1_8Ept7_E08_10  
9_13_05_1_8Fpt7_F08_12  
9_13_05_1_8Gpt7_G08_14  
9_13_05_1_8Hpt7_H08_16  
9_13_05_1_9Apt7_A09_01  
9_13_05_1_9Bpt7_B09_03  
9_13_05_1_9Cpt7_C09_05  
9_13_05_1_9Dpt7_D09_07  
9_13_05_1_9Ept7_E09_09  
9_13_05_1_9Fpt7_F09_11  
9_13_05_1_9Gpt7_G09_13  
9_13_05_1_9Hpt7_H09_15  
9_14_05_1_10Apt7_A10_02  
9_14_05_1_10Bpt7_B10_04  
9_14_05_1_10Cpt7_C10_06  
9_14_05_1_10Gpt7_G10_14  
9_14_05_1_10Hpt7_H10_16  
9_14_05_1_11Apt7_A11_01  
9_14_05_1_11Bpt7_B11_03  
9_14_05_1_11Cpt7_C11_05  
9_14_05_1_11Dpt7_D11_07  
9_14_05_1_11Ept7_E11_09  
9_14_05_1_11Fpt7_F11_11  
9_14_05_1_11Hpt7_H11_15  
9_14_05_1_12Bpt7_B12_04  
9_14_05_1_12Cpt7_C12_06  
9_14_05_1_12Dpt7_D12_08  
9_14_05_1_12Ept7_E12_10  
9_14_05_1_12Fpt7_F12_12  
9_14_05_1_12Gpt7_G12_14  
9_14_05_1_12Hpt7_H12_16  
9_14_05_1_1Apt7_A01_01  
9_14_05_1_1Bpt7_B01_03  
9_14_05_1_1Cpt7_C01_05  
9_14_05_1_1Dpt7_D01_07  
9_14_05_1_1Ept7_E01_09  
9_14_05_1_1Fpt7_F01_11  
9_14_05_1_1Hpt7_H01_15  
9_14_05_1_2Apt7_A02_02  
9_14_05_1_2Bpt7_B02_04  
9_14_05_1_2Cpt7_C02_06  
9_14_05_1_2Dpt7_D02_08  
9_14_05_1_2Ept7_E02_10  
9_14_05_1_2Fpt7_F02_12  
9_14_05_1_2Gpt7_G02_14  
9_14_05_1_2Hpt7_H02_16  
9_14_05_1_3Apt7_A03_01  
9_14_05_1_3Bpt7_B03_03  
9_14_05_1_3Cpt7_C03_05  
9_14_05_1_3Dpt7_D03_07  
9_14_05_1_3Ept7_E03_09  
9_14_05_1_3Fpt7_F03_11  
9_14_05_1_3Gpt7_G03_13  
9_14_05_1_3Hpt7_H03_15  
9_14_05_1_4Apt7_A04_02  
9_14_05_1_4Bpt7_B04_04  
9_14_05_1_4Cpt7_C04_06  
9_14_05_1_4Dpt7_D04_08  
9_14_05_1_4Ept7_E04_10  
9_14_05_1_4Fpt7_F04_12  
9_14_05_1_4Gpt7_G04_14  
9_14_05_1_4Hpt7_H04_16  
9_14_05_1_5Apt7_A05_01  
9_14_05_1_5Bpt7_B05_03  
9_14_05_1_5Cpt7_C05_05  
9_14_05_1_5Dpt7_D05_07  
9_14_05_1_5Ept7_E05_09  
9_14_05_1_5Fpt7_F05_11  
9_14_05_1_5Gpt7_G05_13  
9_14_05_1_5Hpt7_H05_15  
9_14_05_1_6Apt7_A06_02  
9_14_05_1_6Bpt7_B06_04  
9_14_05_1_6Cpt7_C06_06  
9_14_05_1_6Dpt7_D06_08  
9_14_05_1_6Ept7_E06_10  
9_14_05_1_6Gpt7_G06_14  
9_14_05_1_6Hpt7_H06_16  
9_14_05_1_7Bpt7_B07_03  
9_14_05_1_7Cpt7_C07_05  
9_14_05_1_7Dpt7_D07_07  
9_14_05_1_7Ept7_E07_09  
9_14_05_1_7Fpt7_F07_11  
9_14_05_1_7Gpt7_G07_13  
9_14_05_1_7Hpt7_H07_15  
9_14_05_1_8Apt7_A08_02  
9_14_05_1_8Bpt7_B08_04  
9_14_05_1_8Cpt7_C08_06  
9_14_05_1_8Dpt7_D08_08  
9_14_05_1_8Ept7_E08_10  
9_14_05_1_8Fpt7_F08_12  
9_14_05_1_8Gpt7_G08_14  
9_14_05_1_8Hpt7_H08_16  
9_14_05_1_9Apt7_A09_01  
9_14_05_1_9Bpt7_B09_03  
9_14_05_1_9Cpt7_C09_05  
9_14_05_1_9Ept7_E09_09  
9_14_05_1_9Fpt7_F09_11  
9_14_05_1_9Gpt7_G09_13  
9_14_05_1_9Hpt7_H09_15  
AA000972
AA000973
AA000974
AA000975
AA000976
AA000978
AA000979
AA000980
AA000981
AA000982
AA000983
AA000984
AA000985
AA000986
AA000987
AA000988
AA000989
AA000990
AA000991
AA000992
AA000993
AA000994
AA000995
AA000996
AA000997
AA000998
AA000999
AA001000
AA001001
AA001002
AA001003
AA001004
AA001005
AA001007
AA001008
AA001009
AA001010
AA001011
AA001012
AA001014
AA001015
AA001016
AA001017
AA001018
AA001019
AA001020
AA001021
AA001022
AA001024
AA001025
AA001026
AA001027
AA001028
AA001029
AA001030
AA001032
AA001033
AA001034
AA001035
AA001036
AA001037
AA001038
AA001039
AA001040
AA001041
AA001042
AA001043
AA001044
AA001045
AA001046
AA001048
AA001049
AA001050
AA001052
AA001053
AA001054
AA001055
AA001056
AA001057
AA001058
AA001059
AA001060
AA001061
AA001062
AA001063
AA001064
AA001066
AA001067
AA001068
AA001069
AA001070
AA001073
AA001074
AA001075
AA001076
AA001077
AA001078
AA001081
AA001082
AA001083
AA001084
AA001085
AA001086
AA001087
AA001088
AA001089
AA001090
AA001091
AA001092
AA001094
AA001096
AA001097
AA001098
AA001099
AA001100
AA001110
AA001111
AA001112
AA001113
AA001114
AA001115
AA001116
AA001117
AA001118
AA001119
AA001120
AA001121
AA001122
AA001123
AA001124
AA001125
AA001126
AA001127
AA001128
AA001129
AA001130
AA001131
AA001132
AA001135
AA001136
AA001137
AA001148
AA001149
AA001150
AA001152
AA001153
AA001154
AA001156
AA001157
AA001159
AA001160
AA001161
AA001162
AA001163
AA001165
AA001166
AA001167
AA001168
AA001169
AA001170
AA001171
AA001172
AA001173
AA001174
AA001175
AA001176
AA001177
AA001178
AA001179
AA001180
AA001182
AA001183
AA001184
AA001185
AA001186
AA001187
AA001188
AA001189
AA001190
AA001191
AA001192
AA001193
AA001194
AA001196
AA001197
AA001198
AA001199
AA001200
AA001201
AA001202
AA001203
AA001204
AA001205
AA001206
AA001217
AA001218
AA001219
AA001220
AA001221
AA001222
AA001369
AA001371
AA001372
AA001373
AA001374
AA001375
AA001376
AA001377
AA001378
AA001379
AA001380
AA001381
AA001382
AA001383
AA001384
AA001385
AA001386
AA001387
AA001388
AA001390
AA001391
AA001392
AA001393
AA001394
AA001396
AA001399
AA001400
AA001401
AA001402
AA001403
AA001404
AA001405
AA001406
AA001407
AA001408
AA001409
AA001410
AA001411
AA001412
AA001413
AA001414
AA001416
AA001417
AA001418
AA001419
AA001423
AA001424
AA001425
AA001426
AA001427
AA001428
AA001429
AA001430
AA001431
AA001432
AA001433
AA001434
AA001435
AA001436
AA001437
AA001438
AA001439
AA001440
AA001441
AA001442
AA001443
AA001444
AA001445
AA001446
AA001447
AA001448
AA001449
AA001450
AA001451
AA001453
AA001454
AA001455
AA001456
AA001457
AA001458
AA001459
AA001460
AA001461
AA001462
AA001463
AA001464
AA001465
AA001466
AA001467
AA001468
AA001469
AA001470
AA001472
AA001473
AA001474
AA001475
AA001476
AA001477
AA001478
AA001480
AA001481
AA001482
AA001483
AA001485
AA001486
AA001487
AA001488
AA001490
AA001491
AA001492
AA001493
AA001494
AA001495
AA001496
AA001497
AA001498
AA001499
AA001500
AA001501
AA001502
AA001503
AA001504
AA001505
AA001506
AA001507
AA001509
AA001510
AA001512
AA001513
AA001514
AA001515
AA001516
AA001517
AA001518
AA001519
AA001520
AA001522
AA001523
AA001524
AA001525
AA001527
AA001529
AA001530
AA001531
AA001533
AA001534
AA001535
AA001536
AA001538
AA001540
AA001541
AA001542
AA001543
AA001544
AA001545
AA001546
AA001547
AA001548
AA001549
AA001550
AA001551
AA001552
AA001553
AA001554
AA001555
AA001556
AA001557
AA001558
AA001559
AA001560
AA001561
AA001563
AA001564
AA001565
AA001567
AA001568
AA001569
AA001570
AA001588
AA001589
AA001590
AA001591
AA001592
AA001593
AA001594
AA001595
AA001616
AA001617
AA001618
AA001619
AA001621
AA001622
AA001624
AA001625
AA001698
AA001699
AA001701
AA001702
AA001703
AA001704
AA001705
AA001706
AA001707
AA001851
AA001852
AA001853
AA001854
AA001855
AA001856
AA001857
AA001858
AA001898
AA001899
AA001900
AA001901
AA001902
AA001903
AA001959
AA001960
AA001961
AA001962
AA001964
AA001965
AA001966
AA001967
AA001968
AA001986
AA001987
AA001988
AA001989
AA001991
AA001993
AA001994
AA001995
AA001996
AA001997
AA001998
AA002020
AA002021
AA002022
AA002023
AA002138
AA002139
AA002140
AA002141
AA002142
AA002143
AA002144
AA002145
AA002146
AA002147
AA010834
AA010835
AA010836
AA010837
AA010838
AA010839
AA010840
AA010842
AA010843
AA010960
AA010961
AA010963
AA010964
AA010965
AA010966
AA010967
AA010968
AA010970
AA010971
AA010972
AA010973
AA010974
AA010975
AA010976
AA010977
AA010978
AA010979
AA011008
AA011009
AA011010
AA011011
AA011012
AA011013
AA011014
AA011015
AA011016
AA011018
AA011019
AA011020
AA011021
AA011022
AA011023
AA011024
AA011025
AA011027
AA011028
AA011029
AA011030
AA011031
AA011032
AA011033
AA011034
AA011035
AA011036
AA011038
AA011042
AA011043
AA011044
AA011045
AA011046
AA011047
AA011058
AA011107
AA011108
AA011109
AA011110
AA011111
AA011112
AA011113
AA011114
AA011115
AA011116
AA011117
AA011138
AA011139
AA011140
AA011141
AA011142
AA011143
AA011144
AA011145
AA011146
AA011147
AA011148
AA011149
AA011150
AA011151
AA011152
AA011153
AA011154
AA011155
AA011156
AA011157
AA011158
AA011160
AA011161
AA012812
AA012813
AA012815
AA012816
AA012817
AA012819
AA012820
AA012821
AA012822
AA012823
AA012824
AA012825
AA012826
AA012827
AA012828
AA012829
AA012830
AA012831
AA012832
AA012833
AA012834
AA012835
AA012836
AA012837
AA012838
AA012839
AA012840
AA012841
AA012842
AA012843
AA012844
AA012845
AA012846
AA012847
AA012848
AA012849
AA012851
AA012852
AA012855
AA012858
AA012859
AA012860
AA012861
AA012862
AA012863
AA012864
AA012865
AA012866
AA012867
AA012868
AA012869
AA012870
AA012872
AA012873
AA012874
AA012875
AA012876
AA012877
AA012878
AA012879
AA012880
AA012881
AA012882
AA012883
AA012884
AA012885
AA012886
AA012888
AA012889
AA012890
AA012891
AA012892
AA012893
AA012894
AA012895
AA012896
AA012898
AA012899
AA012901
AA012902
AA012903
AA012904
AA012906
AA012907
AA012908
AA012909
AA012910
AA012911
AA012912
AA012913
AA012914
AA012915
AA012916
AA012917
AA012918
AA012919
AA012920
AA012921
AA012923
AA012924
AA012925
AA012926
AA012927
AA012928
AA012929
AA012930
AA012931
AA012932
AA012933
AA012934
AA012935
AA012936
AA012937
AA012938
AA012939
AA012940
AA012941
AA012942
AA012943
AA012944
AA012945
AA012946
AA012947
AA012948
AA012949
AA012950
AA012952
AA012953
AA012954
AA012956
AA012957
AA012958
AA012959
AA012960
AA012961
AA012962
AA012963
AA012964
AA012966
AA012967
AA012968
AA012969
AA012970
AA012971
AA012972
AA012973
AA012974
AA012975
AA012976
AA012978
AA012979
AA012981
AA012983
AA012984
AA012985
AA012986
AA012987
AA012988
AA012989
AA012990
AA012991
AA012992
AA012993
AA012994
AA012995
AA012996
AA012997
AA012998
AA012999
AA013000
AA013001
AA013002
AA013003
AA013004
AA013005
AA013006
AA013007
AA013008
AA013010
AA013011
AA013012
AA013013
AA013014
AA013015
AA013016
AA013017
AA013018
AA013019
AA013020
AA013021
AA013022
AA013023
AA013024
AA013025
AA013026
AA013027
AA013028
AA013029
AA013030
AA013031
AA013032
AA013033
AA013034
AA013036
AA013037
AA013038
AA013039
AA013040
AA013041
AA013042
AA013043
AA013044
AA013045
AA013046
AA013047
AA013048
AA013049
AA013050
AA013051
AA013052
AA013053
AA013054
AA013055
AA013056
AA013057
AA013058
AA013060
AA013061
AA013062
AA013063
AA013064
AA013065
AA013066
AA013067
AA013068
AA013069
AA013070
AA013071
AA013072
AA013073
AA013074
AA013075
AA013076
AA013077
AA013078
AA013079
AA013080
AA013083
AA013084
AA013085
AA013086
AA013087
AA013088
AA013089
AA013090
AA013091
AA013092
AA013093
AA013094
AA013095
AA013096
AA013097
AA013098
AA013099
AA013100
AA013101
AA013102
AA013103
AA013104
AA013105
AA013106
AA013107
AA013108
AA013109
AA013110
AA013111
AA013112
AA013113
AA013115
AA013116
AA013117
AA013118
AA013119
AA013121
AA013122
AA013123
AA013125
AA013126
AA013127
AA013128
AA013129
AA013130
AA013131
AA013132
AA013133
AA013134
AA013135
AA013136
AA013137
AA013138
AA013139
AA013140
AA013141
AA013143
AA013144
AA013145
AA013147
AA013148
AA013149
AA013150
AA013151
AA013152
AA013153
AA013155
AA013157
AA013158
AA013159
AA013160
AA013161
AA013163
AA013164
AA013165
AA013166
AA013167
AA013168
AA013169
AA013170
AA013171
AA013172
AA013173
AA013174
AA013177
AA013178
AA013179
AA013180
AA013181
AA013182
AA013183
AA013184
AA013185
AA013186
AA013187
AA013188
AA013189
AA013191
AA013192
AA013193
AA013194
AA013195
AA013196
AA013197
AA013198
AA013199
AA013201
AA013202
AA013203
AA013205
AA013206
AA013207
AA013208
AA013209
AA013210
AA013211
AA013212
AA013213
AA013215
AA013216
AA013217
AA013218
AA013219
AA013220
AA013221
AA013222
AA013223
AA013224
AA013225
AA013226
AA013227
AA013229
AA013230
AA013231
AA013232
AA013233
AA013234
AA013235
AA013236
AA013237
AA013238
AA013239
AA013240
AA013242
AA013244
AA013245
AA013246
AA013247
AA013248
AA013249
AA013250
AA013252
AA013253
AA013254
AA013255
AA013256
AA013257
AA013258
AA013259
AA013260
AA013261
AA013262
AA013263
AA013264
AA013265
AA013266
AA013267
AA013268
AA013269
AA013270
AA013271
AA013272
AA013274
AA013275
AA013276
AA013277
AA013278
AA013279
AA013280
AA013281
AA013282
AA013283
AA013284
AA013285
AA013286
AA013287
AA013288
AA013289
AA013290
AA013291
AA013293
AA013294
AA013295
AA013296
AA013297
AA013298
AA013299
AA013300
AA013301
AA013302
AA013303
AA013305
AA013306
AA013307
AA013308
AA013309
AA013310
AA013311
AA013312
AA013313
AA013314
AA013315
AA013316
AA013317
AA013318
AA013319
AA013320
AA013321
AA013322
AA013323
AA013324
AA013325
AA013326
AA013327
AA013328
AA013329
AA013330
AA013331
AA013332
AA013333
AA013334
AA013335
AA013336
AA013337
AA013338
AA013339
AA013340
AA013341
AA013342
AA013343
AA013344
AA013345
AA013346
AA013347
AA013348
AA013349
AA013350
AA013352
AA013353
AA013354
AA013355
AA013356
AA013357
AA013358
AA013359
AA013360
AA013361
AA013362
AA013363
AA013365
AA013366
AA013367
AA013368
AA013369
AA013370
AA013371
AA013373
AA013374
AA013375
AA013376
AA013377
AA013378
AA013379
AA013380
AA013381
AA013382
AA013383
AA013384
AA013385
AA013386
AA013387
AA013388
AA013389
AA013390
AA013391
AA013392
AA013394
AA013395
AA013396
AA013397
AA013398
AA013399
AA013400
AA013401
AA013404
AA013405
AA013406
AA013407
AA013408
AA013409
AA013410
AA013411
AA013412
AA013413
AA013414
AA013415
AA013417
AA013418
AA013419
AA013420
AA013422
AA013423
AA013424
AA013425
AA013426
AA013427
AA013428
AA013429
AA013430
AA013431
AA013433
AA013434
AA013435
AA013436
AA013437
AA013438
AA013439
AA013440
AA013441
AA013442
AA013443
AA013444
AA013445
AA013447
AA013448
AA013449
AA013450
AA013451
AA013452
AA013453
AA013454
AA013455
AA013456
AA013457
AA013458
AA013459
AA013460
AA013461
AA013462
AA013463
AA013464
AA013465
AA013466
AA013467
AA013468
AA013469
AA013470
AA013472
AA013473
AA013474
AA013475
AA013477
AA013478
AA013479
AA013480
AA013481
AA013482
AA013483
AA013484
AA013485
AA013486
AA013487
AA013488
AA015587
AA015589
AA015590
AA015591
AA015592
AA015593
AA015594
AA015602
AA015603
AA015614
AA015615
AA015616
AA015617
AA015618
AA015619
AA015620
AA015621
AA015622
AA015623
AA015624
AA015625
AA015626
AA015627
AA015628
AA015629
AA015630
AA015631
AA015632
AA015633
AA015634
AA015637
AA015638
AA015639
AA015640
AA015642
AA015643
AA015644
AA015645
AA015646
AA015647
AA015648
AA015650
AA015651
AA015652
AA015653
AA015654
AA015655
AA015656
AA015657
AA015658
AA015659
AA015660
AA015661
AA015662
AA015663
AA015664
AA015665
AA015666
AA015667
AA015668
AA015669
AA015670
AA015673
AA015674
AA015675
AA015676
AA015678
AA015679
AA015680
AA015681
AA015682
AA015683
AA015684
AA015685
AA015686
AA015687
AA015688
AA015689
AA015690
AA015691
AA015693
AA015694
AA015696
AA015697
AA015698
AA015699
AA015700
AA015701
AA015702
AA015703
AA015704
AA015705
AA015706
AA015707
AA015708
AA015709
AA015710
AA015711
AA015712
AA015713
AA015714
AA015715
AA015716
AA015717
AA015718
AA015719
AA015720
AA015722
AA015723
AA015724
AA015726
AA015727
AA015728
AA015730
AA015731
AA015732
AA015733
AA015734
AA015735
AA015736
AA015738
AA015739
AA015740
AA015741
AA015742
AA015743
AA015744
AA015745
AA015747
AA015748
AA015749
AA015750
AA015751
AA015752
AA015753
AA015754
AA015755
AA015756
AA015757
AA015758
AA015759
AA015760
AA015761
AA015762
AA015763
AA015764
AA015765
AA015766
AA015767
AA015768
AA015770
AA015771
AA015774
AA015775
AA015776
AA015777
AA015778
AA015779
AA015780
AA015781
AA015782
AA015785
AA015786
AA015787
AA015788
AA015789
AA015791
AA015792
AA015793
AA015794
AA015795
AA015796
AA015797
AA015798
AA015799
AA015800
AA015801
AA015802
AA015803
AA015805
AA015806
AA015807
AA015808
AA015809
AA015813
AA015815
AA015816
AA015817
AA015818
AA015819
AA015820
AA015821
AA015822
AA015823
AA015824
AA015825
AA015826
AA015827
AA015828
AA015829
AA015830
AA015831
AA015832
AA015833
AA015834
AA015835
AA015836
AA015837
AA015838
AA015840
AA015841
AA015842
AA015843
AA015844
AA015845
AA015847
AA015849
AA015850
AA015851
AA015852
AA015853
AA015854
AA015855
AA015856
AA015857
AA015858
AA015859
AA015862
AA015863
AA015864
AA015866
AA015867
AA015868
AA015869
AA015870
AA015871
AA015872
AA015873
AA015874
AA015875
AA015876
AA015877
AA015878
AA015879
AA015880
AA015881
AA015882
AA015883
AA015884
AA015887
AA015888
AA015889
AA015890
AA015891
AA015892
AA015893
AA015895
AA015896
AA015898
AA015899
AA015900
AA015901
AA015902
AA015903
AA015904
AA015905
AA015907
AA015908
AA015909
AA015910
AA015911
AA015912
AA015913
AA015914
AA015915
AA015916
AA015917
AA015918
AA015919
AA015920
AA015921
AA015922
AA015924
AA015925
AA015926
AA015927
AA015928
AA015929
AA015930
AA015931
AA015932
AA015933
AA015934
AA015935
AA015936
AA015937
AA015938
AA015939
AA015940
AA015941
AA015942
AA015943
AA015944
AA015945
AA015946
AA015947
AA015949
AA015950
AA015951
AA015952
AA015953
AA015954
AA015955
AA015956
AA015957
AA015958
AA015959
AA015960
AA015962
AA015963
AA015964
AA015965
AA015966
AA015967
AA015968
AA015969
AA015970
AA015973
AA015974
AA015975
AA015977
AA015978
AA015979
AA015980
AA015981
AA015982
AA015983
AA015985
AA015986
AA015987
AA015988
AA015989
AA015990
AA015991
AA015992
AA015993
AA015994
AA015995
AA015996
AA015998
AA015999
AA016000
AA016001
AA016005
AA016006
AA016007
AA016008
AA016009
AA016010
AA016011
AA016012
AA016013
AA016015
AA016016
AA016017
AA016018
AA016019
AA016021
AA016022
AA016023
AA016024
AA016025
AA016026
AA016027
AA016028
AA016029
AA016030
AA016031
AA016032
AA016033
AA016034
AA016035
AA016036
AA016037
AA016038
AA016039
AA016040
AA016041
AA016042
AA016043
AA016044
AA016045
AA016046
AA016047
AA016048
AA016049
AA016050
AA016051
AA016052
AA016053
AA016054
AA016055
AA016056
AA016057
AA016059
AA016060
AA016061
AA016063
AA016064
AA016066
AA016067
AA016068
AA016069
AA016070
AA016071
AA016073
AA016074
AA016076
AA016077
AA016079
AA016080
AA016081
AA016082
AA016083
AA016084
AA016085
AA016088
AA016089
AA016090
AA016091
AA016092
AA016093
AA016094
AA016095
AA016096
AA016097
AA016099
AA016100
AA016101
AA016103
AA016104
AA016105
AA016106
AA016107
AA016108
AA016109
AA016110
AA016111
AA016112
AA016113
AA016114
AA016115
AA016116
AA016117
AA016118
AA016119
AA016120
AA016121
AA016122
AA016124
AA016125
AA016126
AA016127
AA016128
AA016129
AA016130
AA016132
AA016133
AA016134
AA016135
AA016137
AA016138
AA016139
AA016140
AA016141
AA016152
AA016153
AA016154
AA016155
AA016156
AA016157
AA016158
AA016159
AA016160
AA016163
AA016164
AA016165
AA016166
AA016168
AA016169
AA016170
AA016171
AA016172
AA016173
AA016174
AA016175
AA016177
AA016178
AA016179
AA016180
AA016181
AA016183
AA016184
AA016185
AA016186
AA016187
AA016188
AA016189
AA016190
AA016192
AA016193
AA016195
AA016196
AA016197
AA016208
AA016209
AA016210
AA016211
AA016212
AA016213
AA016214
AA016215
AA016216
AA016238
AA016239
AA016240
AA016242
AA016243
AA016244
AA016245
AA016246
AA016247
AA016248
AA016249
AA016250
AA016251
AA016253
AA016254
AA016255
AA016256
AA016257
AA016258
AA016259
AA016260
AA016261
AA016262
AA016263
AA016264
AA016266
AA016267
AA016268
AA016270
AA016271
AA016273
AA016274
AA016275
AA016276
AA016277
AA016279
AA016280
AA016281
AA016282
AA016283
AA016284
AA016285
AA016286
AA016287
AA016288
AA016289
AA016290
AA016291
AA016292
AA016293
AA016294
AA016295
AA016296
AA016297
AA016298
AA016299
AA016300
AA016301
AA016302
AA016303
AA016304
AA016305
AA016306
AA016307
AA016308
AA016309
AA016310
AA016311
AA016312
AA016313
AA016314
AA016315
AA016317
AA016965
AA016967
AA016968
AA016969
AA016970
AA016971
AA016972
AA016973
AA016974
AA016975
AA016976
AA016977
AA016978
AA016979
AA016980
AA016981
AA016982
AA016984
AA016985
AA016987
AA016988
AA016989
AA016990
AA016991
AA016992
AA016993
AA016994
AA016995
AA016996
AA016997
AA016998
AA016999
AA017000
AA017001
AA017003
AA017004
AA017005
AA017006
AA017007
AA017008
AA017009
AA017010
AA017011
AA017012
AA017013
AA017014
AA017015
AA017016
AA017018
AA017019
AA017020
AA017021
AA017022
AA017023
AA017024
AA017026
AA017027
AA017028
AA017029
AA017030
AA017031
AA017032
AA017033
AA017035
AA017037
AA017038
AA017039
AA017042
AA017043
AA017044
AA017045
AA017046
AA017047
AA017048
AA017049
AA017050
AA017051
AA017054
AA017055
AA017056
AA017058
AA017059
AA017060
AA017061
AA017062
AA017063
AA017064
AA017065
AA017066
AA017067
AA017068
AA017069
AA017070
AA017071
AA017072
AA017073
AA017074
AA017075
AA017076
AA017077
AA017079
AA017080
AA017081
AA017082
AA017083
AA017084
AA017085
AA017086
AA017087
AA017088
AA017089
AA017090
AA017091
AA017092
AA017093
AA017094
AA017095
AA017096
AA017097
AA017098
AA017099
AA017101
AA017102
AA017103
AA017104
AA017105
AA017106
AA017107
AA017108
AA017109
AA017110
AA017111
AA017112
AA017113
AA017114
AA017115
AA017116
AA017117
AA017118
AA017119
AA017120
AA017121
AA017122
AA017123
AA017124
AA017125
AA017126
AA017127
AA017129
AA017130
AA017131
AA017132
AA017133
AA017134
AA017135
AA017136
AA017137
AA017139
AA017140
AA017141
AA017142
AA017143
AA017145
AA017146
AA017147
AA017148
AA017149
AA017150
AA017151
AA017152
AA017153
AA017154
AA017155
AA017156
AA017157
AA017158
AA017159
AA017161
AA017162
AA017163
AA017164
AA017165
AA017166
AA017168
AA017169
AA017170
AA017171
AA017172
AA017173
AA017174
AA017175
AA017176
AA017177
AA017178
AA017179
AA017180
AA017181
AA017182
AA017184
AA017185
AA017186
AA017187
AA017188
AA017189
AA017190
AA017191
AA017192
AA017193
AA017194
AA017195
AA017196
AA017197
AA017198
AA017199
AA017200
AA017201
AA017202
AA017204
AA017205
AA017206
AA017207
AA017209
AA017210
AA017211
AA017212
AA017213
AA017214
AA017215
AA017216
AA017217
AA017219
AA017220
AA017221
AA017222
AA017223
AA017224
AA017225
AA017226
AA017228
AA017229
AA017230
AA017231
AA017232
AA017233
AA017234
AA017235
AA017236
AA017238
AA017239
AA017240
AA017241
AA017242
AA017243
AA017244
AA017245
AA017246
AA017247
AA017248
AA017249
AA017250
AA017251
AA017252
AA017253
AA017254
AA017255
AA017257
AA017258
AA017259
AA017260
AA017261
AA017262
AA017265
AA017266
AA017267
AA017268
AA017269
AA017271
AA017272
AA017273
AA017274
AA017275
AA017276
AA017277
AA017278
AA017279
AA017280
AA017281
AA017282
AA017283
AA017284
AA017285
AA017286
AA017287
AA017288
AA017289
AA017290
AA017291
AA017292
AA017293
AA017294
AA017296
AA017297
AA017298
AA017299
AA017300
AA017301
AA017302
AA017303
AA017304
AA017305
AA017306
AA017307
AA017308
AA017309
AA017310
AA017312
AA017313
AA017314
AA017315
AA017316
AA017318
AA017320
AA017321
AA017322
AA017324
AA017325
AA017327
AA017328
AA017329
AA017330
AA017331
AA017332
AA017333
AA017334
AA017335
AA017336
AA017337
AA017338
AA017339
AA017340
AA017341
AA017342
AA017343
AA017345
AA017346
AA017348
AA017349
AA017350
AA017351
AA017352
AA017353
AA017354
AA017355
AA017356
AA017357
AA017358
AA017359
AA017360
AA017361
AA017362
AA017363
AA017364
AA017365
AA017366
AA017367
AA017368
AA017369
AA017370
AA017371
AA017372
AA017373
AA017374
AA017375
AA017376
AA017378
AA017379
AA017380
AA017382
AA017383
AA017384
AA017386
AA017387
AA017388
AA017389
AA017390
AA017391
AA017392
AA017393
AA017394
AA017395
AA017396
AA017397
AA017398
AA017399
AA017400
AA017401
AA017403
AA017404
AA017407
AA017409
AA017410
AA017411
AA017412
AA017413
AA017414
AA017415
AA017416
AA017417
AA017419
AA017420
AA017421
AA017423
AA017424
AA017425
AA017426
AA017427
AA017428
AA017429
AA017430
AA017432
AA017433
AA017434
AA017435
AA017436
AA017437
AA017438
AA017439
AA017440
AA017441
AA017442
AA017445
AA017446
AA017447
AA017448
AA017449
AA017450
AA017451
AA017452
AA017453
AA017454
AA017455
AA017456
AA017457
AA017459
AA017461
AA017462
AA017463
AA017464
AA017465
AA017466
AA017467
AA017468
AA017469
AA017470
AA017471
AA017472
AA017473
AA017474
AA017475
AA017476
AA017477
AA017478
AA017479
AA017480
AA017481
AA017482
AA017483
AA017484
AA017485
AA017486
AA017487
AA017489
AA017490
AA017491
AA017492
AA017493
AA017494
AA017495
AA017497
AA017498
AA017499
AA017500
AA017502
AA017503
AA017504
AA017505
AA017506
AA017507
AA017508
AA017509
AA017510
AA017511
AA017512
AA017513
AA017514
AA017515
AA017516
AA017517
AA017518
AA017519
AA017520
AA017521
AA017522
AA017523
AA017524
AA017525
AA017526
AA017527
AA017528
AA017529
AA017530
AA017531
AA017532
AA017533
AA017534
AA017535
AA017536
AA017537
AA017538
AA017539
AA017540
AA017541
AA017542
AA017543
AA017544
AA017545
AA017546
AA017547
AA017548
AA017549
AA017550
AA017551
AA017552
AA017553
AA017554
AA017555
AA017556
AA017557
AA017558
AA017559
AA017560
AA017561
AA017562
AA017563
AA017564
AA017566
AA017567
AA017568
AA017570
AA017571
AA017572
AA017573
AA017574
AA017575
AA017576
AA017578
AA017579
AA017580
AA017581
AA017582
AA017584
AA017585
AA017586
AA017587
AA017588
AA017589
AA017590
AA017591
AA017592
AA017593
AA017595
AA017596
AA017597
AA017598
AA017599
AA017600
AA017601
AA017602
AA017603
AA017604
AA017605
AA017606
AA017607
AA017608
AA017609
AA017610
AA017611
AA017612
AA017613
AA017614
AA017615
AA017616
AA017617
AA017618
AA017619
AA017620
AA017621
AA017622
AA017623
AA017624
AA017625
AA017626
AA017627
AA017628
AA017630
AA017631
AA017632
AA017633
AA017634
AA017635
AA017636
AA017637
AA017638
AA017639
AA017640
AA017641
AA017643
AA017644
AA017645
AA017646
AA017647
AA017648
AA017649
AA017650
AA017651
AA017652
AA017653
AA017654
AA017655
AA017656
AA017657
AA017658
AA017659
AA017660
AA017661
AA017662
AA017663
AA017664
AA017665
AA017666
AA017667
AA017668
AA017669
AA017670
AA017671
AA017672
AA017673
AA017674
AA017675
AA017676
AA017677
AA017678
AA017679
AA017680
AA017681
AA017682
AA017683
AA017684
AA017685
AA017686
AA017687
AA017688
AA017689
AA017690
AA017691
AA017692
AA017696
AA017697
AA017698
AA017699
AA017700
AA017702
AA017703
AA017704
AA017706
AA017707
AA017708
AA017709
AA017710
AA017711
AA017712
AA017713
AA017714
AA017715
AA017716
AA017717
AA017720
AA017721
AA017722
AA017723
AA017724
AA017725
AA017726
AA017727
AA017728
AA017729
AA017730
AA017731
AA017732
AA017733
AA018031
AA018032
AA018033
AA018034
AA018035
AA018036
AA018037
AA018038
AA018040
AA018041
AA018042
AA018043
AA018044
AA018045
AA018046
AA018047
AA018048
AA018049
AA018050
AA018051
AA018052
AA018053
AA018054
AA018055
AA018056
AA018057
AA018058
AA018059
AA018060
AA018061
AA018062
AA018063
AA018064
AA018065
AA018066
AA018067
AA018068
AA018069
AA018070
AA018072
AA018073
AA018074
AA018075
AA018076
AA018077
AA018078
AA018079
AA018080
AA018081
AA018082
AA018083
AA018084
AA018085
AA018086
AA018087
AA018088
AA018089
AA018090
AA018091
AA018092
AA018093
AA018094
AA018095
AA018096
AA018097
AA018098
AA018099
AA018100
AA018101
AA018102
AA018103
AA018104
AA018105
AA018106
AA018107
AA018108
AA018109
AA018110
AA018111
AA018112
AA018113
AA018114
AA018115
AA018116
AA018117
AA018118
AA018119
AA018120
AA018121
AA018122
AA018123
AA018124
AA018125
AA018126
AA018127
AA018129
AA018130
AA018131
AA018132
AA018133
AA018134
AA018135
AA018136
AA018137
AA018138
AA018139
AA018140
AA018141
AA018142
AA018144
AA018145
AA018146
AA018147
AA018148
AA018150
AA018151
AA018152
AA018153
AA018154
AA018155
AA018156
AA018157
AA018158
AA018159
AA018160
AA018161
AA018162
AA018163
AA018164
AA018165
AA018166
AA018167
AA018168
AA018169
AA018170
AA018171
AA018172
AA018173
AA018174
AA018176
AA018178
AA018179
AA018180
AA018181
AA018182
AA018184
AA018185
AA018186
AA018187
AA018188
AA018189
AA018190
AA018191
AA018192
AA018194
AA018195
AA018196
AA018197
AA018198
AA018199
AA018200
AA018201
AA018202
AA018203
AA018204
AA018205
AA018208
AA018209
AA018210
AA018211
AA018212
AA018213
AA018214
AA018215
AA018216
AA018217
AA018218
AA018219
AA018220
AA018222
AA018223
AA018224
AA018225
AA018226
AA018227
AA018228
AA018229
AA018230
AA018231
AA018232
AA018233
AA018234
AA018235
AA018236
AA018237
AA018238
AA018239
AA018240
AA018241
AA018243
AA018244
AA018245
AA018246
AA018247
AA018248
AA018249
AA018250
AA018251
AA018252
AA018253
AA018254
AA018255
AA018256
AA018257
AA018258
AA018259
AA018260
AA018261
AA018262
AA018263
AA018265
AA018266
AA018267
AA018268
AA018269
AA018270
AA018271
AA018272
AA018273
AA018274
AA018276
AA018277
AA018278
AA018279
AA018280
AA018281
AA018282
AA018283
AA018285
AA018286
AA018287
AA018288
AA018290
AA018292
AA018293
AA018295
AA018296
AA018297
AA018298
AA018299
AA018301
AA018302
AA018303
AA018304
AA018305
AA018306
AA018307
AA018308
AA018309
AA018310
AA018311
AA018313
AA018314
AA018315
AA018316
AA018318
AA018319
AA018320
AA018321
AA018322
AA018323
AA018324
AA018325
AA018326
AA018329
AA018330
AA018331
AA018332
AA018333
AA018334
AA018335
AA018336
AA018338
AA018340
AA018341
AA018342
AA018343
AA018344
AA018345
AA018346
AA018347
AA018348
AA018349
AA018350
AA018351
AA018352
AA018353
AA018354
AA018355
AA018356
AA018357
AA018358
AA018359
AA018361
AA018363
AA018364
AA018365
AA018366
AA018367
AA018368
AA018369
AA018370
AA018371
AA018372
AA018373
AA018374
AA018375
AA018376
AA018377
AA018378
AA018379
AA018380
AA018381
AA018382
AA018383
AA018384
AA018385
AA018386
AA018387
AA018388
AA018389
AA018390
AA018391
AA018392
AA018393
AA018394
AA018395
AA018396
AA018397
AA018398
AA018399
AA018400
AA018401
AA018404
AA018405
AA018406
AA018407
AA018408
AA018409
AA018410
AA018411
AA018412
AA018413
AA018414
AA018415
AA018416
AA018417
AA018418
AA018419
AA018420
AA018421
AA018422
AA018423
AA018424
AA018427
AA018428
AA018429
AA018430
AA018431
AA018432
AA018433
AA018434
AA018435
AA018436
AA018437
AA018438
AA018439
AA018440
AA018441
AA018442
AA018443
AA018444
AA018445
AA018446
AA018447
AA018448
AA018449
AA018450
AA018451
AA018452
AA018453
AA018455
AA018456
AA018457
AA018458
AA018459
AA018460
AA018461
AA018462
AA018463
AA018464
AA018465
AA018466
AA018467
AA018468
AA018469
AA018470
AA018472
AA018473
AA018474
AA018476
AA018477
AA018478
AA018479
AA018480
AA018481
AA018482
AA018483
AA018486
AA018487
AA018488
AA018489
AA018490
AA018491
AA018492
AA018494
AA018496
AA018497
AA018498
AA018499
AA018501
AA018502
AA018503
AA018504
AA018505
AA018506
AA018507
AA018508
AA018509
AA018510
AA018511
AA018512
AA018513
AA018514
AA018515
AA018516
AA018517
AA018518
AA018519
AA018520
AA018521
AA018522
AA018524
AA018525
AA018526
AA018527
AA018528
AA018529
AA018530
AA018531
AA018532
AA018533
AA018534
AA018535
AA018536
AA018537
AA018538
AA018539
AA018540
AA018541
AA018542
AA018543
AA018544
AA018547
AA018548
AA018549
AA018550
AA018551
AA018552
AA018553
AA018554
AA018555
AA018556
AA018558
AA018559
AA018560
AA018561
AA018562
AA018563
AA018564
AA018565
AA018566
AA018567
AA018568
AA018569
AA018570
AA018571
AA018572
AA018573
AA018574
AA018575
AA018576
AA018577
AA018578
AA018579
AA018580
AA018581
AA018582
AA018583
AA018584
AA018585
AA018586
AA018587
AA018589
AA018590
AA018591
AA018592
AA018594
AA018595
AA018596
AA018597
AA018598
AA018599
AA018600
AA018601
AA018602
AA018603
AA018604
AA018605
AA018606
AA018607
AA018608
AA018609
AA018610
AA018611
AA018612
AA018613
AA018614
AA018615
AA018616
AA018617
AA018618
AA018619
AA018620
AA018621
AA018622
AA018623
AA018624
AA018625
AA018626
AA018627
AA018628
AA018629
AA018630
AA018631
AA018632
AA018633
AA018634
AA018635
AA018636
AA018637
AA018639
AA018640
AA018641
AA018642
AA018643
AA018644
AA018645
AA018648
AA018650
AA018651
AA018652
AA018653
AA018654
AA018655
AA018656
AA018657
AA018658
AA018659
AA018660
AA018661
AA018662
AA018663
AA018664
AA018665
AA018666
AA018667
AA018668
AA018669
AA018670
AA018671
AA018672
AA018673
AA018674
AA018675
AA018676
AA018678
AA018679
AA018680
AA018681
AA018682
AA018683
AA018684
AA018685
AA018686
AA018687
AA018688
AA018689
AA018690
AA018691
AA018692
AA018693
AA018694
AA018695
AA018696
AA018697
AA018698
AA018699
AA018700
AA018703
AA018704
AA018705
AA018706
AA018707
AA018708
AA018709
AA018711
AA018712
AA018713
AA018714
AA018715
AA018716
AA018717
AA018718
AA018719
AA018720
AA018722
AA018723
AA018724
AA018725
AA018726
AA018727
AA018728
AA018730
AA018731
AA018732
AA018733
AA018734
AA018735
AA018736
AA018737
AA018738
AA018739
AA018740
AA018741
AA018742
AA018743
AA018744
AA018745
AA018746
AA018747
AA018748
AA018749
AA018750
AA018751
AA018753
AA018754
AA018755
AA018756
AA018757
AA018758
AA018759
AA018760
AA018761
AA018762
AA018763
AA018764
AA018765
AA018766
AA018768
AA018769
AA018770
AA018771
AA018773
AA018774
AA018775
AA018776
AA018778
AA018779
AA018780
AA018781
AA018782
AA018783
AA018784
AA018785
AA018786
AA018787
AA018788
AA018789
AA018791
AA018792
AA018793
AA018794
AA018795
AA018797
AA018798
AA018799
AA018800
AA018801
AA018802
AA018803
AA018804
AA018805
AA018806
AA018807
AA018808
AA018809
AA018810
AA018811
AA018812
AA018813
AA018814
AA018815
AA018816
AA018817
AA018818
AA018819
AA018820
AA018821
AA018822
AA018823
AA018824
AA018825
AA018826
AA018827
AA018828
AA018829
AA018830
AA018831
AA018832
AA018833
AA018834
AA018836
AA018837
AA018838
AA018841
AA018842
AA018843
AA018844
AA018846
AA018847
AA018848
AA018849
AA018850
AA018851
AA018852
AA018853
AA018854
AA018855
AA018856
AA018858
AA018859
AA018861
AA018863
AA018864
AA018865
AA018866
AA018867
AA018868
AA018869
AA018870
AA018871
AA018872
AA018873
AA018875
AA018876
AA018879
AA018880
AA018881
AA018882
AA018883
AA018884
AA018885
AA018886
AA018887
AA018888
AA018889
AA018890
AA018891
AA018892
AA018893
AA018894
AA018896
AA018897
AA018898
AA018899
AA018900
AA018901
AA018902
AA018903
AA018904
AA018905
AA018906
AA018907
AA018908
AA018909
AA018910
AA018911
AA018912
AA018913
AA018914
AA018915
AA018916
AA018917
AA018918
AA018919
AA018921
AA018922
AA018923
AA018924
AA018925
AA018926
AA018928
AA018929
AA018930
AA018931
AA018932
AA018933
AA018934
AA018935
AA018936
AA018937
AA018940
AA018941
AA018942
AA018944
AA018945
AA018946
AA018947
AA018948
AA018949
AA018950
AA018951
AA018952
AA018953
AA018954
AA018955
AA018956
AA018957
AA018958
AA018959
AA018960
AA018961
AA018962
AA018963
AA018964
AA018965
AA018966
AA018967
AA018968
AA018969
AA018971
AA018972
AA018973
AA018974
AA018975
AA018976
AA018978
AA018979
AA018980
AA018982
AA018985
AA018986
AA018987
AA018988
AA018989
AA018991
AA018993
AA018994
AA018995
AA018996
AA018997
AA018999
AA019001
AA019002
AA019003
AA019004
AA019005
AA019006
AA019007
AA019008
AA019009
AA019011
AA019012
AA019013
AA019014
AA019015
AA019016
AA019017
AA019018
AA019019
AA019020
AA019021
AA019022
AA019023
AA019024
AA019025
AA019027
AA019028
AA019029
AA019030
AA019031
AA019032
AA019033
AA019034
AA019035
AA019036
AA019037
AA019039
AA019040
AA019041
AA019042
AA019043
AA019044
AA019046
AA019047
AA019048
AA019049
AA019050
AA019051
AA019052
AA019053
AA019054
AA019055
AA019056
AA019057
AA019058
AA019059
AA019060
AA019061
AA019062
AA019063
AA019064
AA019066
AA019068
AA019069
AA019070
AA019071
AA019072
AA019073
AA019075
AA019076
AA019077
AA019078
AA019079
AA019080
AA019081
AA019082
AA019083
AA019084
AA019085
AA019086
AA019087
AA019088
AA019089
AA019090
AA019091
AA019092
AA019093
AA019094
AA019095
AA019096
AA019097
AA019098
AA019099
AA019100
AA019101
AA019102
AA019103
AA019104
AA019105
AA019106
AA019107
AA019108
AA019109
AA019111
AA019113
AA019114
AA019115
AA019116
AA019117
AA019118
AA019119
AA019120
AA019121
AA019122
AA019123
AA019124
AA019125
AA019126
AA019127
AA019128
AA019129
AA019131
AA019132
AA019133
AA019135
AA019136
AA019138
AA019139
AA019140
AA019141
AA019142
AA019143
AA019144
AA019146
AA019147
AA019148
AA019149
AA019150
AA019151
AA019152
AA019153
AA019154
AA019155
AA019156
AA019157
AA019158
AA019160
AA019161
AA019162
AA019163
AA019164
AA019165
AA019166
AA019167
AA019168
AA019169
AA019170
AA019171
AA019172
AA019173
AA019174
AA019175
AA019176
AA019177
AA019178
AA019179
AA019180
AA019181
AA019182
AA019183
AA019184
AA019185
AA019186
AA019188
AA019189
AA019190
AA019191
AA019192
AA019194
AA019195
AA019196
AA019197
AA019198
AA019199
AA019200
AA019201
AA019202
AA019203
AA019204
AA019205
AA019206
AA019207
AA019208
AA019209
AA019210
AA019211
AA019212
AA019213
AA019214
AA019215
AA019216
AA019217
AA019218
AA019219
AA019220
AA019221
AA019222
AA019223
AA019224
AA019225
AA019226
AA019227
AA019228
AA019229
AA019230
AA019231
AA019232
AA019233
AA019234
AA019236
AA019237
AA019238
AA019239
AA019240
AA019241
AA019242
AA019243
AA019244
AA019245
AA019246
AA019247
AA019248
AA019249
AA019250
AA019251
AA019252
AA019253
AA019254
AA019255
AA019256
AA019257
AA019258
AA019259
AA019260
AA019262
AA019263
AA019264
AA019265
AA019266
AA019267
AA019268
AA019269
AA019270
AA019271
AA019272
AA019273
AA019275
AA019276
AA019277
AA019278
AA019279
AA019280
AA019281
AA019282
AA019283
AA019284
AA019285
AA019286
AA019287
AA019288
AA019289
AA019290
AA019291
AA019292
AA019293
AA019294
AA019295
AA019296
AA019297
AA019298
AA019299
AA019300
AA019301
AA019302
AA019303
AA019304
AA019305
AA019306
AA019307
AA019308
AA019309
AA019310
AA019311
AA019313
AA019314
AA019315
AA019316
AA019317
AA019318
AA019320
AA019321
AA019322
AA019323
AA019324
AA019325
AA019326
AA019327
AA019330
AA019331
AA019332
AA019333
AA019334
AA019335
AA019336
AA019338
AA019339
AA019340
AA019341
AA019342
AA019343
AA019344
AA019346
AA019347
AA019348
AA019349
AA019350
AA019351
AA019352
AA019353
AA019354
AA019355
AA019356
AA019357
AA019358
AA019359
AA019360
AA019361
AA019362
AA019363
AA019364
AA019365
AA019366
AA019367
AA019368
AA019369
AA019370
AA019371
AA019372
AA019373
AA019374
AA019376
AA019377
AA019378
AA019380
AA019381
AA019382
AA019383
AA019384
AA019385
AA019386
AA019387
AA019388
AA019389
AA019390
AA019391
AA019392
AA019393
AA019394
AA019395
AA019397
AA019398
AA019399
AA019401
AA019402
AA019403
AA019404
AA019405
AA019406
AA019407
AA019408
AA019409
AA019410
AA019411
AA019412
AA019413
AA019414
AA019415
AA019416
AA019417
AA019418
AA019419
AA019420
AA019421
AA019422
AA019423
AA019425
AA019427
AA019428
AA019429
AA019430
AA019431
AA019432
AA019433
AA019434
AA019435
AA019436
AA019437
AA019438
AA019439
AA019440
AA019442
AA019443
AA019444
AA019445
AA019446
AA019447
AA019448
AA019449
AA019450
AA019451
AA019452
AA019457
AA019458
AA019459
AA019461
AA019463
AA019464
AA019465
AA019466
AA019467
AA019469
AA019470
AA019471
AA019473
AA019474
AA019475
AA019476
AA019477
AA019478
AA019479
AA019480
AA019481
AA019482
AA019483
AA019484
AA019485
AA019486
AA019487
AA019489
AA019490
AA019491
AA019492
AA019493
AA019494
AA019495
AA019496
AA019497
AA019498
AA019499
AA019500
AA019501
AA019502
AA019503
AA019504
AA019505
AA019506
AA019507
AA019510
AA019511
AA019512
AA019513
AA019514
AA019515
AA019516
AA019517
AA019518
AA019519
AA019520
AA019521
AA019522
AA019523
AA019524
AA019525
AA019526
AA019527
AA019528
AA019529
AA019531
AA019532
AA019533
AA019534
AA019535
AA019537
AA019538
AA019539
AA019540
AA019541
AA019542
AA019543
AA019544
AA019545
AA019546
AA019547
AA019548
AA019549
AA019551
AA019552
AA019553
AA019554
AA019555
AA019556
AA019557
AA019559
AA019566
AA019567
AA019568
AA019569
AA019570
AA019571
AA019572
AA019573
AA019574
AA019575
AA019577
AA019578
AA019579
AA019580
AA019581
AA019582
AA019584
AA019585
AA019586
AA019587
AA019588
AA019589
AA019590
AA019591
AA019592
AA019593
AA019594
AA019595
AA019596
AA019597
AA019598
AA019599
AA019600
AA019602
AA019603
AA019604
AA019605
AA019606
AA019608
AA019609
AA019610
AA019611
AA019612
AA019613
AA019614
AA019615
AA019616
AA019617
AA019618
AA019619
AA019620
AA019621
AA019622
AA019623
AA019624
AA019625
AA019626
AA019627
AA019628
AA019629
AA019630
AA019631
AA019632
AA019633
AA019634
AA019635
AA019636
AA019637
AA019638
AA019639
AA019640
AA019641
AA019642
AA019643
AA019644
AA019645
AA019647
AA019648
AA019649
AA019651
AA019652
AA019653
AA019654
AA019655
AA019656
AA019657
AA019658
AA019659
AA019661
AA019662
AA019663
AA019664
AA019665
AA019666
AA019667
AA019668
AA019669
AA019670
AA019671
AA019672
AA019673
AA019675
AA019676
AA019678
AA019679
AA019680
AA019681
AA019682
AA019683
AA019684
AA019685
AA019686
AA019687
AA019688
AA019689
AA019690
AA019691
AA019692
AA019693
AA019694
AA019695
AA019696
AA019697
AA019698
AA019699
AA019701
AA019702
AA019703
AA019704
AA019705
AA019706
AA019707
AA019708
AA019709
AA019710
AA019711
AA019712
AA019713
AA019715
AA019716
AA019717
AA019718
AA019719
AA019720
AA019721
AA019722
AA019723
AA019724
AA019725
AA019726
AA019727
AA019728
AA019729
AA019730
AA019731
AA019733
AA019734
AA019735
AA019737
AA019738
AA019739
AA019740
AA019741
AA019742
AA019743
AA019744
AA019745
AA019746
AA019747
AA019748
AA019749
AA019751
AA019752
AA019753
AA019754
AA019755
AA019756
AA019759
AA019760
AA019761
AA019762
AA019763
AA019764
AA019765
AA019766
AA019767
AA019768
AA019769
AA019770
AA019771
AA019772
AA019773
AA019774
AA019775
AA019776
AA019777
AA019778
AA019781
AA019782
AA019783
AA019784
AA019785
AA019786
AA019787
AA019789
AA019790
AA019791
AA019792
AA019794
AA019795
AA019797
AA019798
AA019799
AA019800
AA019802
AA019803
AA019804
AA019805
AA019806
AA019807
AA019808
AA019809
AA019810
AA019811
AA019812
AA019814
AA019815
AA019816
AA019817
AA019818
AA019819
AA019820
AA019821
AA019822
AA019825
AA019826
AA019827
AA019828
AA019829
AA019830
AA019831
AA019832
AA019833
AA019834
AA019835
AA019836
AA019837
AA019838
AA019839
AA019840
AA019841
AA019842
AA019844
AA019845
AA019846
AA019847
AA019848
AA019849
AA019850
AA019852
AA019854
AA019857
AA019858
AA019859
AA019862
AA019863
AA019864
AA019865
AA019866
AA019867
AA019868
AA019870
AA019871
AA019872
AA019873
AA019874
AA019875
AA019876
AA019877
AA019878
AA019879
AA019880
AA019881
AA019882
AA019883
AA019884
AA019885
AA019886
AA019887
AA019888
AA019889
AA019890
AA019891
AA019892
AA019893
AA019894
AA019896
AA019897
AA019898
AA019899
AA019900
AA019901
AA019902
AA019904
AA019906
AA019907
AA019908
AA019909
AA019910
AA019911
AA019912
AA019913
AA019914
AA019915
AA019916
AA019917
AA019918
AA019919
AA019920
AA019921
AA019922
AA019923
AA019924
AA019925
AA019926
AA019927
AA019928
AA019929
AA019930
AA019931
AA019932
AA019934
AA019935
AA019936
AA019937
AA019938
AA019939
AA019940
AA019941
AA019942
AA019943
AA019944
AA019945
AA019946
AA019947
AA019948
AA019949
AA019950
AA019951
AA019952
AA019953
AA019954
AA019955
AA019956
AA019957
AA019958
AA019959
AA019960
AA019961
AA019962
AA019963
AA019964
AA019965
AA019968
AA019969
AA019970
AA019971
AA019972
AA019973
AA019974
AA019975
AA019976
AA019977
AA019978
AA019979
AA019980
AA019981
AA019982
AA019983
AA019985
AA019986
AA019987
AA019988
AA019989
AA019990
AA019991
AA019992
AA019993
AA019995
AA019996
AA019997
AA019998
AA019999
AA020000
AA020001
AA020002
AA020003
AA020004
AA020005
AA020006
AA020007
AA020008
AA020009
AA020010
AA020011
AA020012
AA020013
AA020014
AA020726
AA020727
AA020728
AA020729
AA020730
AA020731
AA020732
AA020733
AA020734
AA020735
AA020737
AA020738
AA020739
AA020740
AA020741
AA020742
AA020743
AA020744
AA020745
AA020747
AA020748
AA020749
AA020750
AA020751
AA020752
AA020753
AA020756
AA020757
AA020758
AA020759
AA020760
AA020761
AA020762
AA020763
AA020764
AA020766
AA020767
AA020768
AA020769
AA020770
AA020773
AA020774
AA020776
AA020777
AA020778
AA020779
AA020780
AA020781
AA020782
AA020783
AA020784
AA020785
AA020786
AA020788
AA020789
AA020790
AA020791
AA020792
AA020793
AA020794
AA020795
AA020796
AA020797
AA020798
AA020799
AA020800
AA020802
AA020803
AA020804
AA020805
AA020806
AA020807
AA020808
AA020809
AA020810
AA020811
AA020812
AA020813
AA020814
AA020815
AA020816
AA020818
AA020819
AA020820
AA020821
AA020822
AA020823
AA020824
AA020825
AA020826
AA020827
AA020829
AA020831
AA020832
AA020833
AA020834
AA020835
AA020837
AA020838
AA020839
AA020841
AA020842
AA020843
AA020844
AA020845
AA020846
AA020847
AA020848
AA020851
AA020852
AA020853
AA020854
AA020855
AA020857
AA020858
AA020860
AA020861
AA020862
AA020863
AA020864
AA020865
AA020866
AA020867
AA020868
AA020869
AA020870
AA020871
AA020872
AA020874
AA020875
AA020876
AA020877
AA020878
AA020879
AA020880
AA020881
AA020882
AA020883
AA020884
AA020885
AA020886
AA020888
AA020889
AA020890
AA020891
AA020893
AA020894
AA020895
AA020896
AA020897
AA020898
AA020899
AA020900
AA020901
AA020902
AA020903
AA020904
AA020905
AA020907
AA020908
AA020909
AA020910
AA020911
AA020912
AA020914
AA020915
AA020916
AA020917
AA020918
AA020919
AA020920
AA020921
AA020922
AA020923
AA020924
AA020925
AA020927
AA020930
AA020931
AA020932
AA020933
AA020934
AA020935
AA020936
AA020937
AA020938
AA020939
AA020940
AA020941
AA020942
AA020943
AA020944
AA020945
AA020946
AA020947
AA020948
AA020949
AA020950
AA020951
AA020953
AA020954
AA020955
AA020956
AA020957
AA020958
AA020959
AA020960
AA020961
AA020962
AA020964
AA020965
AA020966
AA020967
AA020968
AA020969
AA020970
AA020971
AA020972
AA020973
AA020974
AA020975
AA020976
AA020977
AA020978
AA020979
AA020980
AA020981
AA020982
AA020983
AA020984
AA020985
AA020986
AA020987
AA020988
AA020989
AA020990
AA020991
AA020992
AA020993
AA020994
AA020995
AA020996
AA020997
AA020998
AA020999
AA021000
AA021002
AA021003
AA021005
AA021006
AA021007
AA021008
AA021010
AA021011
AA021012
AA021013
AA021014
AA021016
AA021017
AA021019
AA021020
AA021021
AA021022
AA021023
AA021024
AA021025
AA021026
AA021027
AA021028
AA021029
AA021030
AA021031
AA021032
AA021033
AA021034
AA021035
AA021036
AA021037
AA021038
AA021039
AA021040
AA021041
AA021042
AA021043
AA021044
AA021045
AA021046
AA021047
AA021048
AA021049
AA021050
AA021051
AA021053
AA021054
AA021055
AA021056
AA021057
AA021058
AA021059
AA021060
AA021061
AA021062
AA021063
AA021064
AA021065
AA021066
AA021067
AA021068
AA021069
AA021070
AA021071
AA021072
AA021073
AA021074
AA021075
AA021076
AA021077
AA021079
AA021080
AA021081
AA021082
AA021083
AA021084
AA021085
AA021086
AA021087
AA021090
AA021091
AA021092
AA021093
AA021094
AA021095
AA021096
AA021097
AA021098
AA021099
AA021100
AA021101
AA021102
AA021103
AA021104
AA021105
AA021106
AA021107
AA021108
AA021109
AA021110
AA021111
AA021112
AA021113
AA021114
AA021115
AA021116
AA021117
AA021118
AA021119
AA021120
AA021121
AA021122
AA021123
AA021125
AA021126
AA021127
AA021128
AA021129
AA021130
AA021132
AA021133
AA021134
AA021135
AA021136
AA021137
AA021138
AA021139
AA021140
AA021141
AA021142
AA021143
AA021144
AA021145
AA021146
AA021148
AA021149
AA021150
AA021151
AA021152
AA021153
AA021154
AA021155
AA021156
AA021157
AA021158
AA021159
AA021160
AA021161
AA021162
AA021163
AA021164
AA021165
AA021166
AA021167
AA021168
AA021169
AA021170
AA021171
AA021172
AA021173
AA021174
AA021175
AA021176
AA021177
AA021178
AA021179
AA021181
AA021182
AA021183
AA021184
AA021185
AA021186
AA021187
AA021188
AA021189
AA021190
AA021191
AA021192
AA021193
AA021194
AA021195
AA021196
AA021197
AA021198
AA021200
AA021201
AA021202
AA021203
AA021204
AA021205
AA021206
AA021208
AA021209
AA021211
AA021212
AA021213
AA021214
AA021215
AA021216
AA021217
AA021218
AA021219
AA021220
AA021221
AA021222
AA021223
AA021224
AA021226
AA021227
AA021228
AA021229
AA021230
AA021231
AA021232
AA021233
AA021234
AA021235
AA021236
AA021237
AA021238
AA021239
AA021240
AA021242
AA021243
AA021244
AA021245
AA021246
AA021247
AA021248
AA021249
AA021250
AA021252
AA021253
AA021254
AA021255
AA021256
AA021257
AA021258
AA021259
AA021260
AA021262
AA021263
AA021264
AA021265
AA021266
AA021267
AA021268
AA021269
AA021271
AA021274
AA021275
AA021276
AA021278
AA021280
AA021281
AA021282
AA021283
AA021284
AA021285
AA021286
AA021287
AA021288
AA021290
AA021291
AA021292
AA021293
AA021294
AA021295
AA021296
AA021297
AA021298
AA021300
AA021301
AA021302
AA021303
AA021304
AA021305
AA021306
AA021307
AA021308
AA021309
AA021310
AA021311
AA021312
AA021313
AA021314
AA021315
AA021316
AA021317
AA021318
AA021320
AA021321
AA021322
AA021323
AA021324
AA021325
AA021327
AA021328
AA021329
AA021330
AA021331
AA021332
AA021333
AA021334
AA021335
AA021336
AA021337
AA021338
AA021339
AA021340
AA021341
AA021343
AA021344
AA021345
AA021346
AA021347
AA021348
AA021349
AA021350
AA021351
AA021352
AA021353
AA021354
AA021355
AA021358
AA021359
AA021360
AA021362
AA021363
AA021364
AA021366
AA021367
AA021368
AA021369
AA021370
AA021371
AA021372
AA021373
AA021374
AA021375
AA021376
AA021377
AA021379
AA021380
AA021381
AA021382
AA021383
AA021384
AA021386
AA021388
AA021389
AA021390
AA021391
AA021392
AA021393
AA021394
AA021395
AA021396
AA021397
AA021400
AA021401
AA021402
AA021403
AA021406
AA021407
AA021408
AA021409
AA021410
AA021411
AA021414
AA021415
AA021416
AA021417
AA021418
AA021419
AA021420
AA021422
AA021423
AA021424
AA021425
AA021426
AA021427
AA021428
AA021429
AA021430
AA021431
AA021432
AA021433
AA021434
AA021435
AA021440
AA021441
AA021442
AA021443
AA021444
AA021445
AA021446
AA021447
AA021448
AA021450
AA021451
AA021452
AA021453
AA021454
AA021455
AA021456
AA021457
AA021458
AA021459
AA021460
AA021461
AA021462
AA021463
AA021464
AA021465
AA021466
AA021467
AA021468
AA021469
AA021470
AA021471
AA021472
AA021473
AA021474
AA021475
AA021476
AA021478
AA021479
AA021480
AA021481
AA021482
AA021483
AA021484
AA021485
AA021486
AA021487
AA021488
AA021489
AA021490
AA021491
AA021492
AA021493
AA021494
AA021495
AA021496
AA021497
AA021499
AA021500
AA021502
AA021503
AA021504
AA021505
AA021506
AA021507
AA021508
AA021510
AA021511
AA021512
AA021513
AA021514
AA021515
AA021517
AA021519
AA021520
AA021521
AA021522
AA021523
AA021524
AA021525
AA021526
AA021527
AA021528
AA021529
AA021530
AA021531
AA021532
AA021533
AA021534
AA021535
AA021536
AA021537
AA021538
AA021539
AA021540
AA021541
AA021543
AA021544
AA021545
AA021546
AA021547
AA021548
AA021549
AA021551
AA021552
AA021554
AA021555
AA021556
AA021557
AA021558
AA021559
AA021562
AA021563
AA021564
AA021565
AA021566
AA021567
AA021568
AA021569
AA021570
AA021571
AA021572
AA021573
AA021574
AA021575
AA021576
AA021577
AA021578
AA021579
AA021580
AA021581
AA021583
AA021584
AA021585
AA021586
AA021587
AA021588
AA021589
AA021590
AA021592
AA021593
AA021594
AA021595
AA021596
AA021597
AA021598
AA021599
AA021601
AA021602
AA021603
AA021604
AA021605
AA021606
AA021607
AA021608
AA021609
AA021610
AA021611
AA021612
AA021613
AA021615
AA021616
AA021617
AA021619
AA021620
AA021621
AA021622
AA021623
AA021624
AA021625
AA021626
AA021628
AA021629
AA021630
AA021631
AA021632
AA021633
AA021634
AA021635
AA021636
AA021637
AA021638
AA021639
AA021640
AA021641
AA021642
AA021643
AA021644
AA021645
AA021646
AA021647
AA021648
AA021649
AA021650
AA021651
AA021652
AA021653
AA021654
AA021655
AA021656
AA021657
AA021658
AA021659
AA044706
AA044707
AA044708
AA044709
AA044710
AA044711
AA044712
AA044713
AA044714
AA044772
AA044773
AA044774
AA044775
AA044776
AA044777
AA044778
AA044779
AA044780
AA044849
AA044850
AA044852
AA044853
AA044854
AA044855
AA044856
AA044857
AA044858
AA044859
AA044860
AA044861
AA044862
AA044863
AA044908
AA044910
AA044911
AA044912
AA044913
AA044914
AA044915
AA044916
AA044936
AA044937
AA044939
AA044940
AA044941
AA044942
AA044943
AA044944
AA044945
AA044946
AA044947
AA044948
AA044949
AA044950
AA044951
AA044953
AA044954
AA044956
AA044957
AA044958
AA044959
AA044960
AA044961
AA044962
AA044965
AA044966
AA044967
AA044968
AA044969
AA044970
AA044971
AA044972
AA044973
AA044974
AA044975
AA044977
AA044980
AA044981
AA044982
AA044984
AA044985
AA044986
AA044987
AA044988
AA044989
AA046286
AA046287
AA046288
AA046289
AA046290
AA046291
AA046292
AA046293
AA046294
AA046295
AA046411
AA046412
AA046413
AA046414
AA046415
AA046416
AA046417
AA046418
AA046419
AA046436
AA046437
AA046438
AA046439
AA046440
AA046441
AA046442
AA046443
AA046444
AA046445
AA046446
AA046447
AA046448
AA046449
AA046451
AA046453
AA046454
AA046456
AA046457
AA046459
AA046460
AA046461
AA046462
AA046463
AA046464
AA046465
AA046466
AA046467
AA046468
AA046469
AA046471
AA046472
AA046473
AA046474
AA046475
AA046476
AA046477
AA046478
AA046479
AA046480
AA046736
AA046737
AA046738
AA046739
AA046741
AA046742
AA046875
AA046876
AA046877
AA046878
AA046879
AA046898
AA046899
AA046900
AA046901
AA046902
AA046903
AA046904
AA046905
AA046906
AA046907
AA046908
AA046909
AA046910
AA046912
AA046913
AA046914
AA046916
AA046917
AA046918
AA046919
AA046920
AA046921
AA046922
AA046923
AA046924
AA046945
AA046947
AA046948
AA046949
AA046950
AA046951
AA046952
AA046995
AA046996
AA046997
AA046998
AA047016
AA047017
AA047018
AA047019
AA047020
AA047021
AA047022
AA047024
AA047034
AA047035
AA047036
AA047037
AA047038
AA047039
AA047040
AA047041
AA047042
AA047043
AA047044
AA047045
AA047046
AA047047
AA047048
AA047049
AA047050
AA047051
AA047052
AA047053
AA047054
AA047055
AA047056
AA047057
AA047058
AA047179
AA047180
AA047181
AA047182
AA047215
AA047216
AA047217
AA047218
AA047219
AA047220
AA047221
AA047222
AA047223
AA047224
AA047225
AA047226
AA047227
AA047228
AA047229
AA047230
AA047231
AA047232
AA047233
AA047234
AA047235
AA047724
AA047725
AA047726
AA047727
AA047728
AA047729
AA047730
AA047731
AA047732
AA047760
AA047761
AA047762
AA047763
AA047764
AA047765
AA047766
AA047767
AA047768
AA047787
AA047788
AA047789
AA047790
AA047791
AA047792
AA047793
AA047794
AA047795
AA047796
AA047797
AA047799
AA047800
AA047801
AA047802
AA047803
AA047804
AA047805
AA047806
AA047807
AA047808
AA047809
AA047810
AA047811
AA047812
AA047813
AA047814
AA047815
AA047816
AA047817
AA047818
AA047819
AA047820
AA047821
AA047823
AA047824
AA047826
AA047827
AA047828
AA047829
AA047830
AA047831
AA047832
AA047834
AA047835
AA047836
AA047837
AA047838
AA047839
AA047840
AA047841
AA047843
AA047844
AA047845
AA047846
AA047848
AA047849
AA047850
AA047851
AA047852
AA047853
AA047854
AA047855
AA047856
AA047858
AA047859
AA047860
AA047861
AA047862
AA047863
AA047864
AA047865
AA047866
AA047868
AA047869
AA047870
AA047871
AA047872
AA047873
AA047874
AA047875
AA047876
AA047877
AA047878
AA047879
AA047880
AA047881
AA047882
AA047883
AA047885
AA047886
AA047887
AA047888
AA047889
AA047890
AA047891
AA047892
AA047893
AA047894
AA047895
AA047896
AA047897
AA052899
AA052900
AA052901
AA052902
AA052903
AA052904
AA052905
AA052906
AA052907
AA052908
AA052909
AA052910
AA052911
AA052912
AA052915
AA052916
AA052917
AA052918
AA052919
AA052920
AA052921
AA052922
AA052923
AA052924
AA052925
AA052927
AA052928
AA052929
AA053227
AA053230
AA053231
AA053232
AA053233
AA053336
AA053337
AA053338
AA053339
AA053340
AA053341
AA053342
AA053343
AA053344
AA053351
AA053352
AA053353
AA053355
AA053356
AA053357
AA053358
AA053359
AA053360
AA053361
AA053381
AA053382
AA053384
AA053385
AA053386
AA053387
AA053388
AA053711
AA053712
AA053713
AA053715
AA053716
AA053718
AA053719
AA053720
AA053721
AA053722
AA053723
AA053724
AA053725
AA053726
AA053774
AA053775
AA053776
AA053777
AA053778
AA053792
AA053793
AA053794
AA053796
AA053797
AA053798
AA053799
AA053818
AA053819
AA053821
AA053822
AA053825
AA053826
AA053828
AA053829
AA053830
AA053831
AA053833
AA053834
AA053835
AA053836
AA053837
AA053838
AA053839
AA053840
AA053841
AA053842
AA053843
AA053844
AA053845
AA053846
AA053847
AA053848
AA053849
AA053850
AA053851
AA053852
AA053853
AA053854
AA053855
AA053856
AA053858
AA053859
AA053860
AA053861
AA053862
AA053863
AA053864
AA053865
AA053866
AA053868
AA053869
AA053870
AA053871
AA053872
AA053873
AA053874
AA053875
AA053876
AA053877
AA053878
AA053890
AA053891
AA053892
AA053893
AA053894
AA053896
AA053897
AA053898
AA053899
AA053900
AA053901
AA053902
AA053903
AA053904
AA053905
AA053906
AA053907
AA053908
AA053909
AA053910
AA053911
AA053912
AA053913
AA053914
AA053915
AA053935
AA053936
AA053937
AA053938
AA053939
AA053940
AA053941
AA053942
AA053943
AA053945
AA053946
AA053947
AA053948
AA053949
AA053950
AA053951
AA053952
AA053972
AA053973
AA053974
AA053975
AA053976
AA053977
AA053978
AA053979
AA053980
AA053981
AA053982
AA053983
AA053984
AA053986
AA053987
AA053988
AA053989
AA053990
AA053991
AA053992
AA053993
AA053994
AA053996
AA053997
AA053998
AA053999
AA054000
AA054002
AA054003
AA054004
AA054005
AA054006
AA054008
AA054009
AA054011
AA054012
AA054013
AA054014
AA054015
AA054016
AA054017
AA054020
AA054021
AA054022
AA054023
AA054024
AA054025
AA054026
AA054028
AA054029
AA054031
AA054032
AA054033
AA054034
AA054036
AA054037
AA054038
AA054040
AA054041
AA054042
AA054043
AA054045
AA054047
AA054048
AA054050
AA054051
AA054052
AA054054
AA054056
AA054057
AA054058
AA054059
AA054060
AA054061
AA054062
AA054063
AA054064
AA054065
AA054066
AA054067
AA054068
AA054069
AA054070
AA054071
AA054074
AA054075
AA054076
AA054077
AA054078
AA054079
AA054080
AA054081
AA054082
AA054083
AA054084
AA054085
AA054086
AA054087
AA054088
AA054089
AA054091
AA054092
AA054093
AA054094
AA054095
AA054096
AA054097
AA054098
AA054100
AA054101
AA054102
AA054103
AA054104
AA054105
AA054106
AA054108
AA054109
AA054110
AA054111
AA054112
AA054113
AA054114
AA054116
AA054117
AA054118
AA054119
AA054120
AA054121
AA054122
AA054123
AA054124
AA054125
AA054126
AA054127
AA054128
AA054129
AA054130
AA054131
AA054132
AA054133
AA054134
AA054135
AA054136
AA054137
AA054138
AA054139
AA054140
AA054141
AA054142
AA054143
AA054144
AA054145
AA054146
AA054147
AA054148
AA054149
AA054150
AA054151
AA054152
AA054153
AA054154
AA054155
AA054156
AA054157
AA054158
AA054159
AA054160
AA054161
AA054162
AA054163
AA054164
AA054165
AA054166
AA054167
AA054168
AA054169
AA054170
AA054171
AA054172
AA054173
AA054174
AA054175
AA054176
AA054177
AA054179
AA054180
AA054181
AA054183
AA054184
AA054185
AA054186
AA054187
AA054188
AA054189
AA054190
AA054192
AA054193
AA054194
AA054196
AA054197
AA054198
AA054199
AA054200
AA054201
AA054202
AA054203
AA054204
AA054205
AA054206
AA054207
AA054208
AA054209
AA054210
AA054211
AA054212
AA054213
AA054214
AA054215
AA054216
AA054217
AA054220
AA054221
AA054222
AA054223
AA054224
AA054225
AA054226
AA054227
AA054228
AA054229
AA054230
AA054231
AA054232
AA054233
AA054235
AA054236
AA054237
AA054238
AA054247
AA054248
AA054250
AA054251
AA054252
AA054253
AA054254
AA054255
AA054256
AA054257
AA054258
AA054259
AA054260
AA054261
AA054262
AA054263
AA054264
AA054265
AA054266
AA054267
AA054268
AA054269
AA054270
AA054271
AA054272
AA054273
AA054274
AA054275
AA054277
AA054278
AA054279
AA054280
AA054281
AA054282
AA054284
AA054285
AA054286
AA054287
AA054288
AA054301
AA054302
AA054303
AA054304
AA054305
AA054306
AA054307
AA054308
AA054309
AA054357
AA054358
AA054359
AA054360
AA054361
AA054362
AA054363
AA054364
AA054365
AA054384
AA054385
AA054386
AA054387
AA054388
AA054389
AA054390
AA054391
AA054392
AA054393
AA054394
AA054395
AA054396
AA054397
AA054398
AA054399
AA054400
AA054402
AA054403
AA054404
AA054405
AA054406
AA054407
AA054438
AA054439
AA054440
AA054441
AA054442
AA054443
AA054444
AA054446
AA054595
AA054598
AA054599
AA054600
AA054601
AA054602
AA054603
AA054627
AA054628
AA054629
AA054630
AA054632
AA054633
AA054634
AA054635
AA054636
AA054637
AA054638
AA054639
AA054640
AA054641
AA054642
AA054643
AA054644
AA054645
AA054646
AA054647
AA054648
AA054649
AA054651
AA054652
AA055981
AA055982
AA055983
AA055984
AA055985
AA055986
AA055987
AA056053
AA056054
AA056055
AA056056
AA056057
AA056058
AA056060
AA056061
AA056062
AA056063
AA056073
AA056074
AA056075
AA056076
AA056077
AA056078
AA056081
AA056082
AA056083
AA056084
AA056086
AA056087
AA056088
AA056089
AA056090
AA056091
AA056092
AA056093
AA056094
AA056095
AA056096
AA056097
AA056098
AA056099
AA056100
AA056101
AA056102
AA056103
AA056104
AA056105
AA056106
AA056107
AA056108
AA056109
AA056110
AA056111
AA056112
AA056113
AA056114
AA056115
AA056116
AA056117
AA056118
AA056119
AA056120
AA056121
AA056122
AA056123
AA056124
AA056125
AA056126
AA056127
AA056138
AA056139
AA056140
AA056141
AA056143
AA056144
AA056145
AA056146
AA056147
AA056148
AA056149
AA056150
AA056151
AA056152
AA056153
AA056154
AA056155
AA056156
AA056157
AA056158
AA056159
AA056160
AA056161
AA056201
AA056202
AA056203
AA056204
AA056205
AA056206
AA056207
AA056208
AA056209
AA056210
AA056235
AA056237
AA056239
AA056240
AA056241
AA056242
AA056244
AA056245
AA056246
AA056247
AA056248
AA056249
AA056251
AA056252
AA056253
AA056254
AA056255
AA056256
AA056257
AA056258
AA056259
AA056260
AA056261
AA056262
AA056263
AA056264
AA056274
AA056275
AA056276
AA056278
AA056279
AA056283
AA056284
AA056285
AA056286
AA056287
AA056288
AA056289
AA056290
AA056291
AA056292
AA056293
AA056294
AA056296
AA056297
AA056298
AA056299
AA056300
AA056301
AA056302
AA056303
AA056304
AA056305
AA056306
AA056307
AA056308
AA056309
AA056310
AA056311
AA056312
AA056313
AA056314
AA056315
AA056317
AA056318
AA056319
AA056320
AA056321
AA056322
AA056323
AA056324
AA056325
AA056326
AA056327
AA056328
AA056329
AA056941
AA056942
AA056943
AA056944
AA056945
AA056946
AA056947
AA056948
AA056949
AA056959
AA056961
AA056962
AA056963
AA056964
AA056965
AA056966
AA056967
AA056968
AA056969
AA056970
AA056971
AA056976
AA056977
AA056978
AA056979
AA056980
AA056981
AA056982
AA056983
AA056984
AA056995
AA056996
AA056997
AA056998
AA056999
AA057000
AA057001
AA057002
AA057003
AA057004
AA057005
AA057007
AA057008
AA057009
AA057010
AA057011
AA057012
AA057014
AA057015
AA057016
AA057017
AA057018
AA057019
AA057020
AA057021
AA057056
AA057057
AA057065
AA057066
AA057078
AA057079
AA057080
AA057081
AA057082
AA057083
AA057084
AA057085
AA057086
AA057087
AA057088
AA057089
AA057090
AA057091
AA057092
AA057093
AA057094
AA057095
AA057096
AA057097
AA057098
AA057099
AA057100
AA057101
AA057102
AA057103
AA057104
AA057105
AA057106
AA057107
AA057109
AA057111
AA057136
AA057137
AA057138
AA057139
AA057173
AA057174
AA057175
AA057176
AA057177
AA057178
AA057179
AA057180
AA057181
AA057182
AA057183
AA057184
AA057185
AA057207
AA057208
AA057211
AA057212
AA057213
AA057214
AA057215
AA057216
AA057217
AA057218
AA057219
AA057220
AA057221
AA057223
AA057224
AA057226
AA057227
AA057228
AA057229
AA057230
AA057231
AA057232
AA057233
AA057240
AA057241
AA057242
AA057243
AA057244
AA057245
AA057246
AA057247
AA057248
AA057249
AA057250
AA057251
AA057252
AA057255
AA057256
AA057257
AA057258
AA057307
AA057309
AA057310
AA057311
AA057312
AA057313
AA057314
AA057315
AA057325
AA057326
AA057327
AA057328
AA057331
AA057332
AA057333
AA057334
AA057335
AA057336
AA057338
AA057339
AA057340
AA057341
AA057342
AA057343
AA057361
AA057362
AA057364
AA057365
AA057366
AA057367
AA057368
AA057369
AA057379
AA057380
AA057381
AA057382
AA057383
AA057384
AA057385
AA057386
AA057387
AA057397
AA057398
AA057399
AA057400
AA057401
AA057405
AA057406
AA057407
AA057408
AA057409
AA057410
AA057411
AA057412
AA057414
AA057415
AA057416
AA057417
AA057418
AA057419
AA057420
AA057421
AA057422
AA057423
AA057424
AA057425
AA057426
AA057428
AA057429
AA057430
AA057431
AA057432
AA057433
AA057434
AA057435
AA057436
AA057437
AA057438
AA057440
AA057441
AA057442
AA057443
AA057444
AA057445
AA057446
AA057447
AA057448
AA057449
AA057450
AA057451
AA057460
AA057461
AA057462
AA057464
AA057465
AA057466
AA057467
AA057468
AA057494
AA057495
AA057496
AA057497
AA057498
AA057499
AA057500
AA057502
AA057503
AA057504
AA057505
AA057506
AA057508
AA057509
AA057510
AA057511
AA057512
AA057513
AA057514
AA057517
AA057518
AA057519
AA057520
AA057521
AA057522
AA057523
AA057524
AA057526
AA057527
AA057528
AA057529
AA057530
AA057531
AA057550
AA057551
AA057552
AA057554
AA057555
AA057556
AA057557
AA057559
AA057560
AA057561
AA057562
AA057563
AA057564
AA057566
AA057567
AA057568
AA057569
AA057571
AA057572
AA057573
AA057574
AA057575
AA057576
AA057577
AA057578
AA057579
AA057580
AA057581
AA057582
AA057583
AA057584
AA057585
AA057586
AA057587
AA057588
AA057589
AA057590
AA057591
AA057592
AA057593
AA057594
AA057595
AA057596
AA057871
AA057872
AA057873
AA057874
AA057875
AA057876
AA057877
AA058391
AA058392
AA058462
AA058463
AA058464
AA058465
AA058467
AA058468
AA058469
AA058470
AA058471
AA058478
AA058479
AA058526
AA058527
AA058528
AA058529
AA058530
AA058531
AA058532
AA058533
AA058534
AA058553
AA058554
AA058555
AA058557
AA058558
AA058559
AA058560
AA058561
AA058562
AA058563
AA058565
AA058566
AA058567
AA058568
AA058569
AA058570
AA058571
AA058572
AA058573
AA058574
AA058576
AA058578
AA058579
AA058580
AA058582
AA058583
AA058584
AA058585
AA058586
AA058587
AA058588
AA058589
AA058590
AA058591
AA058592
AA058593
AA058594
AA058595
AA058596
AA058597
AA058598
AA058627
AA058628
AA058629
AA058630
AA058631
AA058632
AA058634
AA058657
AA058658
AA058659
AA058660
AA058661
AA058662
AA058663
AA058664
AA058665
AA058666
AA058667
AA058668
AA058669
AA058670
AA058671
AA058672
AA058673
AA058674
AA058675
AA058676
AA058677
AA058678
AA058691
AA058692
AA058693
AA058694
AA058695
AA058696
AA058697
AA058698
AA058699
AA058700
AA058748
AA058749
AA058750
AA058751
AA058752
AA058753
AA058754
AA058755
AA058756
AA058757
AA058770
AA058771
AA058772
AA058773
AA058775
AA058776
AA058777
AA058779
AA058780
AA058781
AA058782
AA058783
AA058784
AA058785
AA058786
AA058787
AA058789
AA058790
AA058791
AA058792
AA058793
AA058794
AA058795
AA058822
AA058823
AA058824
AA058826
AA058827
AA058828
AA058829
AA058830
AA058831
AA058832
AA058833
AA058834
AA058835
AA058836
AA058837
AA058838
AA058839
AA058840
AA058841
AA058842
AA058843
AA058844
AA058845
AA058846
AA058847
AA058848
AA058849
AA058850
AA058851
AA058852
AA058853
AA058854
AA058855
AA058856
AA058857
AA058858
AA058859
AA058860
AA058861
AA058862
AA058863
AA058864
AA058865
AA058875
AA058876
AA058877
AA058879
AA058880
AA058881
AA058882
AA058912
AA058913
AA058914
AA058915
AA058916
AA058917
AA058918
AA058919
AA058920
AA058968
AA058969
AA058970
AA058971
AA058972
AA058973
AA058974
AA058975
AA058976
AA058977
AA058978
AA058979
AA058982
AA058983
AA058984
AA058985
AA058986
AA058987
AA058988
AA058989
AA058990
AA058991
AA058993
AA058994
AA058995
AA058996
AA058997
AA058998
AA058999
AA059000
AA059002
AA059003
AA059004
AA059005
AA059006
AA059007
AA059009
AA059010
AA059011
AA059012
AA059013
AA059014
AA059015
AA059016
AA059019
AA059020
AA059021
AA059022
AA059023
AA059024
AA059025
AA059026
AA059027
AA059028
AA059029
AA059031
AA059032
AA059033
AA059034
AA059035
AA059036
AA059037
AA059038
AA059039
AA059040
AA059042
AA059043
AA059044
AA059045
AA059046
AA059047
AA059048
AA059049
AA059050
AA059051
AA059052
AA059053
AA059054
AA059055
AA059056
AA059058
AA059059
AA059060
AA059061
AA059063
AA059064
AA059065
AA059066
AA059067
AA059068
AA059069
AA059070
AA059071
AA059072
AA059073
AA059074
AA059075
AA059076
AA059077
AA059078
AA059079
AA059081
AA059082
AA059083
AA059084
AA059085
AA059086
AA059087
AA059088
AA059089
AA059091
AA059092
AA059093
AA059094
AA059095
AA059096
AA059097
AA059098
AA059099
AA059100
AA059101
AA059102
AA059103
AA059104
AA059105
AA059106
AA059107
AA059108
AA059109
AA059110
AA059111
AA059112
AA059113
AA059114
AA059115
AA059116
AA059117
AA059118
AA059119
AA059120
AA059121
AA059122
AA059132
AA059133
AA059134
AA059135
AA059136
AA059137
AA059138
AA059139
AA059140
AA059141
AA059142
AA059143
AA059144
AA059145
AA059146
AA059147
AA059148
AA059149
AA059150
AA059154
AA059155
AA059156
AA059157
AA059158
AA059159
AA059160
AA059161
AA059163
AA059164
AA059166
AA059167
AA059168
AA059169
AA059170
AA059171
AA059172
AA059174
AA059175
AA059176
AA059177
AA059178
AA059179
AA059180
AA059181
AA059182
AA059184
AA059185
AA059187
AA059188
AA059189
AA059190
AA059191
AA059192
AA059193
AA059194
AA059195
AA059196
AA059198
AA059200
AA059201
AA059202
AA059204
AA059205
AA059206
AA059208
AA059209
AA059210
AA059211
AA059212
AA059213
AA059214
AA059215
AA059216
AA059217
AA059218
AA059219
AA059220
AA059221
AA059222
AA059223
AA059224
AA059225
AA059226
AA059227
AA059228
AA059229
AA059230
AA059231
AA059232
AA059233
AA059235
AA059236
AA059237
AA059239
AA059241
AA059242
AA059243
AA059244
AA059246
AA059247
AA059248
AA059249
AA059250
AA059251
AA059252
AA059253
AA059254
AA059256
AA059257
AA059259
AA059260
AA059261
AA059262
AA059263
AA059264
AA059265
AA059266
AA059269
AA059270
AA059271
AA059272
AA059273
AA059274
AA059275
AA059276
AA059278
AA059279
AA059281
AA059283
AA059284
AA059285
AA059286
AA059287
AA059289
AA059290
AA059291
AA059292
AA059293
AA059294
AA059295
AA059296
AA059297
AA059298
AA059299
AA059301
AA059302
AA059303
AA059305
AA059313
AA059314
AA059316
AA059318
AA059319
AA059320
AA059321
AA059324
AA059325
AA059326
AA059327
AA059328
AA059329
AA059330
AA059331
AA059332
AA059333
AA059334
AA059335
AA059336
AA059337
AA059338
AA059339
AA059348
AA059349
AA059350
AA059351
AA059352
AA059353
AA059354
AA059355
AA059356
AA059357
AA059358
AA059360
AA059362
AA059363
AA059373
AA059374
AA059375
AA059376
AA059377
AA059378
AA059379
AA059380
AA059381
AA059382
AA059383
AA059385
AA059386
AA059387
AA059388
AA059389
AA059390
AA059391
AA059464
AA059465
AA059466
AA059467
AA059468
AA059469
AA059470
AA059471
AA059472
AA059473
AA059474
AA059476
AA059477
AA059478
AA059479
AA121716
AA121717
AA121718
AA121719
AA121720
AA121721
AA121722
AA121723
AA121724
AA121762
AA121763
AA121764
AA121765
AA121768
AA121769
AA121770
AA121771
AA121772
AA121773
AA121774
AA121775
AA121776
AA121777
AA121804
AA121805
AA121806
AA121807
AA121808
AA121810
AA121812
AA121813
AA121814
AA121816
AA121817
AA121818
AA121819
AA121820
AA121821
AA121822
AA121823
AA121824
AA121825
AA121826
AA121827
AA121828
AA121829
AA121830
AA121831
AA121832
AA121833
AA121834
AA121835
AA121836
AA121837
AA121838
AA121841
AA121842
AA121843
AA121844
AA121845
AA121846
AA121847
AA121848
AA121849
AA121850
AA121851
AA121852
AA121853
AA121854
AA121855
AA121856
AA121858
AA121859
AA121860
AA121861
AA121862
AA121863
AA121864
AA121865
AA121866
AA121867
AA121868
AA121869
AA121870
AA121872
AA121873
AA121878
AA121879
AA121880
AA121881
AA121882
AA121883
AA121885
AA121886
AA121887
AA121888
AA121889
AA121890
AA121891
AA121895
AA121897
AA121898
AA121899
AA121900
AA121901
AA121905
AA121906
AA121907
AA121908
AA121909
AA121910
AA121911
AA121912
AA121913
AA121914
AA121919
AA121920
AA121921
AA121922
AA128588
AA128589
AA128593
AA128594
AA128595
AA128596
AA128597
AA128598
AA128599
AA128618
AA128620
AA128622
AA128623
AA128624
AA128625
AA128626
AA128628
AA128629
AA128630
AA128631
AA128632
AA128633
AA128634
AA128635
AA128654
AA128657
AA128658
AA128697
AA128698
AA128699
AA128700
AA128702
AA128703
AA128704
AA128705
AA128708
AA128709
AA128712
AA128713
AA128716
AA128718
AA128720
AA128721
AA128723
AA128724
AA128725
AA128727
AA128728
AA128729
AA128730
AA128731
AA136396
AA136398
AA136399
AA136400
AA136401
AA136402
AA136403
AA136538
AA136539
AA136540
AA136541
AA136542
AA136544
AA136580
AA136581
AA136582
AA136584
AA136586
AA136587
AA136588
AA136589
AA136590
AA136593
AA136594
AA136596
AA136597
AA136598
AA136599
AA136600
AA136601
AA136602
AA136603
AA136604
AA136605
AA136606
AA136607
AA136608
AA136609
AA136620
AA136622
AA136623
AA136624
AA136625
AA136626
AA136628
AA136631
AA136633
AA136634
AA136635
AA136636
AA136638
AA136639
AA136640
AA136641
AA136644
AA136647
AA136648
AA136651
AA136654
AA136655
AA136657
AA136674
AA136675
AA136676
AA136677
AA136678
AA136679
AA136680
AA136681
AA136683
AA136684
AA136685
AA136686
AA136688
AA136689
AA136690
AA136691
AA136713
AA136714
AA136715
AA136716
AA136717
AA136718
AA136719
AA136720
AA136723
AA136724
AA136725
AA136726
AA136727
AA136729
AA136731
AA136732
AA136733
AA136734
AA136735
AA136736
AA136737
AA136738
AA136766
AA136767
AA136769
AA136770
AA136771
AA136773
AA136774
AA136775
AA136811
AA136812
AA136813
AA136814
AA136815
AA136816
AA136817
AA136818
AA136819
AA136820
AA136821
AA136822
AA136824
AA136825
AA136826
AA136828
AA136829
AA136830
AA136840
AA136841
AA136842
AA136843
AA136844
AA136845
AA136846
AA136847
AA136849
AA136850
AA136851
AA136893
AA136895
AA136896
AA136897
AA136898
AA136899
AA136901
AA136902
AA136913
AA136914
AA136915
AA136916
AA136918
AA136919
AA136920
AA136921
AA136922
AA136923
AA136924
AA136925
AA136927
AA136928
AA136929
AA136930
AA136931
AA136932
AA136933
AA136935
AA136936
AA136937
AA136939
AA136940
AA136941
AA136942
AA136944
AA136978
AA137004
AA137005
AA137006
AA137007
AA137008
AA137009
AA137010
AA137011
AA137012
AA137014
AA137015
AA137016
AA137017
AA137018
AA137019
AA137020
AA137021
AA137022
AA137024
AA137025
AA137027
AA137028
AA137029
AA137039
AA137040
AA137041
AA137042
AA137043
AA137044
AA137046
AA137047
AA137048
AA137087
AA137088
AA137089
AA137090
AA137091
AA137092
AA137094
AA137098
AA137099
AA166987
AA166988
AA166989
AA166990
AA166991
AA166992
AA166993
AA166994
AA166995
AA167054
AA167055
AA167056
AA167057
AA167119
AA167120
AA167121
AA167122
AA167123
AA167124
AA167125
AA167126
AA167128
AA167129
AA167130
AA167131
AA167132
AA167133
AA167134
AA167135
AA167166
AA167167
AA167168
AA167170
AA167172
AA167173
AA167174
AA167175
AA167176
AA167177
AA167178
AA167180
AA167181
AA167182
AA167183
AA167184
AA167185
AA167186
AA167187
AA167188
AA167189
AA167190
AA167208
AA167209
AA167211
AA167212
AA167214
AA167215
AA167216
AA167217
AA167218
AA167219
AA167220
AA167221
AA167222
AA167223
AA167224
AA167225
AA167226
AA167227
AA167228
AA167230
AA167231
AA167232
AA167233
AA167234
AA167235
AA167236
AA167237
AA167238
AA167239
AA167242
AA167243
AA167244
AA167246
AA167247
AA167248
AA167250
AA167251
AA167252
AA167253
AA167254
AA167255
AA167256
AA167257
AA167258
AA167259
AA167260
AA167263
AA167265
AA167267
AA167268
AA167278
AA167279
AA167280
AA167281
AA167282
AA167284
AA167285
AA167287
AA167288
AA167289
AA167290
AA167291
AA167295
AA167296
AA167297
AA167298
AA167299
AA167340
AA167341
AA167342
AA167343
AA167344
AA167345
AA167398
AA167399
AA167400
AA167401
AA167402
AA167403
AA167404
AA167451
AA167452
AA167454
AA167456
AA167458
AA167460
AA167463
AA167464
AA167465
AA167466
AA167467
AA167469
AA167470
AA167471
AA167472
AA167473
AA167474
AA167475
AA167476
AA167477
AA167478
AA167479
AA167481
AA167482
AA167483
AA167484
AA167485
AA167486
AA167488
AA167489
AA167490
AA167493
AA167494
AA167496
AA167497
AA167498
AA167499
AA167500
AA167501
AA167502
AA167503
AA167504
AA167505
AA167507
AA167508
AA167509
AA167510
AA167512
AA167514
AA167515
AA167516
AA167517
AA167518
AA167520
AA167522
AA167523
AA167524
AA167526
AA167527
AA167528
AA167530
AA167531
AA167532
AA167534
AA167535
AA167536
AA167539
AA167540
AA167541
AA167542
AA167545
AA167546
AA167547
AA167548
AA167549
AA167550
AA167551
AA167552
AA167554
AA167556
AA167557
AA167558
AA167559
AA167560
AA167561
AA167562
AA167563
AA167564
AA167565
AA167566
AA167567
AA167568
AA167569
AA167570
AA167571
AA167572
AA167574
AA167575
AA167576
AA167577
AA167578
AA167580
AA167581
AA167582
AA167584
AA167585
AA167586
AA167587
AA167588
AA167589
AA167590
AA167591
AA167592
AA167593
AA167594
AA167595
AA167598
AA167599
AA167601
AA167602
AA167603
AA167604
AA167605
AA167606
AA167607
AA167608
AA167609
AA167610
AA167611
AA169109
AA169111
AA169112
AA169113
AA169114
AA169115
AA169116
AA169118
AA169128
AA169130
AA169132
AA169134
AA169136
AA169137
AA169138
AA169139
AA169140
AA169143
AA169144
AA169145
AA169146
AA169147
AA169148
AA169150
AA169151
AA169152
AA169153
AA169154
AA169155
AA169157
AA169158
AA169159
AA169160
AA169161
AA169162
AA169163
AA169164
AA169166
AA169168
AA169169
AA169170
AA169172
AA169173
AA169174
AA169175
AA169176
AA169177
AA169178
AA169179
AA169180
AA169181
AA169182
AA169183
AA169184
AA169185
AA169187
AA169188
AA169189
AA169192
AA169193
AA169194
AA169195
AA169196
AA169197
AA169198
AA169199
AA169209
AA169210
AA169211
AA169212
AA169213
AA169214
AA169215
AA169216
AA169217
AA169218
AA169219
AA169220
AA169221
AA169222
AA169224
AA169225
AA169226
AA169227
AA169229
AA169231
AA169234
AA169235
AA169236
AA169237
AA169238
AA169241
AA169242
AA169243
AA169244
AA169245
AA169246
AA169247
AA169248
AA169249
AA169250
AA169251
AA169252
AA169253
AA169254
AA169256
AA169257
AA169258
AA169259
AA169260
AA169261
AA169262
AA169264
AA169265
AA169266
AA169267
AA169269
AA169270
AA169271
AA169272
AA169273
AA169274
AA169275
AA169276
AA169277
AA169288
AA169289
AA169290
AA169291
AA169292
AA169293
AA169294
AA169295
AA169296
AA169297
AA169308
AA169309
AA169311
AA169312
AA169315
AA169316
AA169317
AA169318
AA169320
AA169321
AA169322
AA169323
AA169324
AA169343
AA169345
AA169347
AA169349
AA169350
AA169370
AA169371
AA169468
AA169477
AA169478
AA169479
AA169481
AA169482
AA169484
AA169485
AA169550
AA169551
AA169552
AA169553
AA169554
AA169555
AA169558
AA169683
AA169684
AA169685
AA169686
AA169687
AA169688
AA169689
AA169690
AA169691
AA169692
AA169693
AA169694
AA169695
AA169697
AA169698
AA169699
AA169700
AA169711
AA169712
AA169713
AA169714
AA169715
AA169716
AA169717
AA169718
AA169737
AA169738
AA169739
AA169740
AA169741
AA169742
AA169743
AA169744
AA169745
AA169762
AA169763
AA169764
AA169765
AA169766
AA169767
AA169768
AA169769
AA169770
AA169771
AA169773
AA169774
AA169775
AA169825
AA169826
AA169827
AA169846
AA169848
AA169849
AA169851
AA169852
AA169853
AA169854
AA169855
AA169856
AA169857
AA169858
AA169859
AA169860
AA169861
AA169862
AA169864
AA169865
AA169866
AA169867
AA169868
AA169869
AA173061
AA173062
AA173063
AA173065
AA173066
AA173067
AA173068
AA173069
AA173071
AA173672
AA173673
AA173674
AA173675
AA173676
AA173677
AA173678
AA173679
AA173692
AA173693
AA173694
AA173695
AA173696
AA173697
AA174014
AA174015
AA174016
AA174017
AA174018
AA174019
AA174021
AA174047
AA174048
AA174049
AA174050
AA174051
AA174052
AA174053
AA174054
AA174055
AA174056
AA174057
AA174058
AA174059
AA174060
AA174061
AA174062
AA174063
AA174064
AA174067
AA174068
AA174069
AA174070
AA174071
AA174072
AA174074
AA174075
AA174076
AA174079
AA174080
AA174081
AA174083
AA174084
AA174085
AA174086
AA174087
AA174088
AA174090
AA174091
AA174092
AA174101
AA174102
AA174103
AA174104
AA174105
AA174106
AA174107
AA174108
AA174109
AA174110
AA174111
AA174114
AA174115
AA174116
AA174117
AA174118
AA174119
AA174120
AA174123
AA174124
AA174125
AA174126
AA174127
AA174128
AA174129
AA174130
AA174133
AA174134
AA174136
AA174137
AA174138
AA174139
AA174141
AA174142
AA174143
AA176466
AA176468
AA176469
AA176470
AA176471
AA176473
AA176474
AA176538
AA176540
AA176541
AA176542
AA176543
AA176584
AA176585
AA176586
AA176588
AA176590
AA176592
AA176602
AA176603
AA176604
AA176605
AA176606
AA176607
AA176608
AA176609
AA176610
AA176611
AA176612
AA176613
AA176614
AA176615
AA176616
AA176617
AA176618
AA176619
AA176620
AA176621
AA176622
AA176623
AA176624
AA176625
AA176626
AA176627
AA176628
AA176629
AA176630
AA176631
AA176632
AA176633
AA176634
AA176635
AA176636
AA176637
AA176638
AA176639
AA176642
AA176643
AA176644
AA176645
AA176648
AA176649
AA176650
AA176652
AA176653
AA176654
AA176655
AA176656
AA176657
AA176658
AA176660
AA176661
AA176662
AA176663
AA176664
AA176665
AA176666
AA176683
AA176684
AA176685
AA176688
AA176753
AA176754
AA176755
AA176756
AA176757
AA176758
AA176804
AA176805
AA176806
AA176808
AA176809
AA176810
AA176811
AA176854
AA176855
AA176856
AA176858
AA176859
AA176860
AA176861
AA176862
AA176863
AA176864
AA176865
AA176866
AA176867
AA176868
AA176869
AA176870
AA176871
AA176872
AA176873
AA176874
AA176875
AA176876
AA176877
AA176878
AA176879
AA176880
AA176881
AA176882
AA176883
AA176884
AA176885
AA176887
AA176888
AA176889
AA176890
AA176891
AA176892
AA176893
AA176894
AA176895
AA176896
AA176897
AA176899
AA176901
AA176902
AA176903
AA176904
AA176907
AA176908
AA176909
AA176910
AA176911
AA176912
AA176913
AA176914
AA176915
AA176916
AA176918
AA178979
AA178980
AA178981
AA178982
AA178983
AA178984
AA178985
AA178986
AA178987
AA179039
AA179040
AA179042
AA179045
AA179046
AA179047
AA179065
AA179066
AA179068
AA179069
AA179070
AA179072
AA179073
AA179074
AA179075
AA179076
AA179077
AA179081
AA179082
AA179084
AA179085
AA179087
AA179088
AA179093
AA179094
AA179095
AA179096
AA179097
AA179098
AA179099
AA179126
AA179146
AA179147
AA179149
AA179151
AA179152
AA179154
AA179156
AA179157
AA179158
AA179159
AA179160
AA179161
AA179162
AA179163
AA179164
AA179166
AA179167
AA179168
AA179169
AA179171
AA179172
AA179175
AA179176
AA179177
AA179178
AA179179
AA179321
AA179322
AA179323
AA179324
AA179326
AA179328
AA179347
AA179349
AA179351
AA179352
AA179353
AA179354
AA179355
AA179356
AA179358
AA179359
AA179360
AA179362
AA179363
AA179364
AA179366
AA179367
AA179368
AA179369
AA179370
AA179371
AA179372
AA179373
AA179375
AA179376
AA179377
AA179380
AA179623
AA179625
AA179626
AA179627
AA179628
AA179629
AA179630
AA179631
AA179632
AA179670
AA179671
AA179672
AA179673
AA179675
AA179676
AA179677
AA179678
AA179679
AA179680
AA179681
AA179682
AA179683
AA179684
AA179685
AA179686
AA179687
AA179688
AA179689
AA179690
AA179691
AA179692
AA179695
AA179696
AA179697
AA179698
AA179736
AA179738
AA179739
AA179740
AA179741
AA179742
AA179743
AA179806
AA179807
AA179809
AA179810
AA179811
AA179812
AA179879
AA179882
AA179883
AA179885
AA179886
AA179887
AA179890
AA179892
AA179893
AA179936
AA179938
AA179939
AA179940
AA179941
AA179942
AA179943
AA179944
AA179945
AA179946
AA179947
AA179948
AA179949
AA179950
AA179951
AA179962
AA179966
AA179967
AA179968
AA179969
AA179970
AA179972
AA179973
AA179974
AA179975
AA179976
AA179977
AA179978
AA179979
AA179980
AA179981
AA179982
AA179983
AA179986
AA179987
AA179988
AA179989
AA179990
AA179991
AA179992
AA179993
AA179996
AA179997
AA179998
AA179999
AA180000
AA180001
AA180002
AA180003
AA180004
AA180005
AA180006
AA180007
AA180021
AA180022
AA180024
AA180026
AA180027
AA180070
AA180071
AA180072
AA180073
AA180074
AA180075
AA180076
AA180077
AA180078
AA180079
AA180080
AA180082
AA180083
AA180084
AA180085
AA180086
AA180087
AA180098
AA180099
AA180100
AA180101
AA180102
AA180103
AA180104
AA180113
AA180114
AA180115
AA180116
AA180117
AA180118
AA180156
AA180157
AA180158
AA180159
AA180160
AA180161
AA180162
AA180163
AA180164
AA180277
AA180279
AA180280
AA180282
AA180283
AA180285
AA180327
AA180328
AA180339
AA180340
AA180341
AA180342
AA180345
AA180346
AA180347
AA180348
AA180349
AA180350
AA180351
AA180353
AA180354
AA180355
AA180357
AA180358
AA180359
AA180360
AA180361
AA180362
AA180363
AA180364
AA180366
AA180382
AA180383
AA180384
AA180385
AA180386
AA180387
AA180388
AA180418
AA180419
AA180421
AA180422
AA180424
AA180425
AA180426
AA180427
AA180428
AA180429
AA180430
AA180431
AA180433
AA180434
AA180435
AA180445
AA180446
AA180447
AA180448
AA180449
AA180450
AA180451
AA180453
AA180455
AA180457
AA180458
AA180459
AA180460
AA180461
AA180462
AA180463
AA180464
AA180466
AA180467
AA180468
AA180469
AA180470
AA181320
AA181321
AA181322
AA181323
AA181324
AA181442
AA181444
AA181446
AA181447
AA181448
AA181449
AA181450
AA181451
AA181452
AA181453
AA181454
AA181455
AA181456
AA181457
AA181458
AA181459
AA181480
AA181481
AA181482
AA181484
AA181485
AA181486
AA181488
AA181489
AA181490
AA181491
AA181492
AA181496
AA181499
AA181500
AA197018
AA197020
AA197021
AA197022
AA197023
AA197025
AA197050
AA197051
AA197052
AA197053
AA197059
AA197060
AA197062
AA197063
AA197064
AA197065
AA197066
AA197067
AA218543
AA218544
AA218628
AA218629
AA218631
AA218632
AA218633
AA218634
AA218635
AA218636
AA218637
AA218638
AA218639
AA218641
AA218642
AA218643
AA218644
AA218645
AA218646
AA218647
AA218648
AA218649
AA218651
AA218652
AA218654
AA218663
AA218664
AA218665
AA218666
AA218667
AA218668
AA218671
AA218672
AA218673
AA218674
AA218676
AA218705
AA218707
AA218708
AA218709
AA218710
AA218711
AA218712
AA218713
AA218714
AA218715
AA218716
AA218717
AA218718
AA218720
AA218721
AA218722
AA218741
AA218742
AA218743
AA218745
AA218746
AA218747
AA218748
AA218749
AA218750
AA218751
AA218752
AA218753
AA218756
AA218757
AA218758
AA218759
AA218760
AA218761
AA218762
AA218763
AA218764
AA218765
AA218766
AA218768
AA218770
AA218771
AA218772
AA218829
AA218830
AA218831
AA218832
AA218833
AA218834
AA218836
AA218837
AA218844
AA218846
AA218847
AA218849
AA218850
AA218851
AA218853
AA218854
AA218872
AA218874
AA218875
AA218876
AA218877
AA218890
AA218891
AA218893
AA218894
AA218895
AA218896
AA218897
AA218898
AA218900
AA218901
AA218903
AA218904
AA218905
AA218906
AA218908
AA218909
AA218910
AA218911
AA218912
AA218914
AA218915
AA218916
AA219003
AA219004
AA219005
AA219006
AA219007
AA219009
AA219010
AA219012
AA219013
AA219014
AA219015
AA219016
AA219017
AA219018
AA219019
AA219020
AA219021
AA219022
AA219023
AA219026
AA219028
AA219029
AA219030
AA219032
AA219033
AA219035
AA219036
AA219037
AA219038
AA219039
AA219040
AA219041
AA219043
AA219044
AA219045
AA219046
AA219047
AA219048
AA219049
AA219050
AA219052
AA219053
AA219057
AA219058
AA219060
AA219061
AA219062
AA219063
AA219064
AA219065
AA219066
AA219067
AA219068
AA219071
AA219072
AA219073
AA219074
AA219075
AA219076
AA219077
AA219078
AA219079
AA219080
AA219081
AA219082
AA219083
AA219084
AA219085
AA219086
AA219087
AA219088
AA219089
AA219090
AA219092
AA219093
AA219094
AA219095
AA219097
AA219099
AA219100
AA219101
AA219102
AA219103
AA219104
AA219105
AA219106
AA219107
AA219108
AA219109
AA219110
AA219112
AA219113
AA219114
AA219115
AA219125
AA219146
AA219147
AA219148
AA219149
AA219150
AA219151
AA219152
AA219153
AA219155
AA219156
AA219157
AA219158
AA219159
AA219160
AA219161
AA219162
AA219163
AA219164
AA219165
AA219166
AA219169
AA219171
AA219172
AA219173
AA219174
AA219175
AA219176
AA219177
AA219178
AA219179
AA219181
AA219182
AA219183
AA219184
AA219185
AA219186
AA219187
AA219188
AA219189
AA219190
AA219192
AA219193
AA219195
AA219196
AA219197
AA219198
AA219199
AA219200
AA219202
AA219206
AA219207
AA219208
AA219210
AA219211
AA219212
AA219213
AA219214
AA219215
AA219216
AA219217
AA219218
AA219219
AA219221
AA219223
AA219224
AA219227
AA219229
AA219231
AA219232
AA219242
AA219243
AA219244
AA219245
AA219247
AA219248
AA219249
AA219250
AA219251
AA219252
AA219253
AA219279
AA219280
AA219281
AA219282
AA219283
AA219284
AA219286
AA219296
AA219297
AA219298
AA219299
AA219304
AA219305
AA219306
AA219307
AA219308
AA219309
AA219311
AA219313
AA219315
AA219317
AA219318
AA219319
AA219320
AA219321
AA219322
AA219323
AA219324
AA219325
AA219326
AA219327
AA219329
AA219407
AA219408
AA219409
AA219410
AA219411
AA219412
AA219414
AA219415
AA219442
AA219443
AA219444
AA219445
AA219446
AA219447
AA219448
AA219450
AA219451
AA219463
AA219465
AA219466
AA219467
AA219468
AA219471
AA219472
AA219473
AA219474
AA219475
AA219477
AA219478
AA219481
AA219483
AA219484
AA219485
AA219486
AA219503
AA219505
AA219506
AA219507
AA219508
AA296445
AA296446
AA296700
AA296701
AA296702
AA296703
AA296704
AA296706
AA296707
AA296708
AA296709
AA296775
AA296776
AA296777
AA296778
AA296779
AA296780
AA296782
AA296783
AA296784
AA296915
AA296916
AA296917
AA296918
AA296919
AA296920
AA296921
AA296922
AA296923
AA296925
AA296926
AA296927
AA296928
AA296929
AA296930
AA304730
AA304731
AA304732
AA304733
AA304734
AA304736
AA304884
AA304885
AA304886
AA304888
AA304889
AA304924
AA308594
AA308595
AA308596
AA308597
AA308599
AA308600
AA308601
AA308602
AA308823
AA308824
AA308825
AA308826
AA308827
AA308828
AA308829
AA308830
AA308831
AA308842
AA308844
AA308845
AA308846
AA308847
AA308848
AA308849
AA317061
AA317062
AA317063
AA317064
AA317065
AA317066
AA317067
AA317068
AA317069
AA317070
AA317071
AA317122
AA317123
AA317124
AA317125
AA317126
AA317127
AA317128
AA317129
AA317130
AA317131
AA317142
AA317143
AA317144
AA317145
AA317146
AA317148
AA317149
AA317150
AA317151
AA317152
AA317188
AA317189
AA317191
AA317192
AA317193
AA317194
AA317195
AA317196
AA317197
AA317198
AA317199
AA317200
AA317201
AA317203
AA317204
AA317205
AA317206
AA317207
AA317208
AA317209
AA317210
AA317211
AA317212
AA317213
AA317214
AA317215
AA317216
AA317219
AA317220
AA317221
AA317222
AA317223
AA317224
AA317225
AA317226
AA317227
AA317228
AA317229
AA317230
AA317231
AA317232
AA317233
AA317234
AA317235
AA317236
AA317237
AA317238
AA317239
AA317240
AA317241
AA317242
AA317243
AA317244
AA317245
AA317246
AA317247
AA317248
AA317249
AA317250
AA317251
AA317252
AA317253
AA317254
AA317255
AA317256
AA317258
AA317259
AA317260
AA317262
AA317263
AA317264
AA317265
AA317267
AA317268
AA317269
AA317270
AA317271
AA317272
AA317273
AA317274
AA317275
AA317276
AA317277
AA317278
AA317279
AA317280
AA317281
AA317282
AA317283
AA317284
AA317285
AA317286
AA317287
AA317288
AA317289
AA317290
AA317291
AA317292
AA317293
AA317294
AA317295
AA317296
AA317297
AA317298
AA317299
AA317300
AA317301
AA317302
AA317303
AA317304
AA317305
AA317306
AA317307
AA317308
AA317309
AA317310
AA317311
AA317312
AA317313
AA317314
AA317315
AA317316
AA317317
AA317318
AA317319
AA317321
AA317322
AA317323
AA317324
AA317325
AA317326
AA317327
AA317328
AA317329
AA317330
AA317331
AA317332
AA317333
AA317334
AA317335
AA317336
AA317337
AA317338
AA317339
AA317340
AA317341
AA317342
AA317343
AA317344
AA317345
AA317346
AA317347
AA317348
AA317349
AA317350
AA317351
AA317352
AA317353
AA317354
AA317355
AA317356
AA317357
AA317358
AA317359
AA317360
AA317361
AA317362
AA317363
AA317364
AA317365
AA317366
AA317367
AA317368
AA317369
AA317370
AA317371
AA317372
AA317373
AA317374
AA317375
AA317376
AA317377
AA317378
AA317379
AA317380
AA317381
AA317383
AA317384
AA317385
AA317386
AA317387
AA317388
AA317389
AA317390
AA317391
AA317392
AA317393
AA317394
AA317395
AA317396
AA317398
AA317399
AA317400
AA317401
AA317402
AA317403
AA317404
AA317405
AA317407
AA317408
AA317409
AA317410
AA317411
AA317412
AA317413
AA317414
AA317415
AA317416
AA317417
AA317418
AA317419
AA317420
AA317421
AA317422
AA317423
AA317424
AA317425
AA317426
AA317427
AA317428
AA317429
AA317430
AA317431
AA317432
AA317433
AA317434
AA317435
AA317436
AA317437
AA317438
AA317439
AA317440
AA317441
AA317442
AA317443
AA317444
AA317445
AA317446
AA317447
AA317448
AA317449
AA317450
AA317451
AA317452
AA317453
AA317454
AA317455
AA317456
AA317457
AA317459
AA317460
AA317461
AA317462
AA317463
AA317464
AA317465
AA317466
AA317467
AA317468
AA317469
AA317470
AA317471
AA317472
AA317473
AA317474
AA317475
AA317476
AA317477
AA317478
AA317479
AA317480
AA317481
AA317482
AA317483
AA317484
AA317485
AA317486
AA317487
AA317488
AA317489
AA317490
AA317491
AA317492
AA317493
AA317494
AA317496
AA317497
AA317498
AA317499
AA317500
AA317501
AA317502
AA317503
AA317504
AA317505
AA317506
AA317507
AA317508
AA317509
AA317510
AA317511
AA317512
AA317513
AA317514
AA317515
AA317516
AA317517
AA317518
AA317519
AA317520
AA317521
AA317522
AA317523
AA317524
AA317525
AA317526
AA317527
AA317528
AA317529
AA317530
AA317531
AA317532
AA317533
AA317534
AA317535
AA317536
AA317538
AA317539
AA317540
AA317541
AA317542
AA317543
AA317544
AA317545
AA317546
AA317547
AA317548
AA317549
AA317550
AA317551
AA317552
AA317553
AA317555
AA317556
AA317557
AA317558
AA317559
AA317560
AA317561
AA317562
AA317563
AA317564
AA317565
AA317566
AA317567
AA317568
AA317569
AA317570
AA317571
AA317572
AA317573
AA317574
AA317575
AA317576
AA317577
AA317578
AA317579
AA317580
AA317581
AA317582
AA317583
AA317584
AA317585
AA317586
AA317587
AA317588
AA317589
AA317590
AA317591
AA317592
AA317594
AA317595
AA317596
AA317597
AA317599
AA317600
AA317601
AA317602
AA317603
AA317606
AA317607
AA317608
AA317609
AA317610
AA317611
AA317612
AA317613
AA317614
AA317615
AA317616
AA317617
AA317618
AA317619
AA317620
AA317621
AA317622
AA317623
AA317624
AA317625
AA317626
AA317627
AA317628
AA317629
AA317630
AA317631
AA317632
AA317633
AA317634
AA317635
AA317636
AA317637
AA317638
AA317639
AA317640
AA317641
AA317642
AA317643
AA317644
AA317645
AA317646
AA317647
AA317648
AA317649
AA317650
AA317651
AA317652
AA317653
AA317654
AA317655
AA317656
AA317657
AA317658
AA317659
AA317660
AA317661
AA317662
AA317663
AA317664
AA317665
AA317666
AA317667
AA317668
AA317669
AA317670
AA317671
AA317672
AA317673
AA317674
AA317675
AA317676
AA317677
AA317678
AA317679
AA317680
AA317681
AA317682
AA317683
AA317684
AA317685
AA317686
AA317687
AA317688
AA317689
AA317690
AA317691
AA317692
AA317693
AA317694
AA317695
AA317696
AA317697
AA317698
AA317700
AA317701
AA317702
AA317703
AA317704
AA317705
AA317706
AA317707
AA317708
AA317709
AA317710
AA317711
AA317712
AA317713
AA317714
AA317715
AA317716
AA317717
AA317718
AA317719
AA317720
AA317721
AA317722
AA317723
AA317725
AA317726
AA317727
AA317728
AA317729
AA317730
AA317731
AA317732
AA317733
AA317735
AA317736
AA317737
AA317738
AA317739
AA317740
AA317741
AA317742
AA317743
AA317744
AA317745
AA317746
AA317747
AA317748
AA317749
AA317750
AA317751
AA317752
AA317753
AA317754
AA317755
AA317756
AA317757
AA317758
AA317759
AA317760
AA317761
AA317763
AA317764
AA317765
AA317766
AA317767
AA317768
AA317769
AA317770
AA317771
AA317772
AA317773
AA317774
AA317775
AA317776
AA317777
AA317778
AA317779
AA317780
AA317781
AA317782
AA317783
AA317784
AA317785
AA317787
AA317788
AA317789
AA317790
AA317791
AA317792
AA317793
AA317794
AA317795
AA317796
AA317797
AA317798
AA317799
AA317800
AA317801
AA317802
AA317803
AA317804
AA317805
AA317806
AA317807
AA317808
AA317809
AA317810
AA317811
AA317812
AA317813
AA317814
AA317815
AA317816
AA317817
AA317818
AA317819
AA317820
AA317821
AA317822
AA317823
AA317824
AA317825
AA317826
AA317828
AA317829
AA317830
AA317831
AA317832
AA317833
AA317834
AA317835
AA317836
AA317837
AA317838
AA317839
AA317840
AA317841
AA317842
AA317843
AA317844
AA317845
AA317846
AA317847
AA317848
AA317849
AA317850
AA317851
AA317852
AA317853
AA317854
AA317855
AA317857
AA317858
AA317859
AA317860
AA317861
AA317862
AA317863
AA317864
AA317865
AA317866
AA317867
AA317868
AA317869
AA317870
AA317871
AA317873
AA317874
AA317875
AA317876
AA317877
AA317878
AA317879
AA317880
AA317881
AA317882
AA317883
AA317884
AA317885
AA317886
AA317887
AA317888
AA317889
AA317890
AA317891
AA317892
AA317893
AA317894
AA317895
AA317896
AA317897
AA317899
AA317900
AA317901
AA317902
AA317903
AA317904
AA317905
AA317906
AA317907
AA317908
AA317909
AA317910
AA317911
AA317912
AA317913
AA317914
AA317915
AA317917
AA317918
AA317919
AA317920
AA317921
AA317922
AA317923
AA317924
AA317925
AA317926
AA317927
AA317929
AA317930
AA317931
AA317932
AA317933
AA317934
AA317935
AA317936
AA317937
AA317938
AA317939
AA317940
AA317941
AA317942
AA317943
AA317944
AA317945
AA317946
AA317947
AA317948
AA317949
AA317950
AA317951
AA317952
AA317953
AA317954
AA317955
AA317956
AA317957
AA317958
AA317959
AA317960
AA317961
AA317962
AA317963
AA317964
AA317965
AA317966
AA317967
AA317968
AA317969
AA317970
AA317972
AA317974
AA317975
AA317976
AA317977
AA317978
AA317979
AA317980
AA317981
AA317982
AA317983
AA317984
AA317985
AA317986
AA317987
AA317988
AA317989
AA317990
AA317991
AA317992
AA317993
AA317994
AA317995
AA317996
AA317997
AA317998
AA317999
AA318000
AA318001
AA318002
AA318003
AA318004
AA318005
AA318007
AA318008
AA318009
AA318010
AA318011
AA318012
AA318013
AA318015
AA318016
AA318017
AA318018
AA318019
AA318020
AA318021
AA318022
AA318023
AA318024
AA318025
AA318026
AA318027
AA318028
AA318029
AA318030
AA318031
AA318032
AA318033
AA318034
AA318035
AA318036
AA318037
AA318038
AA318039
AA318040
AA318041
AA318042
AA318043
AA318044
AA318045
AA318046
AA318047
AA318048
AA318049
AA318050
AA318051
AA318052
AA318053
AA318054
AA318055
AA318056
AA318057
AA318058
AA318059
AA318060
AA318061
AA318062
AA318063
AA318064
AA318065
AA318066
AA318067
AA318068
AA318069
AA318070
AA318071
AA318072
AA318073
AA318074
AA318075
AA318076
AA318077
AA318078
AA318079
AA318080
AA318081
AA318082
AA318083
AA318084
AA318085
AA318086
AA318087
AA318088
AA318089
AA318090
AA318091
AA318092
AA318093
AA318094
AA318095
AA318096
AA318097
AA318098
AA318099
AA318100
AA318101
AA318102
AA318103
AA318104
AA318105
AA318107
AA318108
AA318109
AA318110
AA318111
AA318112
AA318114
AA318115
AA318116
AA318117
AA318118
AA318119
AA318120
AA318121
AA318122
AA318123
AA318124
AA318125
AA318126
AA318127
AA318129
AA318130
AA318131
AA318132
AA318133
AA318134
AA318135
AA318136
AA318137
AA318139
AA318140
AA318141
AA318142
AA318143
AA318144
AA318145
AA318146
AA318147
AA318148
AA318149
AA318150
AA318151
AA318152
AA318153
AA318154
AA318155
AA318156
AA318157
AA318158
AA318159
AA318160
AA318161
AA318162
AA318163
AA318164
AA318165
AA318166
AA318167
AA318168
AA318169
AA318170
AA318171
AA318172
AA318173
AA318174
AA318175
AA318176
AA318177
AA318179
AA318180
AA318181
AA318182
AA318183
AA318184
AA318185
AA318186
AA318187
AA318188
AA318189
AA318190
AA318191
AA318192
AA318193
AA318195
AA318196
AA318197
AA318198
AA318199
AA318200
AA318201
AA318203
AA318204
AA318205
AA318206
AA318207
AA318208
AA318219
AA318220
AA318221
AA318222
AA318223
AA318224
AA318225
AA318226
AA318227
AA318228
AA318229
AA318230
AA318231
AA318232
AA318233
AA318234
AA318236
AA318237
AA318238
AA318239
AA318240
AA318241
AA318242
AA318243
AA318244
AA318245
AA318246
AA318247
AA318248
AA318249
AA318250
AA318251
AA318252
AA318254
AA318255
AA318256
AA318257
AA318258
AA318259
AA318260
AA318261
AA318262
AA318263
AA318264
AA318265
AA318266
AA318267
AA318268
AA318269
AA318270
AA318271
AA318272
AA318273
AA318274
AA318275
AA318276
AA318277
AA318278
AA318279
AA318280
AA318281
AA318282
AA318283
AA318284
AA318285
AA318286
AA318287
AA318288
AA318289
AA318290
AA318291
AA318292
AA318293
AA318294
AA318295
AA318296
AA318297
AA318298
AA318300
AA318301
AA318302
AA318303
AA318315
AA318316
AA318317
AA318318
AA318319
AA318320
AA318321
AA318322
AA318323
AA318324
AA318325
AA318326
AA318327
AA318328
AA318329
AA318330
AA318331
AA318332
AA318333
AA318334
AA318335
AA318336
AA318337
AA318338
AA318339
AA318340
AA318341
AA318342
AA318343
AA318344
AA318345
AA318346
AA318347
AA318348
AA318349
AA318350
AA318351
AA318352
AA318353
AA318355
AA318356
AA318357
AA318358
AA318359
AA318360
AA318361
AA318362
AA318363
AA318364
AA318365
AA318366
AA318367
AA318388
AA318389
AA318390
AA318391
AA318392
AA318393
AA318394
AA318395
AA318396
AA318397
AA318398
AA318399
AA318400
AA318401
AA318402
AA318403
AA318404
AA318405
AA318406
AA318407
AA318408
AA318409
AA318410
AA318411
AA318412
AA318413
AA318414
AA318415
AA318416
AA318417
AA318418
AA318419
AA386346
AA434064
AA434065
AA434066
AA434067
AA434068
AA434069
AA434070
AA434072
AA434073
AA434074
AA434076
AA434077
AA434078
AA434079
AA434081
AA434082
AA434083
AA434084
AA434085
AA434086
AA434087
AA434088
AA434089
AA434090
AA434091
AA434092
AA434093
AA434094
AA434095
AA434096
AA434097
AA434098
AA434099
AA434100
AA434339
AA434340
AA434341
AA434342
AA434343
AA434344
AA434345
AA434347
AA434348
AA434350
AA434351
AA434352
AA434353
AA434356
AA434357
AA434358
AA434359
AA434360
AA434361
AA434362
AA434363
AA434364
AA434366
AA434367
AA434368
AA434369
AA434370
AA434458
AA434459
AA434460
AA434461
AA434462
AA434464
AA434465
AA434466
AA434467
AA434469
AA434470
AA434471
AA434472
AA434473
AA434474
AA434475
AA434476
AA434477
AA434478
AA434480
AA434481
AA434482
AA437394
AA437395
AA437397
AA437398
AA437399
AA437401
AA437402
AA437403
AA437405
AA437406
AA437407
AA437408
AA437409
AA437410
AA437411
AA437412
AA437413
AA437414
AA437415
AA437417
AA437418
AA437419
AA443052
AA443053
AA443054
AA443055
AA443056
AA443057
AA443058
AA443059
AA443060
AA443061
AA443062
AA443063
AA443064
AA443066
AA443067
AA443068
AA443069
AA443070
AA443071
AA443073
AA443074
AA443075
AA443076
AA443077
AA443078
AA443079
AA443080
AA443082
AA443083
AA443084
AA443085
AA451912
AA451914
AA451915
AA451916
AA451917
AA451918
AA451921
AA451923
AA451924
AA451925
AA451926
AA451927
AA451928
AA451929
AA451930
AA451931
AA451932
AA451933
AA451934
AA451935
AA454524
AA454525
AA454526
AA454527
AA454529
AA454530
AA454532
AA454533
AA454534
AA454536
AA454537
AA454538
AA454539
AA454540
AA454541
AA454542
AA454543
AA454544
AA454545
AA454546
AA454547
AA454548
AA456193
AA456194
AA456195
AA456196
AA456197
AA456199
AA456200
AA456201
AA456202
AA456203
AA456205
AA456206
AA456207
AA456209
AA456210
AA456211
AA456212
AA456213
AA456214
AA456215
AA456216
AA456217
AA456218
AA456219
AA456221
AA456222
AA456223
AA456224
AA456225
AA456908
AA456909
AA456910
AA456911
AA456912
AA456913
AA456914
AA456915
AA456916
AA456918
AA456919
AA456921
AA456922
AA456923
AA456924
AA456925
AA456927
AA456929
AA456930
AA456931
AA456932
AA456933
AA456934
AA456935
AA456936
AA456937
AA456939
AA456940
AA456942
AA456944
AA456945
AA456947
AA456949
AA456950
AA456951
AA456952
AA456953
AA456955
AA456957
AA456958
AA456959
AA456960
AA456962
AA456963
AA456964
AA456965
AA456966
AA456967
AA456968
AA456970
AA456971
AA456973
AA456974
AA456975
AA456976
AA456977
AA456978
AA456980
AA456981
AA456982
AA456983
AA456984
AA456985
AA456986
AA456987
AA456988
AA456989
AA456990
AA456991
AA456992
AA456993
AA456994
AA456995
AA456996
AA456997
AA456998
AA456999
AA457000
AA457002
AA457003
AA457004
AA457005
AA457006
AA457007
AA457008
AA457009
AA457010
AA457011
AA457012
AA457013
AA457016
AA457053
AA457054
AA457056
AA457057
AA457059
AA457060
AA457061
AA457062
AA457064
AA457067
AA457068
AA457069
AA457070
AA457072
AA457073
AA457074
AA457075
AA457076
AA457077
AA457079
AA457080
AA457082
AA457083
AA457084
AA457085
AA457086
AA457087
AA457088
AA457090
AA457091
AA457164
AA457165
AA457166
AA457167
AA457168
AA457169
AA457170
AA457171
AA457172
AA457173
AA457175
AA457177
AA457178
AA457179
AA457181
AA457182
AA457183
AA457184
AA457185
AA457187
AA457188
AA457189
AA457190
AA457191
AA457192
AA457193
AA457194
AA457195
AA457196
AA457197
AA457198
AA457199
AA457200
AA457201
AA457204
AA457205
AA457206
AA457207
AA457209
AA457210
AA457211
AA457212
AA457213
AA457215
AA457216
AA457217
AA457220
AA457221
AA457223
AA457224
AA457226
AA457228
AA457229
AA457230
AA457231
AA457232
AA457235
AA457236
AA457237
AA457238
AA457239
AA457241
AA457242
AA457243
AA457244
AA457245
AA457246
AA457247
AA457248
AA457250
AA457251
AA457252
AA457253
AA457254
AA457255
AA457256
AA457257
AA457258
AA457259
AA457260
AA457261
AA457262
AA457263
AA457264
AA457265
AA457266
AA457267
AA457268
AA457270
AA457271
AA457272
AA457273
AA457274
AA457275
AA457276
AA457277
AA457278
AA457279
AA457280
AA457281
AA457285
AA457286
AA457289
AA457290
AA457291
AA457292
AA457293
AA457294
AA457295
AA457296
AA457297
AA457298
AA457300
AA457301
AA457302
AA457303
AA457304
AA457305
AA457306
AA457307
AA457308
AA457311
AA457312
AA457313
AA457314
AA457315
AA457316
AA457317
AA457318
AA457323
AA457324
AA457325
AA457326
AA457327
AA457328
AA457329
AA457330
AA457331
AA457332
AA457333
AA457334
AA457335
AA457336
AA457337
AA457338
AA457341
AA457342
AA457343
AA457345
AA457346
AA457347
AA457348
AA457349
AA457350
AA457351
AA457352
AA457353
AA457354
AA457355
AA457356
AA457357
AA457358
AA457359
AA457360
AA457361
AA457362
AA457363
AA457364
AA457365
AA457366
AA457367
AA457368
AA457370
AA457371
AA457372
AA457373
AA457374
AA457376
AA457377
AA457379
AA457381
AA457382
AA457383
AA457385
AA457386
AA457387
AA457388
AA457389
AA457391
AA457392
AA457394
AA457395
AA457396
AA457397
AA457398
AA457399
AA457400
AA457401
AA457402
AA457403
AA457404
AA457405
AA457406
AA457407
AA457408
AA457409
AA457410
AA457411
AA457412
AA457413
AA457414
AA457415
AA457416
AA457417
AA457418
AA457420
AA457421
AA457422
AA457424
AA457426
AA457427
AA457428
AA457430
AA457431
AA457432
AA457433
AA457434
AA457435
AA457436
AA457438
AA457439
AA457440
AA457441
AA457442
AA457443
AA457444
AA457445
AA457446
AA457447
AA457448
AA457449
AA457450
AA457451
AA457452
AA457453
AA457455
AA457456
AA457457
AA457458
AA457459
AA457460
AA457461
AA457462
AA457463
AA457464
AA457465
AA457466
AA457467
AA457468
AA457469
AA457470
AA457471
AA457472
AA457473
AA457474
AA457476
AA457477
AA457478
AA457479
AA457480
AA457481
AA457482
AA457483
AA457484
AA457485
AA457486
AA457487
AA457488
AA457489
AA457490
AA457491
AA457492
AA457493
AA457494
AA457495
AA457496
AA457497
AA457499
AA457500
AA457501
AA457502
AA457503
AA457505
AA457506
AA457509
AA457510
AA457511
AA457512
AA457513
AA457516
AA457517
AA457518
AA457519
AA457520
AA457521
AA457522
AA457523
AA457526
AA457527
AA457528
AA457529
AA457531
AA457532
AA457534
AA457538
AA457539
AA457540
AA457541
AA457542
AA457544
AA457545
AA457546
AA457547
AA457549
AA457550
AA457551
AA457553
AA457554
AA457555
AA457557
AA457558
AA457560
AA457561
AA457563
AA457564
AA457565
AA457566
AA457567
AA457568
AA457569
AA457570
AA457571
AA457572
AA457574
AA457575
AA457576
AA457577
AA457578
AA457579
AA457580
AA457581
AA457582
AA457583
AA457584
AA457585
AA457587
AA457588
AA457590
AA457592
AA457593
AA457594
AA457595
AA457596
AA457597
AA457598
AA457600
AA457602
AA457603
AA457605
AA457606
AA457607
AA457608
AA457610
AA457611
AA457612
AA457613
AA457614
AA457615
AA457616
AA457617
AA457618
AA457620
AA457621
AA457622
AA457623
AA457624
AA457625
AA457626
AA457628
AA457630
AA457631
AA457632
AA457635
AA457636
AA457638
AA457639
AA457640
AA457641
AA457642
AA457643
AA457644
AA457645
AA457646
AA457647
AA457648
AA457649
AA457654
AA457655
AA457656
AA457657
AA457658
AA457659
AA457660
AA457661
AA457662
AA457663
AA457664
AA457665
AA457666
AA457667
AA457668
AA457669
AA457670
AA457671
AA457672
AA457674
AA457675
AA457676
AA457677
AA457678
AA457679
AA457680
AA457681
AA457683
AA457742
AA457744
AA457745
AA457746
AA457747
AA457750
AA457751
AA457752
AA457755
AA457756
AA457757
AA457760
AA457761
AA457762
AA457763
AA457764
AA457767
AA457768
AA457771
AA457772
AA457773
AA457774
AA457775
AA457776
AA457777
AA457778
AA457779
AA457780
AA457783
AA457784
AA458554
AA458555
AA458556
AA458557
AA458558
AA458559
AA458560
AA458561
AA458562
AA458563
AA458564
AA458565
AA458566
AA458567
AA458568
AA458569
AA458570
AA458571
AA458572
AA458574
AA458576
AA458577
AA458578
AA458579
AA458580
AA458669
AA458670
AA458673
AA458674
AA458675
AA458676
AA458677
AA458678
AA458679
AA458680
AA458681
AA458682
AA458683
AA458684
AA458685
AA458686
AA458687
AA458688
AA458689
AA458691
AA458692
AA458693
AA458694
AA458698
AA458699
AA458700
AA458704
AA458705
AA458706
AA458707
AA458708
AA458709
AA458710
AA458714
AA458715
AA458717
AA458718
AA458719
AA458720
AA458721
AA458722
AA458723
AA458724
AA458725
AA458726
AA458727
AA458728
AA458729
AA458730
AA458731
AA458732
AA458733
AA458734
AA458735
AA458737
AA458738
AA458739
AA458740
AA458741
AA458742
AA458743
AA458744
AA458745
AA458746
AA458747
AA458748
AA458749
AA458750
AA458751
AA458752
AA458753
AA458754
AA458755
AA458756
AA458757
AA458759
AA458760
AA458761
AA458762
AA458763
AA458764
AA458765
AA458766
AA458767
AA458768
AA458770
AA458771
AA458772
AA458773
AA458774
AA458775
AA458776
AA458777
AA458778
AA458779
AA458780
AA458782
AA458784
AA458785
AA458786
AA458788
AA458789
AA458790
AA458792
AA458793
AA458794
AA458795
AA458796
AA458797
AA458798
AA458799
AA458800
AA458801
AA458802
AA458803
AA458805
AA458806
AA458807
AA458808
AA458809
AA458810
AA458813
AA458814
AA458815
AA458816
AA458817
AA458818
AA458819
AA458820
AA458821
AA458822
AA458823
AA464862
AA464863
AA464864
AA464865
AA464866
AA464868
AA464869
AA464870
AA464871
AA464872
AA464873
AA464874
AA464876
AA464879
AA464880
AA464881
AA464883
AA464884
AA464885
AA464886
AA464887
AA464888
AA464889
AA464890
AA464891
AA464892
AA464893
AA464894
AA464895
AA464897
AA464898
AA464899
AA464900
AA464902
AA464906
AA464907
AA464908
AA464909
AA464911
AA464912
AA464913
AA464914
AA464916
AA464917
AA464918
AA464919
AA464920
AA464921
AA464925
AA464926
AA464927
AA464928
AA464931
AA464932
AA464933
AA464934
AA464935
AA464936
AA464937
AA464938
AA464940
AA464943
AA464944
AA464945
AA464946
AA481725
AA481726
AA481727
AA481728
AA481729
AA481730
AA481731
AA481732
AA481733
AA481734
AA481735
AA481736
AA481737
AA481738
AA481739
AA481740
AA481741
AA481742
AA481743
AA481761
AA481762
AA481763
AA481764
AA481765
AA481768
AA481769
AA481770
AA481771
AA481773
AA481776
AA481777
AA481780
AA481782
AA481783
AA481784
AA481785
AA481786
AA481787
AA481788
AA481789
AA481790
AA481791
AA481792
AA481793
AA481794
AA481795
AA481796
AA481797
AA481798
AA481799
AA481801
AA481802
AA481803
AA481804
AA481805
AA481806
AA481807
AA481810
AA481812
AA481813
AA481814
AA487269
AA487271
AA487273
AA487274
AA487276
AA487278
AA487279
AA487280
AA487281
AA487283
AA487284
AA487285
AA487286
AA487287
AA487289
AA487290
AA487291
AA487292
AA487293
AA487294
AA487295
AA487296
AA487297
AA487299
AA487300
AA487301
AA487302
AA487386
AA487388
AA487390
AA487391
AA487392
AA487393
AA487395
AA487396
AA487397
AA487398
AA487401
AA487403
AA487404
AA487405
AA487406
AA487407
AA487409
AA487410
AA487411
AA487412
AA487413
AA487414
AA487416
AA487417
AA487418
AA487419
AA487420
AA487421
AA487493
AA487495
AA487497
AA487498
AA487499
AA487500
AA487502
AA487503
AA487504
AA487505
AA487506
AA487507
AA487508
AA487509
AA487510
AA487511
AA487512
AA487513
AA487514
AA487515
AA487517
AA487518
AA487594
AA487595
AA487596
AA487599
AA487602
AA487604
AA487605
AA487606
AA487607
AA487608
AA487609
AA487610
AA487611
AA487612
AA487613
AA487614
AA487616
AA487617
AA487618
AA487619
AA487622
AA487623
AA487624
AA487625
AA487627
AA487707
AA487708
AA487709
AA487711
AA487712
AA487714
AA487715
AA487716
AA487717
AA487718
AA487719
AA487720
AA487721
AA487723
AA487724
AA487725
AA487727
AA487728
AA487729
AA487730
AA487731
AA487732
AA487734
AA487735
AA487737
AA488725
AA488726
AA488727
AA488728
AA488729
AA488730
AA488732
AA488733
AA488734
AA488735
AA488736
AA488737
AA488739
AA488740
AA488741
AA488742
AA488744
AA488745
AA488746
AA488747
AA489761
AA489762
AA489763
AA489764
AA489765
AA489766
AA489768
AA489769
AA489770
AA489771
AA489772
AA489775
AA489777
AA489778
AA489779
AA489780
AA489781
AA489783
AA489784
AA489785
AA489786
AA489787
AA489789
AA489790
AA489791
AA489792
AA489795
AA489796
AA489797
AA489798
AA489799
AA489800
AA489801
AA489802
AA489804
AA489805
AA489806
AA489807
AA489808
AA489809
AA489810
AA489811
AA489814
AA489815
AA489816
AA489817
AA489819
AA489820
AA489821
AA489822
AA489823
AA489824
AA489825
AA489826
AA489827
AA489828
AA489829
AA489840
AA489841
AA489842
AA489843
AA489844
AA489845
AA489846
AA489847
AA489848
AA489851
AA489852
AA489853
AA489854
AA489855
AA489857
AA489859
AA489861
AA489862
AA489863
AA489864
AA489865
AA489866
AA489867
AA489869
AA489870
AA489871
AA489872
AA489873
AA489874
AA489875
AA489876
AA489877
AA489878
AA489879
AA489880
AA489881
AA489884
AA489885
AA489886
AA489887
AA489888
AA489889
AA489890
AA489891
AA489892
AA489893
AA489894
AA489895
AA489897
AA489898
AA489900
AA489901
AA489902
AA489903
AA489904
AA489905
AA489906
AA489907
AA489908
AA489909
AA489910
AA489911
AA489912
AA489913
AA489914
AA489915
AA489916
AA489917
AA489918
AA489919
AA489920
AA489921
AA489923
AA489925
AA489926
AA489927
AA489928
AA489929
AA489930
AA489931
AA489932
AA489933
AA489934
AA489935
AA489936
AA489937
AA489938
AA489941
AA489942
AA489943
AA489944
AA489945
AA489946
AA489948
AA489949
AA489950
AA489951
AA489953
AA489954
AA489956
AA489957
AA489958
AA489959
AA489960
AA489961
AA489962
AA489963
AA489964
AA489965
AA489966
AA489967
AA489969
AA489970
AA489971
AA489973
AA489974
AA489976
AA489977
AA489978
AA489980
AA489981
AA489983
AA489984
AA489985
AA489986
AA489987
AA489990
AA489991
AA489992
AA489993
AA489994
AA489996
AA489997
AA489998
AA490000
AA490001
AA490002
AA490003
AA490004
AA490006
AA490007
AA490008
AA490009
AA490010
AA490011
AA490012
AA490013
AA490014
AA490016
AA490018
AA490020
AA490021
AA490022
AA490023
AA490024
AA490025
AA490028
AA490029
AA490030
AA490031
AA490033
AA490034
AA490035
AA490036
AA490037
AA490038
AA490039
AA490040
AA490041
AA490043
AA490044
AA490045
AA490046
AA490047
AA490048
AA490049
AA490051
AA490052
AA490053
AA490055
AA490056
AA490057
AA490058
AA490059
AA490060
AA490061
AA490062
AA490063
AA490064
AA490065
AA490066
AA490067
AA490068
AA490069
AA490070
AA490071
AA490072
AA490074
AA490075
AA490076
AA490077
AA490078
AA490080
AA490082
AA490083
AA490084
AA490086
AA490087
AA490088
AA490090
AA490091
AA490092
AA490093
AA490094
AA490095
AA490096
AA490098
AA490099
AA490100
AA490101
AA490102
AA490103
AA490104
AA490105
AA490106
AA490107
AA490108
AA490109
AA490111
AA490112
AA490113
AA490114
AA490115
AA490116
AA490117
AA490118
AA490119
AA490120
AA490121
AA490123
AA490124
AA490125
AA490126
AA490127
AA490129
AA490132
AA490133
AA490134
AA490135
AA490136
AA490137
AA490138
AA490139
AA490140
AA490142
AA490143
AA490144
AA490145
AA490146
AA490147
AA490148
AA490149
AA490151
AA490152
AA490153
AA490154
AA490155
AA490156
AA490157
AA490158
AA490159
AA490160
AA490161
AA490162
AA490163
AA490164
AA490165
AA490166
AA490167
AA490169
AA490170
AA490171
AA490172
AA490173
AA490174
AA490175
AA490176
AA490177
AA490178
AA490179
AA490180
AA490181
AA490182
AA490184
AA490185
AA490186
AA490187
AA490188
AA490189
AA490247
AA490249
AA490250
AA490251
AA490252
AA490253
AA490254
AA491330
AA491331
AA491332
AA491333
AA491337
AA491339
AA491341
AA491342
AA491343
AA491344
AA491345
AA491347
AA491348
AA491349
AA491350
AA491352
AA491353
AA491354
AA491355
AA491356
AA491357
AA491358
AA491359
AA491360
AA491361
AA491362
AA491363
AA491364
AA491365
AA491403
AA491405
AA491406
AA491408
AA491409
AA491410
AA491412
AA491413
AA491414
AA491415
AA491416
AA491417
AA491418
AA491419
AA491420
AA491421
AA491422
AA491423
AA491424
AA491425
AA491426
AA491427
AA491428
AA491429
AA491430
AA491431
AA491432
AA491433
AA491434
AA491435
AA491436
AA491437
AA491439
AA491441
AA491442
AA491443
AA491444
AA491445
AA491446
AA491447
AA491448
AA491450
AA491451
AA491452
AA491454
AA491455
AA491456
AA491458
AA491460
AA491461
AA491462
AA491463
AA491464
AA491465
AA491466
AA491467
AA491468
AA491469
AA491470
AA491471
AA496266
AA496267
AA496269
AA496270
AA496271
AA496272
AA496274
AA496276
AA496277
AA496278
AA504655
AA504656
AA504657
AA504658
AA504659
AA504662
AA504663
AA504664
AA504665
AA504666
AA504667
AA504669
AA504670
AA504673
AA504674
AA504675
AA504677
AA504678
AA504681
AA504682
AA504683
AA504685
AA504686
AA504687
AA504688
AA504689
AA504690
AA504691
AA504692
AA504693
AA504694
AA504695
AA504696
AA504697
AA504699
AA504700
AA504701
AA504702
AA504703
AA504786
AA504787
AA504788
AA504789
AA504790
AA504792
AA504794
AA504796
AA504797
AA504798
AA504854
AA504855
AA504857
AA504858
AA504859
AA504860
AA504861
AA504862
AA504863
AA504864
AA504866
AA504867
AA504868
AA504869
AA504870
AA504873
AA504874
AA504876
AA504877
AA504878
AA504879
AA504880
AA504881
AA504882
AA504883
AA504884
AA504885
AA504886
AA504887
AA504888
AA504889
AA504890
AA504891
AA504892
AA504893
AA504894
AA504895
AA504896
AA504897
AA504899
AA504900
AA504901
AA504902
AA504904
AA504905
AA504906
AA504908
AA504909
AA504910
AA504911
AA504912
AA504913
AA504916
AA504919
AA504920
AA504925
AA504926
AA504928
AA504929
AA504930
AA504931
AA504932
AA504933
AA504934
AA504935
AA504936
AA504937
AA504938
AA504939
AA504941
AA504942
AA504943
AA504946
AA504947
AA504948
AA504949
AA504950
AA504952
AA504953
AA504955
AA504956
AA504957
AA504959
AA504960
AA504961
AA504962
AA504963
AA504965
AA504967
AA504968
AA504969
AA504970
AA504971
AA504973
AA504974
AA504975
AA504978
AA504979
AA504981
AA504982
AA504983
AA504985
AA504986
AA504987
AA504988
AA504989
AA504990
AA504991
AA504992
AA504993
AA504994
AA504995
AA504996
AA504997
AA504998
AA505000
AA505001
AA505004
AA505005
AA505006
AA505007
AA505008
AA505009
AA505010
AA505011
AA505012
AA505015
AA505017
AA505018
AA505019
AA505020
AA505021
AA505022
AA505023
AA505024
AA505025
AA505026
AA505027
AA505028
AA505029
AA505030
AA505031
AA505032
AA505033
AA505034
AA505035
AA505036
AA505038
AA505041
AA505042
AA662966
AA662967
AA662968
AA662969
AA662970
AA662971
AA662972
AA662973
AA662974
AA662975
AA662977
AA662978
AA662980
AA662981
AA662982
AA662983
AA662984
AA662986
AA662987
AA662988
AA662989
AA662990
AA662991
AA662992
AA662994
AA662995
AA662997
AA662998
AA662999
AA663000
AA663001
AA663002
AA663005
AA663006
AA663007
AA663008
AA663009
AA663010
AA663011
AA663013
AA663015
AA663016
AA663017
AA663018
AA663019
AA663021
AA663022
AA663023
AA663024
AA663025
AA663026
AA663027
AA663030
AA663031
AA663032
AA663033
AA663034
AA663035
AA663036
AA663037
AA663038
AA663039
AA663041
AA663042
AA663043
AA663044
AA663045
AA663046
AA663047
AA663048
AA663049
AA663050
AA663051
AA663052
AA663053
AA663054
AA663055
AA663056
AA663057
AA663058
AA663059
AA663060
AA663061
AA663062
AA663063
AA663064
AA663065
AA663066
AA663067
AA663068
AA663069
AA663070
AA663072
AA663073
AA663075
AA663076
AA663077
AA663078
AA663080
AA663081
AA663083
AA663084
AA663085
AA663087
AA663088
AA663089
AA663090
AA663092
AA663094
AA663095
AA663097
AA663098
AA663099
AA663100
AA663101
AA663102
AA663103
AA663104
AA663105
AA663107
AA663108
AA663109
AA663110
AA663111
AA663112
AA663113
AA663114
AA663115
AA663116
AA663117
AA663118
AA663119
AA663120
AA663121
AA663122
AA663123
AA663124
AA663125
AA663127
AA663128
AA663129
AA663130
AA663131
AA663132
AA663133
AA663134
AA663135
AA663136
AA663137
AA663138
AA663139
AA663140
AA663141
AA663142
AA663143
AA663144
AA663145
AA663146
AA663147
AA663148
AA663149
AA663150
AA663151
AA663153
AA663155
AA663156
AA663157
AA663158
AA663159
AA663160
AA663161
AA663162
AA663163
AA663164
AA663165
AA663166
AA663167
AA663168
AA663169
AA663170
AA663171
AA663172
AA663173
AA663174
AA663175
AA663176
AA663177
AA663178
AA663179
AA663180
AA663181
AA663182
AA663183
AA663184
AA663185
AA663186
AA663187
AA663188
AA663190
AA663191
AA663192
AA663194
AA663195
AA663196
AA663197
AA663198
AA663199
AA663200
AA663202
AA663203
AA663204
AA663205
AA663206
AA663207
AA663208
AA663209
AA663210
AA663211
AA663212
AA663214
AA663215
AA663216
AA663217
AA663218
AA663219
AA663220
AA663222
AA663224
AA663225
AA663226
AA663227
AA663228
AA663229
AA663231
AA663232
AA663233
AA663234
AA663235
AA663236
AA663237
AA663239
AA663240
AA663242
AA663243
AA663244
AA663245
AA663247
AA663248
AA663250
AA663251
AA663253
AA663254
AA663255
AA663256
AA663258
AA663259
AA663260
AA663261
AA663262
AA663263
AA663264
AA663265
AA663266
AA663267
AA663268
AA663269
AA663270
AA663271
AA663272
AA663273
AA663274
AA663275
AA663276
AA663277
AA663278
AA663279
AA663280
AA663281
AA663282
AA663284
AA663285
AA663286
AA663287
AA663288
AA663289
AA663290
AA663291
AA663292
AA663293
AA663294
AA663295
AA663296
AA663297
AA663298
AA663299
AA663302
AA663304
AA663308
AA663309
AA663310
AA663312
AA663313
AA663314
AA663315
AA663316
AA663317
AA663318
AA663319
AA663320
AA663321
AA663323
AA663324
AA663325
AA663326
AA663327
AA663328
AA663329
AA663330
AA663331
AA663333
AA663334
AA663335
AA663336
AA663338
AA663340
AA663342
AA663343
AA663344
AA663346
AA663347
AA663349
AA663350
AA663352
AA663353
AA663354
AA663355
AA663356
AA663357
AA663358
AA663359
AA663360
AA663361
AA663362
AA663363
AA663364
AA663368
AA663369
AA663370
AA663371
AA663372
AA663373
AA663374
AA663378
AA663379
AA663381
AA663382
AA663383
AA663384
AA663385
AA663386
AA663387
AA663388
AA663389
AA663390
AA663391
AA663392
AA663393
AA663394
AA663395
AA663396
AA663397
AA663398
AA663399
AA663435
AA663436
AA663437
AA663438
AA663439
AA663440
AA663441
AA663442
AA663443
AA663444
AA663445
AA663446
AA663448
AA663450
AA663451
AA663452
AA663453
AA663454
AA663455
AA663456
AA663457
AA663458
AA663459
AA663460
AA663462
AA663463
AA663465
AA663467
AA663468
AA663469
AA663499
AA663501
AA663502
AA663503
AA663504
AA663505
AA663506
AA663507
AA663509
AA663510
AA663513
AA663514
AA663515
AA663516
AA663517
AA663519
AA663521
AA663523
AA663525
AA663526
AA663527
AA663528
AA663531
AA663532
AA663533
AA663534
AA663535
AA663536
AA663537
AA663538
AA663539
AA663540
AA663541
AA663542
AA663545
AA663546
AA663547
AA663549
AA663550
AA663551
AA663552
AA663553
AA663554
AA663555
AA663556
AA668114
AA668115
AA668116
AA668117
AA668118
AA668119
AA668122
AA668123
AA668124
AA668125
AA668126
AA668127
AA668128
AA668129
AA668130
AA668131
AA668132
AA668134
AA668135
AA668136
AA668137
AA668138
AA668140
AA668141
AA668142
AA668143
AA668144
AA668145
AA668146
AA668147
AA668149
AA668153
AA668154
AA668155
AA668156
AA668157
AA668159
AA668160
AA668162
AA668164
AA668165
AA668166
AA668168
AA668169
AA668170
AA668171
AA668173
AA668174
AA668175
AA668176
AA668177
AA668178
AA668179
AA668180
AA668181
AA668182
AA668183
AA668185
AA668187
AA668188
AA668189
AA668190
AA668191
AA668192
AA668193
AA668194
AA668195
AA668197
AA668198
AA668199
AA668200
AA668202
AA668203
AA668204
AA668205
AA668206
AA668207
AA668208
AA668209
AA668210
AA668211
AA668212
AA668214
AA668215
AA668216
AA668217
AA668218
AA668219
AA668221
AA668222
AA668223
AA668224
AA668225
AA668226
AA668228
AA668229
AA668230
AA668231
AA668232
AA668233
AA668234
AA668236
AA668237
AA668238
AA668239
AA668240
AA668242
AA668243
AA668244
AA668245
AA668246
AA668247
AA668248
AA668249
AA668250
AA668251
AA668253
AA668254
AA668255
AA668256
AA668257
AA668258
AA668259
AA668261
AA668262
AA668263
AA668264
AA668265
AA668267
AA668268
AA668269
AA668270
AA668271
AA668272
AA668273
AA668274
AA668275
AA668276
AA668277
AA668278
AA668279
AA668280
AA668282
AA668283
AA668284
AA668286
AA668287
AA668288
AA668289
AA668290
AA668294
AA668295
AA668296
AA668297
AA668298
AA668299
AA668300
AA668301
AA668302
AA668303
AA668304
AA668305
AA668306
AA668307
AA668308
AA668309
AA668310
AA668311
AA668312
AA668313
AA668314
AA668315
AA668316
AA668317
AA668319
AA668320
AA668322
AA668324
AA668325
AA668326
AA668328
AA668329
AA668330
AA668331
AA668332
AA668333
AA668334
AA668335
AA668336
AA668337
AA668338
AA668339
AA668340
AA668341
AA668342
AA668343
AA668344
AA668345
AA668346
AA668347
AA668348
AA668349
AA668350
AA668351
AA668353
AA668354
AA668355
AA668357
AA668358
AA668359
AA668360
AA668361
AA668362
AA668364
AA668365
AA668366
AA668367
AA668368
AA668370
AA668371
AA668373
AA668374
AA668375
AA668377
AA668378
AA668379
AA668380
AA668381
AA668382
AA668383
AA668384
AA668385
AA668386
AA668388
AA668389
AA668390
AA668392
AA668393
AA668394
AA668396
AA668397
AA668399
AA668400
AA668402
AA668404
AA668405
AA668407
AA668408
AA668409
AA668410
AA668411
AA668413
AA668414
AA668415
AA668416
AA668417
AA668418
AA668420
AA668422
AA668423
AA668424
AA668425
AA668426
AA668427
AA668428
AA668429
AA668430
AA668431
AA668432
AA668433
AA668434
AA668435
AA668436
AA668438
AA668439
AA668440
AA668442
AA668443
AA668445
AA668446
AA668447
AA668448
AA668449
AA668450
AA668451
AA668452
AA668453
AA668454
AA668455
AA668456
AA668457
AA668458
AA668459
AA668460
AA668461
AA668462
AA668463
AA668464
AA668465
AA668466
AA668467
AA668468
AA668469
AA668470
AA668471
AA668472
AA668473
AA668474
AA668475
AA668476
AA668477
AA668478
AA668479
AA668480
AA668481
AA668482
AA668486
AA668487
AA668488
AA668489
AA668491
AA668493
AA668494
AA668495
AA668499
AA668500
AA668501
AA668502
AA668503
AA679129
AA679131
AA679132
AA679133
AA679134
AA679136
AA679137
AA679138
AA679139
AA679140
AA679141
AA679142
AA679144
AA679145
AA679146
AA679147
AA679148
AA679149
AA679150
AA679151
AA679152
AA679153
AA679155
AA679156
AA679157
AA679158
AA679159
AA679161
AA679162
AA679163
AA679164
AA679165
AA679166
AA679167
AA679168
AA679169
AA679171
AA679172
AA679174
AA679176
AA679177
AA679178
AA679180
AA679181
AA679182
AA679183
AA679184
AA679185
AA679186
AA679187
AA679188
AA679189
AA679190
AA679191
AA679192
AA679193
AA679218
AA679219
AA679221
AA679222
AA679223
AA679224
AA679225
AA679226
AA679227
AA679228
AA679229
AA679231
AA679232
AA679233
AA679234
AA679235
AA679236
AA679237
AA679238
AA679239
AA679240
AA679241
AA679242
AA679243
AA679244
AA679245
AA679246
AA679247
AA679248
AA679249
AA679251
AA679317
AA679318
AA679319
AA679320
AA679321
AA679322
AA679324
AA679326
AA679328
AA679329
AA679330
AA679331
AA679332
AA679333
AA679336
AA679337
AA679339
AA679340
AA679341
AA679342
AA679343
AA679344
AA679345
AA679347
AA679348
AA679349
AA679350
AA679351
AA679352
AA679354
AA679356
AA679357
AA679358
AA679359
AA679360
AA679361
AA679362
AA679363
AA679364
AA679366
AA679367
AA679368
AA679369
AA679370
AA679372
AA679373
AA679374
AA679376
AA679377
AA679378
AA679380
AA679381
AA679383
AA679384
AA679385
AA679386
AA679388
AA679389
AA679499
AA679500
AA679501
AA679502
AA679503
AA679504
AA679505
AA679506
AA679507
AA679508
AA679509
AA679510
AA679511
AA679512
AA679513
AA679515
AA679516
AA679517
AA679518
AA679521
AA679522
AA679523
AA679524
AA679526
AA679527
AA679529
AA679530
AA679531
AA679532
AA679534
AA679535
AA679536
AA679537
AA679538
AA679539
AA679541
AA679542
AA679543
AA679544
AA679545
AA772850
AA772851
AA772852
AA772853
AA772854
AA772855
AA772857
AA772858
AA772859
AA772860
AA772862
AA772863
AA772864
AA772865
AA772866
AA772867
AA772868
AA772869
AA772870
AA772871
AA772872
AA772873
AA772874
AA772875
AA772876
AA772878
AA772879
AA772880
AA772881
AA772882
AA772883
AA772885
AA772977
AA772978
AA772979
AA772980
AA772981
AA772982
AA772983
AA772984
AA772985
AA772986
AA772987
AA773941
AA773942
AA773944
AA773945
AA773946
AA773947
AA773948
AA773949
AA773951
AA773952
AA773953
AA773955
AA773956
AA773957
AA773958
AA773960
AA773997
AA773998
AA773999
AA774000
AA774001
AA774002
AA774003
AA774004
AA774005
AA774008
AA774009
AA774010
AA774011
AA774012
AA774013
AA774014
AA774015
AA774016
AA774017
AA774018
AA774020
AA774021
AA774022
AA774024
AA774025
AA774026
AA774027
AA774028
AA774029
AA774030
AA774031
AA774032
AA774056
AA774058
AA774059
AA774060
AA774061
AA774062
AA774063
AA774064
AA774065
AA774066
AA774068
AA774070
AA774072
AA774073
AA774074
AA774075
AA774076
AA774077
AA774078
AA774079
AA774114
AA774115
AA774116
AA774118
AA774120
AA774121
AA774122
AA774123
AA774124
AA774125
AA774126
AA774127
AA774128
AA774129
AA774130
AA774131
AA774132
AA774135
AA774137
AA774138
AA774139
AA774140
AA774141
AA774142
AA774143
AA774179
AA774180
AA774182
AA774183
AA774184
AA774185
AA774186
AA774188
AA774189
AA774190
AA774191
AA774192
AA774193
AA774194
AA774195
AA774196
AA774197
AA774198
AA774200
AA774201
AA774202
AA774203
AA774204
AA774206
AA778943
AA778944
AA778945
AA778946
AA778947
AA778948
AA778949
AA778950
AA778951
AA778952
AA778954
AA778955
AA778956
AA778959
AA778961
AA778963
AA778964
AA778966
AA778968
AA778969
AA778970
AA778971
AA778972
AA778973
AA778974
AA778975
AA779002
AA779003
AA779005
AA779006
AA779007
AA779008
AA779009
AA779010
AA779011
AA779012
AA779013
AA779014
AA779015
AA779016
AA779017
AA779018
AA779019
AA779020
AA779021
AA779022
AA779023
AA779024
AA779026
AA779027
AA779029
AA779030
AA780445
AA780446
AA780447
AA780448
AA780449
AA780450
AA780451
AA780452
AA780453
AA780455
AA780456
AA780458
AA780459
AA780460
AA780461
AA780462
AA780463
AA780464
AA780465
AA780466
AA780467
AA780468
AA780469
AA780472
AA780473
AA780474
AA780475
AA780476
AA780479
AA780480
AA780481
AA780482
AA780483
AA780484
AA780485
AA780486
AA780487
AA780488
AA780489
AA780491
AA780492
AA780494
AA780495
AA780496
AA780497
AA780498
AA780499
AA780500
AA780501
AA780502
AA780503
AA780504
AA780505
AA780506
AA780507
AA780509
AA780510
AA780511
AA780513
AA780514
AA780516
AA780517
AA780518
AA780519
AA780520
AA780521
AA780522
AA780523
AA780524
AA780525
AA780526
AA780527
AA780528
AA780529
AA780530
AA780531
AA780534
AA780535
AA780536
AA780537
AA780538
AA780539
AA780540
AA780543
AA780544
AA780545
AA780546
AA780547
AA780550
AA780551
AA780552
AA780553
AA780554
AA780555
AA780557
AA780558
AA780559
AA780560
AA780561
AA780562
AA780563
AA780564
AA780565
AA780566
AA780567
AA780568
AA780569
AA780570
AA780573
AA780630
AA780631
AA780632
AA780633
AA780634
AA780635
AA780637
AA780639
AA780640
AA780641
AA780642
AA780643
AA780644
AA780645
AA780646
AA780649
AA780650
AA780651
AA780652
AA780654
AA780656
AA780657
AA780658
AA780660
AA780661
AA780663
AA780664
AA780665
AA780666
AA780667
AA780668
AA780669
AA780670
AA780671
AA780672
AA780673
AA780674
AA780675
AA780676
AA780677
AA780678
AA780679
AA780680
AA780681
AA780682
AA780683
AA780684
AA780685
AA780688
AA780689
AA780690
AA780691
AA780692
AA780694
AA780695
AA780696
AA780697
AA780698
AA780699
AA780700
AA780701
AA780723
AA780724
AA780725
AA780726
AA780727
AA780728
AA780729
AA780731
AA780732
AA780733
AA780734
AA780735
AA780737
AA780739
AA780740
AA780741
AA780742
AA780743
AA780744
AA780745
AA780746
AA780747
AA780748
AA780749
AA780752
AA780753
AA780754
AA780756
AA780758
AA780759
AA780760
AA780761
AA780762
AA780763
AA780813
AA780815
AA780816
AA780817
AA780818
AA780819
AA780821
AA780822
AA780825
AA780829
AA780831
AA780832
AA780833
AA780834
AA780835
AA780836
AA780837
AA780838
AA780839
AA780840
AA780841
AA780842
AA780843
AA780844
AA780845
AA780846
AA780848
AA780849
AA780850
AA780851
AA780852
AA780854
AA780855
AA780856
AA780857
AA780858
AA780859
AU180214
AU180215
AU180216
AU180217
AU180218
AU180219
AU180220
AU180221
AU180222
AU180223
AU180224
AU180225
AU180226
AU180227
AU180228
AU180229
AU180230
AU180231
AU180232
AU180233
AU180234
AU180235
AU180236
AU180237
AU180238
AU180239
AU180240
AU180241
AU180242
AU180243
AU180244
AU180245
AU180246
AU180247
AU180248
AU180249
AU180250
AU180251
AU180252
AU180253
AU180254
AU180255
AU180256
AU180257
AU180258
AU180259
AU180260
AU180261
AU180262
AU180263
AU180264
AU180265
AU180266
AU180267
AU180268
AU180269
AU180270
AU180271
AU180272
AU180273
AU180274
AU180275
AU180276
AU180277
AU180278
AU180279
AU180280
AU180281
AU180282
AU180283
AU180284
AU180285
AU180286
AU180287
AU180288
AU180289
AU180290
AU180291
AU180292
AU180293
AU180294
AU180295
AU180296
AU180297
AU180298
AU180299
AU180300
AU180301
AU180302
AU180303
AU180304
AU180305
AU180306
AU180307
AU180308
AU180309
AU180310
AU180311
AU180312
AU180313
AU180314
AU180315
AU180316
AU180317
AU180318
AU180319
AU180320
AU180321
AU180322
AU180323
AU180324
AU180325
AU180326
AU180327
AU180328
AU180329
AU180330
AU180331
AU180332
AU180333
AU180334
AU180335
AU180336
AU180337
AU180338
AU180339
AU180340
AU180341
AU180342
AU180343
AU180344
AU180345
AU180346
AU180347
AU180348
AU180349
AU180350
AU180351
AU180352
AU180353
AU180354
AU180355
AU180356
AU180357
AU180358
AU180359
AU180360
AU180361
AU180362
AU180363
AU180364
AU180365
AU180366
AU180367
AU180368
AU180369
AU180370
AU180371
AU180372
AU180373
AU180374
AU180375
AU180376
AU180377
AU180378
AU180379
AU180380
AU180381
AU180382
AU180383
AU180384
AU180385
AU180386
AU180387
AU180388
AU180389
AU180390
AU180391
AU180392
AU180393
AU180394
AU180395
AU180396
AU180397
AU180398
AU180399
AU180400
AU180401
AU180402
AU180403
AU180404
AU180405
AU180406
AU180407
AU180408
AU180409
AU180410
AU180411
AU180412
AU180413
AU180414
AU180415
AU180416
AU180417
AU180418
AU180419
AU180420
AU180421
AU180422
AU180423
AU180424
AU180425
AU180426
AU180427
AU180428
AU180429
AU180430
AU180431
AU180432
AU180433
AU180434
AU180435
AU180436
AU180437
AU180438
AU180439
AU180440
AU180441
AU180442
AU180443
AU180444
AU180445
AU180446
AU180447
AU180448
AU180449
AU180450
AU180451
AU180452
AU180453
AU180454
AU180455
AU180456
AU180457
AU180458
AU180459
AU180460
AU180461
AU180462
AU180463
AU180464
AU180465
AU180466
AU180467
AU180468
AU180469
AU180470
AU180471
AU180472
AU180473
AU180474
AU180475
AU180476
AU180477
AU180478
AU180479
AU180480
AU180481
AU180482
AU180483
AU180484
AU180485
AU180486
AU180487
AU180488
AU180489
AU180490
AU180491
AU180492
AU180493
AU180494
AU180495
AU180496
AU180497
AU180498
AU180499
AU180500
AU180501
AU180502
AU180503
AU180504
AU180505
AU180506
AU180507
AU180508
AU180509
AU180510
AU180511
AU180512
AU180513
AU180514
AU180515
AU180516
AU180517
AU180518
AU180519
AU180520
AU180521
AU180522
AU180523
AU180524
AU180525
AU180526
AU180527
AU180528
AU180529
AU180530
AU180531
AU180532
AU180533
AU180534
AU180535
AU180536
AU180537
AU180538
AU180539
AU180540
AU180541
AU180542
AU180543
AU180544
AU180545
AU180546
AU180547
AU180548
AU180549
AU180550
AU180551
AU180552
AU180553
AU180554
AU180555
AU180556
AU180558
AU180559
AU180560
AU180561
AU180562
AU180563
AU180564
AU180565
AU180566
AU180567
AU180568
AU180569
AU180570
AU180571
AU180572
AU180573
AU180574
AU180575
AU180576
AU180577
AU180578
AU180579
AU180580
AU180581
AU180582
AU180583
AU180584
AU180585
AU180586
AU180587
AU180588
AU180589
AU180590
AU180591
AU180592
AU180593
AU180594
AU180595
AU180596
AU180597
AU180598
AU180599
AU180600
AU180601
AU180602
AU180603
AU180604
AU180605
AU180606
AU180607
AU180608
AU180609
AU180610
AU180611
AU180612
AU180613
AU180614
AU180615
AU180616
AU180617
AU180618
AU180619
AU180620
AU180621
AU180622
AU180623
AU180624
AU180625
AU180626
AU180627
AU180628
AU180629
AU180630
AU180631
AU180632
AU180633
AU180634
AU180635
AU180636
AU180637
AU180638
AU180639
AU180640
AU180641
AU180642
AU180643
AU180644
AU180645
AU180646
AU180647
AU180648
AU180649
AU180650
AU180651
AU180652
AU180653
AU180654
AU180655
AU180656
AU180657
AU180658
AU180659
AU180660
AU180661
AU180662
AU180663
AU180664
AU180665
AU180666
AU180667
AU180668
AU180669
AU180670
AU180671
AU180672
AU180673
AU180674
AU180675
AU180676
AU180677
AU180678
AU180679
AU180680
AU180681
AU180682
AU180683
AU180684
AU180685
AU180686
AU180687
AU180688
AU180689
AU180690
AU180691
AU180692
AU180693
AU180694
AU180695
AU180696
AU180697
AU180698
AU180699
AU180700
AU180701
AU180702
AU180703
AU180704
AU180705
AU180706
AU180707
AU180708
AU180709
AU180710
AU180711
AU180712
AU180713
AU180714
AU180715
AU180716
AU180717
AU180718
AU180719
AU180720
AU180721
AU180722
AU180723
AU180724
AU180725
AU180726
AU180727
AU180728
AU180729
AU180730
AU180731
AU180732
AU180733
AU180734
AU180735
AU180736
AU180737
AU180738
AU180739
AU180740
AU180741
AU180742
AU180743
AU180744
AU180745
AU180746
AU180747
AU180748
AU180749
AU180750
AU180751
AU180752
AU180753
AU180754
AU180755
AU180756
AU180757
AU180758
AU180759
AU180760
AU180761
AU180762
AU180763
AU180764
AU180765
AU180766
AU180767
AU180768
AU180769
AU180770
AU180771
AU180772
AU180773
AU180774
AU180775
AU180776
AU180777
AU180778
AU180779
AU180780
AU180781
AU180782
AU180783
AU180784
AU180785
AU180786
AU180787
AU180788
AU180789
AU180790
AU180791
AU180792
AU180793
AU180794
AU180795
AU180796
AU180797
AU180798
AU180799
AU180800
AU180801
AU180802
AU180803
AU180804
AU180805
AU180806
AU180807
AU180808
AU180809
AU180810
AU180811
AU180812
AU180813
AU180814
AU180815
AU180816
AU180817
AU180818
AU180819
AU180820
AU180821
AU180822
AU180823
AU180824
AU180825
AU180826
AU180827
AU180828
AU180829
AU180830
AU180831
AU180832
AU180833
AU180834
AU180835
AU180836
AU180837
AU180838
AU180839
AU180840
AU180841
AU180842
AU180843
AU180844
AU180845
AU180846
AU180847
AU180848
AU180849
AU180850
AU180851
AU180852
AU180853
AU180854
AU180855
AU180856
AU180857
AU180858
AU180859
AU180860
AU180861
AU180862
AU180863
AU180864
AU180865
AU180866
AU180867
AU180868
AU180869
AU180870
AU180871
AU180872
AU180873
AU180874
AU180875
AU180876
AU180877
AU180878
AU180879
AU180880
AU180881
AU180882
AU180883
AU180884
AU180885
AU180886
AU180887
AU180888
AU180889
AU180890
AU180891
AU180892
AU180893
AU180894
AU180895
AU180896
AU180897
AU180898
AU180899
AU180900
AU180901
AU180902
AU180903
AU180904
AU180905
AU180906
AU180907
AU180908
AU180909
AU180910
AU180911
AU180912
AU180913
AU180914
AU180915
AU180916
AU180917
AU180918
AU180919
AU180920
AU180921
AU180922
AU180923
AU180924
AU180925
AU180926
AU180927
AU180928
AU180929
AU180930
AU180931
AU180932
AU180933
AU180934
AU180935
AU180936
AU180937
AU180938
AU180939
AU180940
AU180941
AU180942
AU180943
AU180944
AU180945
AU180946
AU180947
AU180948
AU180949
AU180950
AU180951
AU180952
AU180953
AU180954
AU180955
AU180956
AU180957
AU180958
AU180959
AU180960
AU180961
AU180962
AU180963
AU180964
AU180965
AU180966
AU180967
AU180968
AU180969
AU180970
AU180971
AU180972
AU180973
AU180974
AU180975
AU180976
AU180977
AU180978
AU180979
AU180980
AU180981
AU180982
AU180983
AU180984
AU180985
AU180986
AU180987
AU180988
AU180989
AU180990
AU180991
AU242852
AU242853
AU242854
AU242855
AU242856
AU242857
AU242858
AU242859
AU242860
AU242861
AU242862
AU242863
AU242865
AU242866
AU242867
AU242868
AU242869
AU242870
AU242871
AU242872
AU242873
AU242874
AU242875
AU242876
AU242877
AU242878
AU242880
AU242881
AU242882
AU242883
AU242884
AU242885
AU242886
AU242887
AU242888
AU242889
AU242890
AU242891
AU242892
AU242893
AU242894
AU242895
AU242896
AU242897
AU242898
AU242899
AU242900
AU242901
AU242902
AU242903
AU242904
AU242905
AU242906
AU242907
AU242908
AU242909
AU242910
AU242911
AU242912
AU242913
AU242914
AU242915
AU242916
AU242917
AU242918
AU242919
AU242920
AU242921
AU242922
AU242924
AU242925
AU242926
AU242927
AU242928
AU242929
AU242930
AU242931
AU242932
AU242933
AU242934
AU242935
AU242936
AU242937
AU242938
AU242939
AU242940
AU242941
AU242942
AU242943
AU242944
AU242945
AU242946
AU242947
AU242948
AU242949
AU242950
AU242951
AU242952
AU242953
AU242954
AU242955
AU242956
AU242957
AU242958
AU242959
AU242960
AU242961
AU242962
AU242963
AU242964
AU242965
AU242966
AU242967
AU242968
AU242969
AU242970
AU242971
AU242972
AU242973
AU242974
AU242975
AU242976
AU242977
AU242978
AU242979
AU242980
AU242981
AU242982
AU242983
AU242984
AU242985
AU242986
AU242987
AU242988
AU242989
AU242990
AU242991
AU242992
AU242993
AU242994
AU242995
AU242996
AU242997
AU242998
AU242999
AU243000
AU243001
AU243002
AU243003
AU243004
AU243005
AU243006
AU243007
AU243008
AU243009
AU243010
AU243011
AU243012
AU243013
AU243014
AU243015
AU243016
AU243017
AU243018
AU243019
AU243020
AU243021
AU243022
AU243023
AU243024
AU243025
AU243026
AU243027
AU243028
AU243029
AU243030
AU243031
AU243032
AU243033
AU243034
AU243035
AU243036
AU243037
AU243038
AU243039
AU243040
AU243041
AU243042
AU243043
AU243044
AU243045
AU243046
AU243047
AU243048
AU243049
AU243050
AU243051
AU243052
AU243053
AU243054
AU243055
AU243056
AU243057
AU243058
AU243059
AU243060
AU243061
AU243062
AU243063
AU243064
AU243065
AU243066
AU243067
AU243068
AU243069
AU243070
AU243071
AU243072
AU243073
AU243074
AU243075
AU243076
AU243077
AU243078
AU243079
AU243080
AU243081
AU243082
AU243083
AU243084
AU243085
AU243086
AU243087
AU243088
AU243089
AU243090
AU243091
AU243092
AU243093
AU243094
AU243095
AU243096
AU243097
AU243098
AU243099
AU243100
AU243101
AU243102
AU243103
AU243104
AU243105
AU243106
AU243107
AU243108
AU243109
AU243110
AU243111
AU243112
AU243113
AU243114
AU243115
AU243116
AU243117
AU243118
AU243119
AU243120
AU243121
AU243122
AU243123
AU243124
AU243125
AU243126
AU243127
AU243128
AU243129
AU243130
AU243131
AU243132
AU243133
AU243134
AU243135
AU243136
AU243137
AU243138
AU243139
AU243140
AU243141
AU243142
AU243143
AU243144
AU243146
AU243148
AU243149
AU243150
AU243151
AU243152
AU243153
AU243154
AU243155
AU243156
AU243157
AU243158
AU243159
AU243160
AU243161
AU243162
AU243163
AU243165
AU243166
AU243167
AU243168
AU243169
AU243170
AU243171
AU243172
AU243173
AU243174
AU243175
AU243176
AU243177
AU243178
AU243179
AU243180
AU243181
AU243182
AU243183
AU243184
AU243185
AU243186
AU243187
AU243188
AU243189
AU243190
AU243191
AU243192
AU243193
AU243194
AU243195
AU243196
AU243197
AU243198
AU243199
AU243201
AU243202
AU243203
AU243204
AU243205
AU243206
AU243207
AU243208
AU243209
AU243210
AU243211
AU243212
AU243213
AU243214
AU243215
AU243216
AU243217
AU243218
AU243219
AU243220
AU243221
AU243222
AU243223
AU243224
AU243225
AU243226
AU243227
AU243228
AU243229
AU243230
AU243231
AU243232
AU243233
AU243234
AU243235
AU243236
AU243237
AU243238
AU243239
AU243240
AU243241
AU243242
AU243243
AU243244
AU243246
AU243247
AU243248
AU243249
AU243250
AU243252
AU243253
AU243254
AU243255
AU243256
AU243257
AU243258
AU243259
AU243260
AU243261
AU243262
AU243263
AU243264
AU243265
AU243266
AU243267
AU243268
AU243269
AU243270
AU243271
AU243272
AU243273
AU243274
AU243275
AU243276
AU243277
AU243278
AU243279
AU243280
AU243281
AU243282
AU243283
AU243284
AU243285
AU243286
AU243287
AU243288
AU243289
AU243290
AU243291
AU243292
AU243293
AU243294
AU243295
AU243296
AU243297
AU243298
AU243299
AU243300
AU243301
AU243302
AU243303
AU243304
AU243305
AU243306
AU243307
AU243308
AU243309
AU243310
AU243311
AU243312
AU243313
AU243314
AU243315
AU243316
AU243317
AU243318
AU243319
AU243320
AU243321
AU243322
AU243323
AU243324
AU243325
AU243326
AU243327
AU243328
AU243329
AU243330
AU243331
AU243332
AU243333
AU243334
AU243335
AU243336
AU243337
AU243338
AU243339
AU243340
AU243341
AU243342
AU243343
AU243344
AU243345
AU243346
AU243347
AU243348
AU243349
AU243350
AU243351
AU243352
AU243353
AU243354
AU243355
AU243356
AU243357
AU243358
AU243359
AU243360
AU243361
AU243362
AU243363
AU243364
AU243365
AU243366
AU243367
AU243368
AU243369
AU243370
AU243371
AU243372
AU243373
AU243374
AU243375
AU243376
AU243377
AU243378
AU243379
AU243380
AU243381
AU243382
AU243383
AU243384
AU243385
AU243386
AU243387
AU243388
AU243389
AU243390
AU243391
AU243392
AU243393
AU243394
AU243396
AU243397
AU243398
AU243399
AU243400
AU243402
AU243403
AU243404
AU243405
AU243406
AU243407
AU243408
AU243409
AU243410
AU243411
AU243412
AU243413
AU243414
AU243415
AU243416
AU243417
AU243418
AU243419
AU243420
AU243421
AU243422
AU243423
AU243424
AU243425
AU243426
AU243427
AU243428
AU243429
AU243430
AU243431
AU243432
AU243433
AU243434
AU243435
AU243436
AU243437
AU243438
AU243439
AU243440
AU243441
AU243442
AU243443
AU243444
AU243445
AU243446
AU243447
AU243448
AU243450
AU243451
AU243452
AU243453
AU243454
AU243455
AU243456
AU243457
AU243458
AU243459
AU243460
AU243461
AU243462
AU243463
AU243464
AU243465
AU243466
AU243467
AU243468
AU243469
AU243470
AU243471
AU243472
AU243473
AU243474
AU243475
AU243476
AU243477
AU243478
AU243479
AU243480
AU243481
AU243482
AU243483
AU243484
AU243485
AU243486
AU243487
AU243488
AU243489
AU243490
AU243491
AU243492
AU243493
AU243494
AU243495
AU243496
AU243497
AU243498
AU243499
AU243500
AU243501
AU243502
AU243503
AU243504
AU243505
AU243506
AU243507
AU243508
AU243509
AU243510
AU243511
AU243512
AU243513
AU243514
AU243515
AU243516
AU243517
AU243518
AU243519
AU243520
AU243522
AU243523
AU243524
AU243525
AU243526
AU243527
AU243528
AU243529
AU243530
AU243531
AU243532
AU243533
AU243534
AU243535
AU243536
AU243537
AU243538
AU243539
AU243540
AU243541
AU243542
AU243543
AU243544
AU243545
AU243546
AU243547
AU243548
AU243549
AU243550
AU243551
AU243552
AU243553
AU243554
AU243555
AU243556
AU243557
AU243558
AU243559
AU243560
AU243561
AU243562
AU243563
AU243564
AU243565
AU243566
AU243567
AU243568
AU243569
AU243570
AU243571
AU243572
AU243573
AU243574
AU243575
AU243576
AU243577
AU243578
AU243579
AU243580
AU243581
AU243582
AU243583
AU243584
AU243585
AU243586
AU243587
AU243588
AU243589
AU243590
AU243591
AU243592
AU243593
AU243594
AU243595
AU243596
AU243597
AU243598
AU243599
AU243600
AU243601
AU243602
AU243603
AU243604
AU243605
AU243606
AU243607
AU243608
AU243609
AU243610
AU243611
AU243612
AU243613
AU243614
AU243615
AU243616
AU243617
AU243618
AU243619
AU243620
AU243621
AU243622
AU243623
AU243624
AU243625
AU243626
AU243627
AU243628
AU243629
AU243630
AU243631
AU243632
AU243633
AU243634
AU243635
AU243636
AU243637
AU243638
AU243639
AU243640
AU243641
AU243642
AU243643
AU243644
AU243645
AU243646
AU243647
AU243648
AU243649
AU243650
AU243651
AU243652
AU243653
AU243654
AU243657
AU243658
AU243659
AU243660
AU243661
AU243662
AU243663
AU243664
AU243665
AU243666
AU243667
AU243668
AU243669
AU243670
AU243671
AU243672
AU243673
AU243674
AU243675
AU243676
AU243677
AU243678
AU243679
AU243680
AU243681
AU243682
AU243683
AU243684
AU243685
AU243686
AU243687
AU243688
AU243689
AU243690
AU243691
AU243692
AU243693
AU243694
AU243695
AU243696
AU243697
AU243698
AU243699
AU243700
AU243701
AU243702
AU243703
AU243704
AU243705
AU243706
AU243707
AU243708
AU243709
AU243710
AU243711
AU243712
AU243713
AU243714
AU243715
AU243716
AU243717
AU243718
AU243719
AU243720
AU243721
AU243722
AU243723
AU243724
AU243725
AU243726
AU243727
AU243728
AU243729
AU243730
AU243731
AU243732
AU243733
AU243734
AU243735
AU243737
AU243738
AU243739
AU243740
AU243741
AU243742
AU243743
AU243744
AU243745
AU243746
AU243747
AU243748
AU243749
AU243750
AU243751
AU243752
AU243753
AU243754
AU243755
AU243756
AU243757
AU243758
AU243759
AU243760
AU243761
AU243762
AU243764
AU243765
AU243766
AU243767
AU243768
AU243769
AU243770
AU243771
AU243772
AU243773
AU243774
AU243775
AU243776
AU243777
AU243778
AU243779
AU243780
AU243781
AU243782
AU243783
AU243784
AU243785
AU243786
AU243787
AU243788
AU243789
AU243790
AU243791
AU243792
AU243793
AU243794
AU243795
AU243796
AU243797
AU243798
AU243799
AU243800
AU243801
AU243802
AU243803
AU243804
AU243805
AU243806
AU243807
AU243808
AU243809
AU243810
AU243811
AU243812
AU243813
AU243814
AU243815
AU243816
AU243817
AU243818
AU243819
AU243820
AU243821
AU243822
AU243823
AU243824
AU243825
AU243826
AU243827
AU243828
AU243829
AU243830
AU243831
AU243832
AU243833
AU243834
AU243835
AU243836
AU243837
AU243838
AU243839
AU243840
AU243841
AU243842
AU243843
AU243844
AU243845
AU243846
AU243847
AU243848
AU243849
AU243850
AU243851
AU243852
AU243853
AU243855
AU243856
AU243857
AU243858
AU243859
AU243860
AU243861
AU243862
AU243863
AU243864
AU243865
AU243866
AU243867
AU243868
AU243869
AU243870
AU243871
AU243872
AU243873
AU243874
AU243875
AU243876
AU243877
AU243878
AU243879
AU243880
AU243881
AU243882
AU243883
AU243884
AU243885
AU243886
AU243887
AU243888
AU243889
AU243890
AU243891
AU243892
AU243893
AU243894
AU243895
AU243896
AU243897
AU243898
AU243899
AU243900
AU243901
AU243902
AU243903
AU243904
AU243905
AU243907
AU243908
AU243909
AU243910
AU243911
AU243912
AU243913
AU243914
AU243915
AU243916
AU243917
AU243918
AU243919
AU243920
AU243921
AU243922
AU243923
AU243924
AU243925
AU243926
AU243927
AU243928
AU243929
AU243930
AU243931
AU243932
AU243933
AU243934
AU243935
AU243936
AU243937
AU243938
AU243939
AU243940
AU243941
AU243942
AU243943
AU243944
AU243946
AU243947
AU243948
AU243949
AU243950
AU243951
AU243952
AU243953
AU243955
AU243956
AU243958
AU243959
AU243960
AU243961
AU243962
AU243963
AU243964
AU243965
AU243966
AU243967
AU243968
AU243969
AU243970
AU243971
AU243972
AU243973
AU243974
AU243975
AU243976
AU243977
AU243978
AU243979
AU243980
AU243981
AU243982
AU243983
AU243984
AU243985
AU243986
AU243987
AU243988
AU243989
AU243990
AU243991
AU243992
AU243993
AU243994
AU243995
AU243996
AU243997
AU243998
AU243999
AU244001
AU244002
AU244003
AU244004
AU244005
AU244006
AU244007
AU244008
AU244009
AU244010
AU244011
AU244012
AU244013
AU244014
AU244015
AU244016
AU244017
AU244018
AU244019
AU244020
AU244021
AU244022
AU244023
AU244024
AU244025
AU244026
AU244027
AU244028
AU244029
AU244030
AU244031
AU244032
AU244033
AU244035
AU244036
AU244037
AU244038
AU244039
AU244040
AU244041
AU244042
AU244043
AU244044
AU244045
AU244046
AU244047
AU244048
AU244049
AU244050
AU244051
AU244052
AU244053
AU244054
AU244055
AU244056
AU244057
AU244058
AU244059
AU244060
AU244061
AU244062
AU244063
AU244064
AU244065
AU244066
AU244067
AU244068
AU244069
AU244070
AU244071
AU244072
AU244073
AU244074
AU244075
AU244076
AU244077
AU244078
AU244079
AU244080
AU244081
AU244082
AU244083
AU244084
AU244085
AU244086
AU244087
AU244088
AU244089
AU244090
AU244091
AU244092
AU244093
AU244094
AU244095
AU244096
AU244097
AU244098
AU244099
AU244100
AU244101
AU244102
AU244103
AU244104
AU244105
AU244106
AU244107
AU244108
AU244109
AU244110
AU244111
AU244112
AU244113
AU244114
AU244115
AU244116
AU244117
AU244118
AU244119
AU244120
AU244121
AU244122
AU244123
AU244124
AU244125
AU244126
AU244127
AU244128
AU244129
AU244130
AU244131
AU244132
AU244133
AU244134
AU244135
AU244136
AU244137
AU244138
AU244139
AU244140
AU244141
AU244142
AU244143
AU244144
AU244145
AU244146
AU244147
AU244148
AU244149
AU244150
AU244151
AU244152
AU244153
AU244154
AU244155
AU244157
AU244158
AU244159
AU244160
AU244161
AU244162
AU244163
AU244164
AU244165
AU244166
AU244167
AU244168
AU244169
AU244170
AU244171
AU244172
AU244173
AU244174
AU244175
AU244176
AU244177
AU244178
AU244179
AU244180
AU244181
AU244182
AU244183
AU244184
AU244185
AU244186
AU244187
AU244188
AU244189
AU244190
AU244191
AU244192
AU244193
AU244194
AU244195
AU244196
AU244197
AU244198
AU244199
AU244200
AU244201
AU244202
AU244203
AU244204
AU244205
AU244206
AU244207
AU244208
AU244209
AU244210
AU244211
AU244212
AU244213
AU244214
AU244215
AU244216
AU244217
AU244218
AU244219
AU244220
AU244221
AU244222
AU244223
AU244224
AU244225
AU244226
AU244227
AU244228
AU244229
AU244230
AU244231
AU244232
AU244233
AU244234
AU244235
AU244236
AU244237
AU244238
AU244239
AU244240
AU244241
AU244242
AU244243
AU244244
AU244245
AU244246
AU244247
AU244248
AU244249
AU244250
AU244251
AU244252
AU244253
AU244254
AU244255
AU244256
AU244257
AU244258
AU244259
AU244260
AU244261
AU244262
AU244263
AU244264
AU244265
AU244266
AU244267
AU244268
AU244269
AU244270
AU244271
AU244272
AU244273
AU244274
AU244275
AU244276
AU244277
AU244278
AU244280
AU244281
AU244282
AU244283
AU244284
AU244285
AU244286
AU244287
AU244288
AU244289
AU244290
AU244291
AU244292
AU244293
AU244294
AU244295
AU244296
AU244297
AU244298
AU244299
AU244300
AU244301
AU244303
AU244304
AU244305
AU244306
AU244307
AU244308
AU244309
AU244310
AU244311
AU244312
AU244313
AU244314
AU244315
AU244316
AU244317
AU244318
AU244319
AU244320
AU244321
AU244322
AU244323
AU244324
AU244325
AU244326
AU244327
AU244328
AU244329
AU244330
AU244331
AU244332
AU244333
AU244334
AU244335
AU244336
AU244337
AU244338
AU244339
AU244340
AU244341
AU244342
AU244343
AU244344
AU244345
AU244346
AU244347
AU244348
AU244349
AU244350
AU244351
AU244352
AU244353
AU244354
AU244355
AU244356
AU244357
AU244358
AU244359
AU244360
AU244361
AU244362
AU244363
AU244364
AU244365
AU244366
AU244367
AU244368
AU244369
AU244370
AU244371
AU244372
AU244373
AU244374
AU244375
AU244376
AU244377
AU244378
AU244379
AU244380
AU244381
AU244382
AU244383
AU244384
AU244385
AU244386
AU244387
AU244388
AU244389
AU244390
AU244391
AU244392
AU244393
AU244394
AU244395
AU244396
AU244397
AU244398
AU244399
AU244400
AU244401
AU244402
AU244403
AU244404
AU244405
AU244406
AU244407
AU244408
AU244409
AU244410
AU244411
AU244412
AU244413
AU244414
AU244415
AU244416
AU244417
AU244418
AU244419
AU244420
AU244421
AU244422
AU244423
AU244424
AU244425
AU244426
AU244427
AU244428
AU244429
AU244430
AU244431
AU244432
AU244434
AU244435
AU244436
AU244437
AU244438
AU244439
AU244440
AU244441
AU244442
AU244443
AU244444
AU244445
AU244446
AU244447
AU244448
AU244449
AU244450
AU244451
AU244452
AU244453
AU244454
AU244455
AU244456
AU244457
AU244458
AU244459
AU244460
AU244461
AU244462
AU244463
AU244464
AU244466
AU244467
AU244468
AU244469
AU244470
AU244471
AU244472
AU244473
AU244474
AU244475
AU244476
AU244477
AU244478
AU244479
AU244480
AU244481
AU244482
AU244483
AU244484
AU244485
AV359746
AV359747
AV359748
AV359749
AV359750
AV359751
AV359752
AV359753
AV359754
AV359755
AV359756
AV359757
AV359758
AV359759
AV359760
AV359761
AV359762
AV359763
AV359764
AV359765
AV359766
AV359767
AV359768
AV359769
AV359770
AV359771
AV359772
AV359773
AV359774
AV359775
AV359776
AV359777
AV359778
AV359779
AV359780
AV359781
AV359782
AV359783
AV359784
AV359785
AV359786
AV359787
AV359788
AV359789
AV359790
AV359791
AV359792
AV359793
AV359794
AV359795
AV359796
AV359797
AV359798
AV359799
AV359800
AV359801
AV359802
AV359803
AV359804
AV359805
AV359806
AV359807
AV359808
AV359809
AV359810
AV359811
AV359812
AV359813
AV359814
AV359815
AV359816
AV359817
AV359818
AV359819
AV359820
AV359821
AV359822
AV359823
AV359824
AV359825
AV359826
AV359827
AV359828
AV359829
AV359830
AV359831
AV359832
AV359833
AV359834
AV359835
AV359836
AV359837
AV359838
AV359839
AV359840
AV359841
AV359842
AV359843
AV359844
AV359845
AV359846
AV359847
AV359848
AV359849
AV359850
AV359851
AV359852
AV359853
AV359854
AV359855
AV359856
AV359857
AV359858
AV359859
AV359860
AV359861
AV359862
AV359863
AV359864
AV359865
AV359866
AV359867
AV359868
AV359869
AV359870
AV359871
AV359872
AV359873
AV359874
AV359875
AV359876
AV359877
AV359878
AV359879
AV359880
AV359881
AV359882
AV359883
AV359884
AV359885
AV359886
AV359887
AV359888
AV359889
AV359890
AV359891
AV359892
AV359893
AV359894
AV359895
AV359896
AV359897
AV359898
AV359899
AV359900
AV359901
AV359902
AV359903
AV359904
AV359905
AV359906
AV359907
AV359908
AV359909
AV359910
AV359911
AV359912
AV359913
AV359914
AV359915
AV359916
AV359918
AV359919
AV359920
AV359921
AV359922
AV359923
AV359924
AV359926
AV359927
AV359928
AV359929
AV359930
AV359931
AV359932
AV359933
AV359934
AV359935
AV359936
AV359937
AV359938
AV359940
AV359941
AV359942
AV359943
AV359944
AV359945
AV359946
AV359947
AV359948
AV359949
AV359950
AV359951
AV359952
AV359953
AV359954
AV359955
AV359956
AV359957
AV359958
AV359959
AV359960
AV359961
AV359962
AV359963
AV359964
AV359965
AV359966
AV359967
AV359968
AV359969
AV359971
AV359972
AV359973
AV359974
AV359975
AV359976
AV359977
AV359978
AV359979
AV359980
AV359981
AV359982
AV359983
AV359984
AV359985
AV359986
AV359987
AV359988
AV359989
AV359990
AV359991
AV359992
AV359993
AV359994
AV359995
AV359996
AV359997
AV359998
AV359999
AV360000
AV360001
AV360002
AV360003
AV360004
AV360005
AV360006
AV360007
AV360008
AV360009
AV360010
AV360011
AV360012
AV360013
AV360014
AV360015
AV360016
AV360017
AV360018
AV360019
AV360020
AV360021
AV360022
AV360023
AV360024
AV360025
AV360026
AV360027
AV360028
AV360029
AV360030
AV360031
AV360032
AV360033
AV360034
AV360035
AV360036
AV360037
AV360038
AV360039
AV360040
AV360041
AV360042
AV360043
AV360044
AV360045
AV360046
AV360047
AV360048
AV360049
AV360051
AV360052
AV360053
AV360054
AV360055
AV360056
AV360057
AV360058
AV360059
AV360060
AV360061
AV360062
AV360063
AV360064
AV360065
AV360066
AV360067
AV360068
AV360069
AV360070
AV360071
AV360072
AV360073
AV360074
AV360075
AV360077
AV360078
AV360079
AV360080
AV360081
AV360082
AV360083
AV360084
AV360085
AV360086
AV360087
AV360088
AV360089
AV360090
AV360091
AV360092
AV360093
AV360094
AV360095
AV360096
AV360097
AV360098
AV360099
AV360100
AV360101
AV360102
AV360103
AV360104
AV360105
AV360106
AV360107
AV360108
AV360109
AV360110
AV360111
AV360112
AV360113
AV360114
AV360115
AV360116
AV360117
AV360118
AV360119
AV360120
AV360121
AV360122
AV360123
AV360124
AV360125
AV360126
AV360127
AV360128
AV360129
AV360130
AV360131
AV360132
AV360133
AV360134
AV360135
AV360136
AV360137
AV360138
AV360139
AV360140
AV360141
AV360142
AV360143
AV360145
AV360146
AV360147
AV360148
AV360149
AV360150
AV360151
AV360152
AV360153
AV360154
AV360155
AV360156
AV360157
AV360158
AV360159
AV360160
AV360161
AV360162
AV360163
AV360164
AV360165
AV360166
AV360167
AV360168
AV360169
AV360170
AV360171
AV360172
AV360173
AV360174
AV360175
AV360176
AV360177
AV360178
AV360179
AV360180
AV360181
AV360182
AV360183
AV360184
AV360185
AV360186
AV360187
AV360188
AV360189
AV360190
AV360191
AV360192
AV360193
AV360194
AV360195
AV360196
AV360197
AV360198
AV360199
AV360200
AV360201
AV360202
AV360203
AV360204
AV360205
AV360206
AV360207
AV360208
AV360209
AV360210
AV360211
AV360212
AV360213
AV360214
AV360215
AV360216
AV360217
AV360218
AV360219
AV360220
AV360221
AV360222
AV360223
AV360224
AV360225
AV360226
AV360227
AV360228
AV360229
AV360230
AV360231
AV360232
AV360233
AV360234
AV360235
AV360236
AV360237
AV360238
AV360239
AV360240
AV360241
AV360242
AV360243
AV360244
AV360245
AV360247
AV360248
AV360249
AV360250
AV360251
AV360252
AV360253
AV360254
AV360255
AV360256
AV360257
AV360258
AV360259
AV360260
AV360261
AV360262
AV360263
AV360264
AV360265
AV360266
AV360267
AV360268
AV360269
AV360270
AV360271
AV360272
AV360273
AV360274
AV360275
AV360276
AV360277
AV360278
AV360279
AV360280
AV360281
AV360282
AV360283
AV360284
AV360285
AV360286
AV360287
AV360288
AV360289
AV360290
AV360291
AV360292
AV360293
AV360294
AV360295
AV360296
AV360297
AV360298
AV360299
AV360300
AV360301
AV360302
AV360303
AV360304
AV360305
AV360306
AV360307
AV360308
AV360309
AV360310
AV360311
AV360312
AV360313
AV360314
AV360315
AV360316
AV360317
AV360318
AV360319
AV360320
AV360321
AV360322
AV360323
AV360324
AV360325
AV360326
AV360327
AV360328
AV360329
AV360330
AV360331
AV360332
AV360333
AV360334
AV360335
AV360336
AV360337
AV360338
AV360339
AV360340
AV360341
AV360342
AV360343
AV360344
AV360345
AV360346
AV360347
AV360348
AV360349
AV360350
AV360351
AV360352
AV360353
AV360354
AV360355
AV360356
AV360357
AV360358
AV360359
AV360360
AV360361
AV360362
AV360363
AV360364
AV360365
AV360366
AV360367
AV360368
AV360369
AV360370
AV360371
AV360372
AV360374
AV360375
AV360376
AV360377
AV360378
AV360379
AV360380
AV360381
AV360382
AV360384
AV360385
AV360386
AV360387
AV360388
AV360389
AV360390
AV360391
AV360392
AV360393
AV360394
AV360395
AV360396
AV360397
AV360398
AV360399
AV360400
AV360401
AV360403
AV360404
AV360405
AV360406
AV360407
AV360408
AV360409
AV360410
AV360411
AV360412
AV360413
AV360414
AV360415
AV360416
AV360417
AV360418
AV360419
AV360420
AV360421
AV360422
AV360423
AV360424
AV360425
AV360426
AV360427
AV360428
AV360429
AV360430
AV360431
AV360432
AV360433
AV360434
AV360435
AV360436
AV360437
AV360438
AV360439
AV360440
AV360441
AV360442
AV360443
AV360444
AV360445
AV360446
AV360447
AV360448
AV360449
AV360450
AV360451
AV360452
AV360453
AV360454
AV360455
AV360456
AV360457
AV360458
AV360459
AV360460
AV360461
AV360462
AV360463
AV360464
AV360465
AV360466
AV360467
AV360468
AV360469
AV360470
AV360471
AV360472
AV360473
AV360474
AV360475
AV360476
AV360477
AV360478
AV360479
AV360480
AV360481
AV360482
AV360483
AV360484
AV360485
AV360486
AV360487
AV360488
AV360489
AV360490
AV360491
AV360492
AV360493
AV360494
AV360495
AV360496
AV360497
AV360498
AV360499
AV360500
AV360501
AV360502
AV360503
AV360504
AV360505
AV360506
AV360507
AV360508
AV360509
AV360510
AV360511
AV360512
AV360513
AV360514
AV360515
AV360516
AV360517
AV360518
AV360519
AV360520
AV360521
AV360522
AV360523
AV360524
AV360525
AV360526
AV360527
AV360528
AV360529
AV360530
AV360531
AV360532
AV360533
AV360534
AV360535
AV360536
AV360537
AV360538
AV360539
AV360540
AV360541
AV360542
AV360543
AV360544
AV360545
AV360546
AV360547
AV360548
AV360549
AV360550
AV360551
AV360552
AV360553
AV360554
AV360555
AV360556
AV360557
AV360558
AV360559
AV360560
AV360561
AV360562
AV360563
AV360564
AV360565
AV360566
AV360567
AV360568
AV360569
AV360570
AV360571
AV360572
AV360573
AV360574
AV360575
AV360576
AV360577
AV360578
AV360579
AV360580
AV360581
AV360582
AV360583
AV360584
AV360585
AV360586
AV360587
AV360588
AV360590
AV360591
AV360592
AV360593
AV360594
AV360595
AV360596
AV360597
AV360598
AV360599
AV360600
AV360601
AV360602
AV360603
AV360604
AV360605
AV360606
AV360607
AV360608
AV360609
AV360610
AV360611
AV360612
AV360613
AV360614
AV360615
AV360616
AV360617
AV360618
AV360619
AV360620
AV360621
AV360622
AV360623
AV360624
AV360625
AV360626
AV360627
AV360628
AV360629
AV360630
AV360631
AV360632
AV360633
AV360634
AV360635
AV360636
AV360637
AV360638
AV360639
AV360640
AV360641
AV360642
AV360643
AV360644
AV360645
AV360646
AV360647
AV360648
AV360649
AV360650
AV360651
AV360652
AV360653
AV360654
AV360655
AV360656
AV360657
AV360658
AV360659
AV360660
AV360661
AV360662
AV360663
AV360664
AV360665
AV360666
AV360667
AV360668
AV360669
AV360670
AV360671
AV360672
AV360673
AV360674
AV360675
AV360676
AV360677
AV360678
AV360679
AV360680
AV360681
AV360682
AV360683
AV360684
AV360685
AV360686
AV360687
AV360688
AV360689
AV360690
AV360691
AV360692
AV360693
AV360694
AV360695
AV360696
AV360697
AV360698
AV360699
AV360700
AV360701
AV360702
AV360703
AV360705
AV360706
AV360707
AV360708
AV360709
AV360710
AV360711
AV360712
AV360713
AV360714
AV360715
AV360716
AV360717
AV360718
AV360719
AV360720
AV360721
AV360722
AV360723
AV360724
AV360725
AV360726
AV360727
AV360729
AV360730
AV360731
AV360732
AV360733
AV360734
AV360735
AV360736
AV360737
AV360738
AV360739
AV360740
AV360741
AV360742
AV360743
AV360744
AV360745
AV360747
AV360748
AV360749
AV360750
AV360751
AV360752
AV360753
AV360754
AV360755
AV360756
AV360757
AV360758
AV360759
AV360760
AV360761
AV360762
AV360763
AV360764
AV360765
AV360766
AV360767
AV360768
AV360769
AV360770
AV360771
AV360772
AV360773
AV360774
AV360775
AV360776
AV360777
AV360778
AV360779
AV360780
AV360781
AV360782
AV360783
AV360784
AV360785
AV360786
AV360787
AV360788
AV360789
AV360790
AV360791
AV360792
AV360793
AV360794
AV360795
AV360796
AV360797
AV360798
AV360799
AV360800
AV360802
AV360803
AV360804
AV360805
AV360806
AV360807
AV360808
AV360809
AV360810
AV360811
AV360812
AV360813
AV360814
AV360816
AV360817
AV360818
AV360819
AV360820
AV360821
AV360822
AV360823
AV360824
AV360825
AV360826
AV360827
AV360828
AV360829
AV360830
AV360831
AV360832
AV360833
AV360834
AV360835
AV360837
AV360838
AV360839
AV360840
AV360841
AV360842
AV360843
AV360844
AV360845
AV360846
AV360847
AV360848
AV360849
AV360850
AV360852
AV360853
AV360854
AV360855
AV360856
AV360857
AV360858
AV360859
AV360860
AV360861
AV360862
AV360863
AV360864
AV360865
AV360866
AV360867
AV360868
AV360869
AV360870
AV360871
AV360872
AV360873
AV360874
AV360875
AV360876
AV360877
AV360878
AV360879
AV360880
AV360881
AV360882
AV360883
AV360884
AV360885
AV360886
AV360887
AV360888
AV360889
AV360890
AV360891
AV360892
AV360893
AV360894
AV360895
AV360897
AV360898
AV360899
AV360900
AV360901
AV360902
AV360903
AV360904
AV360905
AV360906
AV360907
AV360908
AV360909
AV360910
AV360911
AV360912
AV360913
AV360914
AV360915
AV360916
AV360917
AV360918
AV360919
AV360920
AV360921
AV360922
AV360923
AV360924
AV360925
AV360926
AV360927
AV360928
AV360929
AV360930
AV360931
AV360932
AV360933
AV360934
AV360935
AV360936
AV360937
AV360938
AV360939
AV360940
AV360941
AV360942
AV360943
AV360944
AV360945
AV360946
AV360947
AV360948
AV360949
AV360950
AV360951
AV360952
AV360953
AV360954
AV360955
AV360956
AV360957
AV360958
AV360959
AV360960
AV360961
AV360962
AV360963
AV360964
AV360965
AV360966
AV360967
AV360968
AV360969
AV360970
AV360971
AV360972
AV360973
AV360975
AV360976
AV360977
AV360978
AV360979
AV360980
AV360981
AV360982
AV360983
AV360984
AV360985
AV360986
AV360987
AV360988
AV360989
AV360990
AV360991
AV360992
AV360993
AV360994
AV360995
AV360996
AV360997
AV360998
AV361000
AV361001
AV361002
AV361003
AV361004
AV361005
AV361006
AV361007
AV361008
AV361009
AV361010
AV361011
AV361012
AV361013
AV361014
AV361015
AV361016
AV361017
AV361018
AV361019
AV361020
AV361021
AV361022
AV361023
AV361024
AV361025
AV361026
AV361028
AV361029
AV361030
AV361031
AV361032
AV361033
AV361034
AV361035
AV361036
AV361037
AV361038
AV361039
AV361040
AV361041
AV361042
AV361043
AV361044
AV361045
AV361046
AV361047
AV361048
AV361049
AV361050
AV361051
AV361052
AV361053
AV361054
AV361055
AV361056
AV361057
AV361058
AV361059
AV361060
AV361061
AV361062
AV361063
AV361064
AV361065
AV361066
AV361067
AV361068
AV361069
AV361070
AV361071
AV361072
AV361073
AV361074
AV361075
AV361076
AV361077
AV361078
AV361079
AV361080
AV361081
AV361082
AV361083
AV361084
AV361085
AV361086
AV361087
AV361088
AV361089
AV361090
AV361091
AV361092
AV361093
AV361094
AV361095
AV361096
AV361097
AV361098
AV361099
AV361100
AV361101
AV361102
AV361103
AV361104
AV361105
AV361106
AV361107
AV361108
AV361109
AV361110
AV361111
AV361112
AV361113
AV361114
AV361115
AV361116
AV361117
AV361118
AV361119
AV361120
AV361121
AV361122
AV361123
AV361124
AV361125
AV361126
AV361127
AV361128
AV361129
AV361130
AV361131
AV361132
AV361133
AV361134
AV361135
AV361136
AV361137
AV361138
AV361139
AV361140
AV361141
AV361142
AV361143
AV361144
AV361145
AV361146
AV361147
AV361148
AV361150
AV361151
AV361152
AV361153
AV361154
AV361155
AV361156
AV361157
AV361158
AV361159
AV361160
AV361161
AV361162
AV361163
AV361164
AV361167
AV361168
AV361169
AV361170
AV361171
AV361172
AV361173
AV361174
AV361175
AV361176
AV361177
AV361178
AV361179
AV361180
AV361181
AV361182
AV361183
AV361184
AV361185
AV361186
AV361187
AV361188
AV361189
AV361190
AV361191
AV361192
AV361193
AV361194
AV361195
AV361196
AV361197
AV361198
AV361199
AV361200
AV361201
AV361202
AV361203
AV361204
AV361205
AV361206
AV361207
AV361208
AV361209
AV361210
AV361211
AV361212
AV361213
AV361214
AV361215
AV361216
AV361217
AV361218
AV361219
AV361220
AV361221
AV361222
AV361223
AV361224
AV361225
AV361226
AV361227
AV361228
AV361229
AV361230
AV361231
AV361232
AV361233
AV361234
AV361235
AV361236
AV361237
AV361238
AV361239
AV361240
AV361241
AV361242
AV361243
AV361244
AV361245
AV361246
AV361247
AV361248
AV361249
AV361250
AV361251
AV361252
AV361253
AV361254
AV361255
AV361256
AV361257
AV361258
AV361259
AV361260
AV361261
AV361262
AV361263
AV361264
AV361265
AV361266
AV361267
AV361268
AV361269
AV361270
AV361271
AV361272
AV361273
AV361274
AV361275
AV361276
AV361277
AV361278
AV361279
AV361280
AV361281
AV361282
AV361283
AV361284
AV361285
AV361286
AV361287
AV361288
AV361289
AV361290
AV361291
AV361292
AV361293
AV361294
AV361295
AV361296
AV361297
AV361298
AV361299
AV361300
AV361301
AV361302
AV361303
AV361305
AV361306
AV361307
AV361308
AV361309
AV361310
AV361311
AV361312
AV361313
AV361314
AV361315
AV361316
AV361317
AV361318
AV361319
AV361320
AV361321
AV361322
AV361323
AV361324
AV361325
AV361326
AV361328
AV361329
AV361330
AV361332
AV361333
AV361334
AV361335
AV361336
AV361337
AV361338
AV361339
AV361340
AV361341
AV361342
AV361343
AV361344
AV361345
AV361347
AV361348
AV361349
AV361350
AV361351
AV361352
AV361353
AV361354
AV361355
AV361356
AV361357
AV361358
AV361359
AV361360
AV361361
AV361362
AV361363
AV361364
AV361365
AV361366
AV361367
AV361368
AV361369
AV361370
AV361371
AV361372
AV361373
AV361374
AV361375
AV361376
AV361377
AV361378
AV361379
AV361380
AV361382
AV361383
AV361385
AV361386
AV361387
AV361388
AV361389
AV361390
AV361391
AV361392
AV361393
AV361394
AV361395
AV361396
AV361397
AV361398
AV361399
AV361400
AV361401
AV361402
AV361403
AV361404
AV361405
AV361406
AV361407
AV361408
AV361409
AV361410
AV361411
AV361412
AV361413
AV361414
AV361415
AV361416
AV361417
AV361418
AV361419
AV361420
AV361421
AV361422
AV361423
AV361424
AV361425
AV361426
AV361427
AV361428
AV361429
AV361430
AV361431
AV361432
AV361433
AV361434
AV361435
AV361436
AV361437
AV361438
AV361439
AV361440
AV361441
AV361442
AV361443
AV361444
AV361445
AV361446
AV361447
AV361448
AV361449
AV361450
AV361451
AV361452
AV361453
AV361454
AV361455
AV361456
AV361457
AV361458
AV361459
AV361460
AV361462
AV361463
AV361464
AV361465
AV361466
AV361467
AV361468
AV361469
AV361470
AV361471
AV361472
AV361473
AV361474
AV361475
AV361476
AV361477
AV361478
AV361479
AV361480
AV361481
AV361482
AV361483
AV361484
AV361485
AV361486
AV361487
AV361488
AV361489
AV361490
AV361491
AV361492
AV361493
AV361494
AV361495
AV361496
AV361497
AV361498
AV361499
AV361500
AV361501
AV361502
AV361503
AV361504
AV361505
AV361506
AV361507
AV361508
AV361509
AV361510
AV361511
AV361512
AV361513
AV361514
AV361515
AV361516
AV361517
AV361518
AV361519
AV361520
AV361521
AV361522
AV361523
AV361524
AV361525
AV361526
AV361527
AV361528
AV361529
AV361530
AV361531
AV361532
AV361533
AV361534
AV361535
AV361536
AV361537
AV361538
AV361539
AV361540
AV361541
AV361542
AV361543
AV361544
AV361545
AV361546
AV361547
AV361548
AV361549
AV361550
AV361551
AV361552
AV361553
AV361554
AV361555
AV361556
AV361557
AV361558
AV361559
AV361560
AV361561
AV361562
AV361563
AV361564
AV361565
AV361566
AV361567
AV361568
AV361569
AV361570
AV361571
AV361572
AV361573
AV361574
AV361575
AV361576
AV361577
AV361578
AV361579
AV361580
AV361581
AV361582
AV361583
AV361584
AV361585
AV361586
AV361587
AV361588
AV361589
AV361590
AV361591
AV361592
AV361593
AV361594
AV361595
AV361596
AV361597
AV361598
AV361599
AV361600
AV361601
AV361602
AV361603
AV361604
AV361605
AV361606
AV361607
AV361608
AV361609
AV361610
AV361611
AV361612
AV361613
AV361614
AV361615
AV361616
AV361617
AV361618
AV361619
AV361620
AV361621
AV361622
AV361623
AV361624
AV361625
AV361626
AV361627
AV361628
AV361629
AV361630
AV361631
AV361632
AV361633
AV361634
AV361635
AV361636
AV361637
AV361638
AV361639
AV361640
AV361641
AV361642
AV361643
AV361644
AV361645
AV361646
AV361647
AV361648
AV361649
AV361650
AV361651
AV361652
AV361653
AV361654
AV361655
AV361656
AV361657
AV361658
AV361659
AV361660
AV361661
AV361662
AV361663
AV361664
AV361665
AV361666
AV361667
AV361668
AV361669
AV361670
AV361671
AV361672
AV361673
AV361674
AV361675
AV361676
AV361677
AV361678
AV361679
AV361680
AV361681
AV361682
AV361683
AV361684
AV361685
AV361686
AV361687
AV361688
AV361689
AV361690
AV361691
AV361692
AV361693
AV361694
AV361695
AV361696
AV361697
AV361698
AV361699
AV361700
AV361701
AV361702
AV361703
AV361704
AV361705
AV361706
AV361707
AV361708
AV361709
AV361710
AV361711
AV361712
AV361713
AV361714
AV361715
AV361716
AV361717
AV361718
AV361719
AV361720
AV361721
AV361722
AV361723
AV361724
AV361725
AV361726
AV361727
AV361728
AV361729
AV361730
AV361731
AV361732
AV361733
AV361734
AV361735
AV361736
AV361737
AV361738
AV361739
AV361740
AV361741
AV361742
AV361743
AV361744
AV361745
AV361746
AV361747
AV361748
AV361749
AV361750
AV361751
AV361752
AV361753
AV361754
AV361755
AV361756
AV361757
AV361758
AV361759
AV361760
AV361761
AV361762
AV361763
AV361764
AV361765
AV361766
AV361767
AV361768
AV361769
AV361770
AV361771
AV361772
AV361773
AV361774
AV361775
AV361776
AV361777
AV361778
AV361779
AV361780
AV361781
AW019869
AW019870
AW019871
AW019872
AW019873
AW019874
AW019875
AW019876
AW019877
AW019878
AW019879
AW019880
AW019881
AW019882
AW019883
AW019884
AW019885
AW019886
AW019888
AW019889
AW019890
AW019891
AW019892
AW019893
AW019894
AW019895
AW019896
AW019898
AW019899
AW019900
AW019901
AW019902
AW019904
AW019905
AW019906
AW019907
AW019908
AW019909
AW019910
AW019911
AW019912
AW019914
AW019915
AW019916
AW019917
AW019918
AW019919
AW019920
AW019921
AW019922
AW019923
AW019924
AW019925
AW019926
AW019928
AW019929
AW019930
AW019931
AW019932
AW019933
AW019934
AW019935
AW019936
AW019937
AW019938
AW019939
AW019940
AW019941
AW019942
AW019943
AW019944
AW019946
AW019947
AW019948
AW019949
AW019951
AW019952
AW019953
AW019954
AW019955
AW019956
AW019959
AW019962
AW019963
AW019964
AW019965
AW019966
AW019967
AW019968
AW019969
AW019970
AW019971
AW019972
AW019973
AW019974
AW019975
AW019976
AW019977
AW019978
AW019979
AW019980
AW019981
AW019982
AW019983
AW019984
AW019985
AW019986
AW019987
AW019988
AW019989
AW019990
AW019991
AW019993
AW019994
AW019995
AW019996
AW019997
AW019998
AW019999
AW020000
AW020002
AW020003
AW020004
AW020005
AW020006
AW020007
AW020008
AW020009
AW020010
AW020011
AW020012
AW020013
AW020014
AW020015
AW020016
AW020017
AW020018
AW020019
AW020020
AW020021
AW020022
AW020023
AW020024
AW020025
AW020026
AW020027
AW020028
AW020029
AW020030
AW020031
AW020032
AW020033
AW020035
AW020036
AW020038
AW020039
AW020040
AW020041
AW020042
AW020043
AW020044
AW020045
AW020046
AW020047
AW020048
AW020049
AW020050
AW020051
AW020052
AW020053
AW020054
AW020055
AW020056
AW020057
AW020058
AW020059
AW020060
AW020061
AW020062
AW020063
AW020064
AW020065
AW020066
AW020067
AW020068
AW020069
AW020070
AW020072
AW020073
AW020074
AW020075
AW020076
AW020077
AW020078
AW020079
AW020080
AW020081
AW020082
AW020083
AW020084
AW020085
AW020086
AW020087
AW020088
AW020089
AW020090
AW020091
AW020092
AW020093
AW020096
AW020097
AW020098
AW020099
AW020100
AW020102
AW020103
AW020104
AW020105
AW020106
AW020107
AW020108
AW020109
AW020110
AW020111
AW020112
AW020113
AW020114
AW020115
AW020116
AW020117
AW020118
AW020119
AW020121
AW020122
AW020123
AW020124
AW020125
AW020126
AW020127
AW020128
AW020129
AW020130
AW020131
AW020132
AW020133
AW020134
AW020135
AW020136
AW020137
AW020138
AW020140
AW020141
AW020142
AW020145
AW020146
AW020147
AW020148
AW020149
AW020150
AW020151
AW020152
AW020153
AW020155
AW020156
AW020157
AW020158
AW020159
AW020160
AW020161
AW020162
AW020164
AW020165
AW020166
AW020167
AW020168
AW020169
AW020170
AW020171
AW020172
AW020173
AW020174
AW020175
AW020176
AW020177
AW020178
AW020179
AW020180
AW020181
AW020182
AW020183
AW020184
AW020185
AW020186
AW020187
AW020188
AW020190
AW020191
AW020192
AW020193
AW020194
AW020195
AW020196
AW020197
AW020199
AW020200
AW020201
AW020202
AW020203
AW020204
AW020205
AW020206
AW020207
AW020208
AW020209
AW020210
AW020211
AW020212
AW020213
AW020214
AW020215
AW020216
AW020217
AW020218
AW020219
AW020220
AW020221
AW020222
AW020223
AW020224
AW020225
AW020226
AW020227
AW020228
AW020229
AW020230
AW020231
AW020232
AW020233
AW020234
AW020235
AW020236
AW020237
AW020238
AW020239
AW020240
AW020241
AW020242
AW020243
AW020244
AW020245
AW020246
AW020247
AW020248
AW020249
AW020250
AW020251
AW020252
AW020253
AW020254
AW020255
AW020256
AW020257
AW020258
AW020259
AW020260
AW020262
AW020263
AW020264
AW020265
AW020266
AW020267
AW020268
AW020269
AW020270
AW020271
AW020272
AW020273
AW020274
AW020275
AW020276
AW020277
AW020278
AW020279
AW020280
AW020281
AW020282
AW020283
AW020284
AW020285
AW020286
AW020287
AW020289
AW020290
AW020291
AW020292
AW020293
AW020294
AW020295
AW020296
AW020297
AW020298
AW020299
AW020300
AW020302
AW020303
AW020305
AW020306
AW020307
AW020308
AW020309
AW020310
AW020311
AW020313
AW020314
AW020315
AW020316
AW020317
AW020318
AW020319
AW020320
AW020321
AW020322
AW020323
AW020324
AW020325
AW020326
AW020327
AW020328
AW020329
AW020330
AW020331
AW020332
AW020333
AW020334
AW020335
AW020336
AW020337
AW020338
AW020339
AW020341
AW020342
AW020343
AW020344
AW020345
AW020346
AW020347
AW020348
AW020349
AW020350
AW020353
AW020354
AW020355
AW020356
AW020357
AW020358
AW020359
AW020360
AW020361
AW020362
AW020363
AW020364
AW020365
AW020366
AW020367
AW020368
AW020369
AW020370
AW020371
AW020372
AW020373
AW020374
AW020375
AW020376
AW020377
AW020378
AW020379
AW020380
AW020381
AW020382
AW020383
AW020384
AW020385
AW020386
AW020388
AW020389
AW020390
AW020391
AW020392
AW020393
AW020394
AW020395
AW020396
AW020398
AW020399
AW020400
AW020401
AW020402
AW020403
AW020404
AW020405
AW020406
AW020407
AW020408
AW020409
AW020410
AW020411
AW020412
AW020413
AW020414
AW020415
AW020416
AW020417
AW020418
AW020420
AW020421
AW020422
AW020423
AW020424
AW020425
AW020426
AW020428
AW020429
AW020430
AW020431
AW020432
AW020433
AW020434
AW020435
AW020436
AW020437
AW020438
AW020439
AW020440
AW020441
AW020442
AW020443
AW020444
AW020445
AW020447
AW020448
AW020450
AW020452
AW020453
AW020454
AW020455
AW020459
AW020460
AW020461
AW020464
AW020465
AW020466
AW020467
AW020468
AW020469
AW020472
AW020473
AW020474
AW020475
AW020477
AW020478
AW020480
AW020481
AW020482
AW020483
AW020484
AW020486
AW020487
AW020489
AW020490
AW020491
AW020492
AW020493
AW020494
AW020495
AW020496
AW020497
AW020498
AW020499
AW020500
AW020501
AW020503
AW020504
AW020506
AW020508
AW020510
AW020512
AW020513
AW020514
AW020515
AW020516
AW020517
AW020518
AW020519
AW020520
AW020521
AW020522
AW020523
AW020524
AW020525
AW020526
AW020527
AW020528
AW020529
AW020530
AW020531
AW020532
AW020533
AW020534
AW020535
AW020536
AW020537
AW020538
AW020539
AW020540
AW020542
AW020543
AW020544
AW020545
AW020546
AW020547
AW020548
AW020549
AW020550
AW020551
AW020553
AW020554
AW020555
AW020556
AW020557
AW020558
AW020560
AW020561
AW020562
AW020563
AW020564
AW020565
AW020566
AW020567
AW020568
AW020569
AW020570
AW020571
AW020572
AW020573
AW020574
AW020575
AW020576
AW020577
AW020578
AW020579
AW020580
AW020581
AW020582
AW020583
AW020584
AW020585
AW020586
AW020587
AW020588
AW020589
AW020590
AW020591
AW020593
AW020594
AW020595
AW020596
AW020597
AW020598
AW020600
AW020601
AW020602
AW020603
AW020604
AW020605
AW020606
AW020607
AW020608
AW020609
AW020611
AW020612
AW020614
AW020615
AW020616
AW020617
AW020619
AW020620
AW020621
AW020622
AW020623
AW020624
AW020625
AW020626
AW020627
AW020628
AW020629
AW020630
AW020632
AW020634
AW020635
AW020636
AW020641
AW020642
AW020645
AW020646
AW020647
AW020648
AW020649
AW020650
AW020651
AW020652
AW020653
AW020654
AW020655
AW020658
AW020659
AW020660
AW020662
AW020664
AW020666
AW020667
AW020669
AW020670
AW020671
AW020673
AW020674
AW020675
AW020676
AW020677
AW020678
AW020679
AW020680
AW020681
AW020683
AW020684
AW020685
AW020686
AW020687
AW020688
AW020690
AW020691
AW020692
AW020694
AW020695
AW020696
AW020697
AW020698
AW020699
AW020700
AW020701
AW020702
AW020703
AW020704
AW020705
AW020706
AW020707
AW020708
AW020709
AW020711
AW020713
AW020714
AW020715
AW020716
AW020718
AW020719
AW020720
AW020721
AW020722
AW020723
AW020724
AW020725
AW020726
AW020727
AW020728
AW020729
AW020730
AW020732
AW020733
AW020734
AW020735
AW020737
AW020738
AW020739
AW020740
AW020741
AW020742
AW020743
AW020744
AW020746
AW020747
AW020748
AW020749
AW020750
AW020751
AW020752
AW020753
AW020754
AW020755
AW020756
AW020757
AW020758
AW020759
AW020760
AW020761
AW020762
AW020763
AW020764
AW020765
AW020766
AW020767
AW020768
AW020769
AW020770
AW020771
AW020772
AW020773
AW020774
AW020775
AW020776
AW020777
AW020778
AW020780
AW020781
AW020782
AW020783
AW020784
AW020785
AW020786
AW020787
AW020788
AW020789
AW020790
AW020791
AW020792
AW020793
AW020794
AW020795
AW020796
AW020797
AW020799
AW020800
AW020801
AW020802
AW020803
AW020804
AW020805
AW020806
AW020808
AW020809
AW020810
AW020811
AW020812
AW020813
AW020814
AW020815
AW020816
AW020817
AW020818
AW020819
AW020820
AW020821
AW020822
AW020823
AW020824
AW020825
AW020826
AW020827
AW020828
AW020829
AW020831
AW020832
AW020833
AW020834
AW020835
AW020836
AW020837
AW020838
AW020839
AW020840
AW020841
AW020842
AW020843
AW020844
AW020845
AW020846
AW020847
AW020848
AW020849
AW020850
AW020851
AW020853
AW020854
AW020855
AW020856
AW020857
AW020858
AW020859
AW020860
AW020861
AW020862
AW020863
AW020864
AW020866
AW020867
AW020868
AW020869
AW020870
AW020871
AW020872
AW020873
AW020874
AW020875
AW020876
AW020877
AW020878
AW020879
AW020880
AW020881
AW020882
AW020883
AW020884
AW020885
AW020886
AW020887
AW020888
AW020889
AW020890
AW020891
AW020892
AW020893
AW020894
AW020895
AW020897
AW020898
AW020899
AW020900
AW020901
AW020902
AW020903
AW020904
AW020905
AW020906
AW020907
AW020909
AW020910
AW020911
AW020913
AW020914
AW020915
AW020916
AW020917
AW020918
AW020919
AW020920
AW020921
AW020922
AW020923
AW020924
AW020925
AW020926
AW020927
AW020928
AW020929
AW020930
AW020931
AW020932
AW020934
AW020935
AW020936
AW020937
AW020938
AW020939
AW020940
AW020941
AW020942
AW020943
AW020944
AW020945
AW020946
AW020947
AW020948
AW020949
AW020950
AW020951
AW020952
AW020953
AW020954
AW020955
AW020956
AW020957
AW020958
AW020960
AW020961
AW020962
AW020963
AW020964
AW020965
AW020966
AW020967
AW020968
AW020969
AW020970
AW020971
AW020972
AW020973
AW020974
AW020975
AW020976
AW020977
AW020978
AW020979
AW020980
AW020981
AW020982
AW020983
AW020984
AW020985
AW020986
AW020987
AW020988
AW020989
AW020990
AW020991
AW020993
AW020994
AW020995
AW020996
AW020997
AW020998
AW020999
AW021000
AW021001
AW021002
AW021003
AW021004
AW021005
AW021006
AW021007
AW021008
AW021009
AW021010
AW021011
AW021012
AW021014
AW021015
AW021016
AW021017
AW021018
AW021019
AW021020
AW021021
AW021022
AW021023
AW021024
AW021025
AW021026
AW021027
AW021028
AW021030
AW021031
AW021032
AW021033
AW021034
AW021035
AW021036
AW021037
AW021038
AW021039
AW021040
AW021041
AW021042
AW021043
AW021044
AW021045
AW021046
AW021047
AW021048
AW021049
AW021050
AW021051
AW021053
AW021054
AW021055
AW021057
AW021058
AW021059
AW021060
AW021061
AW021062
AW021063
AW021064
AW021065
AW021066
AW021067
AW021068
AW021069
AW021070
AW021071
AW021072
AW021073
AW021074
AW021075
AW021077
AW021078
AW021079
AW021080
AW021081
AW021082
AW021083
AW021085
AW021086
AW021088
AW021089
AW021090
AW021091
AW021092
AW021093
AW021094
AW021095
AW021096
AW021097
AW021098
AW021099
AW021100
AW021101
AW021102
AW021103
AW021104
AW021106
AW021107
AW021108
AW021109
AW021110
AW021111
AW021112
AW021113
AW021114
AW021115
AW021117
AW021118
AW021119
AW021120
AW021121
AW021122
AW021123
AW021124
AW021125
AW021126
AW021127
AW021128
AW021129
AW021130
AW021131
AW021132
AW021133
AW021134
AW021135
AW021136
AW021137
AW021138
AW021139
AW021140
AW021141
AW021142
AW021143
AW021144
AW021145
AW021146
AW021147
AW021148
AW021149
AW021151
AW021152
AW021153
AW021154
AW021155
AW021156
AW021157
AW021158
AW021159
AW021160
AW021161
AW021162
AW021163
AW021164
AW021165
AW021166
AW021167
AW021168
AW021169
AW021170
AW021171
AW021173
AW021174
AW021175
AW021176
AW021177
AW021178
AW021179
AW021180
AW021181
AW021182
AW021183
AW021184
AW021185
AW021186
AW021187
AW021188
AW021189
AW021190
AW021191
AW021192
AW021193
AW021194
AW021196
AW021197
AW021198
AW021199
AW021200
AW021201
AW021202
AW021203
AW021204
AW021205
AW021206
AW021208
AW021209
AW021210
AW021211
AW021212
AW021213
AW021214
AW021215
AW021216
AW021217
AW021218
AW021220
AW021221
AW021222
AW021223
AW021224
AW021225
AW021226
AW021227
AW021228
AW021229
AW021230
AW021231
AW021233
AW021234
AW021235
AW021236
AW021237
AW021238
AW021239
AW021242
AW021243
AW021244
AW021245
AW021246
AW021247
AW021248
AW021249
AW021250
AW021251
AW021252
AW021253
AW021254
AW021255
AW021256
AW021257
AW021258
AW021259
AW021260
AW021261
AW021262
AW021263
AW021264
AW021265
AW021266
AW021267
AW021268
AW021269
AW021270
AW021272
AW021273
AW021274
AW021275
AW021276
AW021277
AW021278
AW021279
AW021280
AW021281
AW021282
AW021283
AW021284
AW021285
AW021286
AW021287
AW021288
AW021289
AW021290
AW021291
AW021292
AW021293
AW021295
AW021296
AW021297
AW021298
AW021299
AW021300
AW021301
AW021302
AW021303
AW021304
AW021305
AW021306
AW021307
AW021308
AW021309
AW021310
AW021311
AW021312
AW021313
AW021314
AW021315
AW021316
AW021317
AW021318
AW021319
AW021320
AW021321
AW021322
AW021323
AW021324
AW021325
AW021326
AW021327
AW021328
AW021329
AW021330
AW021331
AW021332
AW021333
AW021334
AW021335
AW021336
AW021337
AW021338
AW021339
AW021340
AW021341
AW021342
AW021343
AW021344
AW021345
AW021346
AW021347
AW021348
AW021351
AW021352
AW021353
AW021354
AW021355
AW021356
AW021357
AW021358
AW021359
AW021360
AW021361
AW021362
AW021363
AW021364
AW021365
AW021366
AW021367
AW021368
AW021369
AW021370
AW021371
AW021372
AW021374
AW021375
AW021376
AW021377
AW021378
AW021379
AW021380
AW021381
AW021382
AW021384
AW021385
AW021386
AW021387
AW021388
AW021390
AW021391
AW021392
AW021393
AW021394
AW021395
AW021396
AW021397
AW021398
AW021400
AW021401
AW021402
AW021403
AW021404
AW021405
AW021406
AW021407
AW021408
AW021409
AW021410
AW021411
AW021412
AW021414
AW021415
AW021416
AW021418
AW021419
AW021420
AW021421
AW021422
AW021423
AW021424
AW021425
AW021426
AW021427
AW021428
AW021429
AW021430
AW021431
AW021432
AW021434
AW021435
AW021436
AW021437
AW021438
AW021439
AW021440
AW021441
AW021442
AW021443
AW021444
AW021446
AW021447
AW021448
AW021449
AW021450
AW021451
AW021452
AW021453
AW021454
AW021456
AW021457
AW021458
AW021459
AW021460
AW021461
AW021463
AW021464
AW021466
AW021467
AW021468
AW021469
AW021470
AW021471
AW021472
AW021473
AW021474
AW021475
AW021476
AW021477
AW021478
AW021479
AW021480
AW021481
AW021482
AW021483
AW021484
AW021485
AW021486
AW021488
AW021489
AW021490
AW021492
AW021493
AW021494
AW021495
AW021496
AW021497
AW021498
AW021499
AW021500
AW021501
AW021502
AW021503
AW021504
AW021505
AW021506
AW021507
AW021508
AW021509
AW021510
AW021511
AW021512
AW021514
AW021515
AW021516
AW021517
AW021518
AW021519
AW021520
AW021521
AW021522
AW021523
AW021524
AW021525
AW021526
AW021527
AW021528
AW021529
AW021530
AW021531
AW021532
AW021533
AW021534
AW021535
AW021536
AW021537
AW021538
AW021539
AW021541
AW021542
AW021543
AW021544
AW021545
AW021546
AW021547
AW021548
AW021549
AW021550
AW021551
AW021552
AW021553
AW021554
AW021555
AW021556
AW021557
AW021558
AW021559
AW021560
AW021561
AW021562
AW021563
AW021565
AW021566
AW021567
AW021568
AW021569
AW021570
AW021571
AW021572
AW021573
AW021574
AW021575
AW021576
AW021577
AW021578
AW021579
AW021580
AW021581
AW021584
AW021585
AW021586
AW021587
AW021588
AW021589
AW021590
AW021591
AW021592
AW021593
AW021594
AW021595
AW021596
AW021597
AW021598
AW021599
AW021600
AW021601
AW021602
AW021603
AW021604
AW021605
AW021606
AW021607
AW021609
AW021611
AW021612
AW021613
AW021615
AW021616
AW021617
AW021618
AW021620
AW021621
AW021622
AW021623
AW021624
AW021625
AW021626
AW021628
AW021629
AW021630
AW021631
AW021632
AW021633
AW021634
AW021635
AW021636
AW021638
AW021640
AW021641
AW021642
AW021643
AW021644
AW021645
AW021647
AW021648
AW021649
AW021650
AW021651
AW021652
AW021653
AW021654
AW021655
AW021656
AW021657
AW021658
AW021659
AW021660
AW021662
AW021663
AW021664
AW021665
AW021666
AW021667
AW021669
AW021670
AW021672
AW021673
AW021675
AW021676
AW021678
AW021679
AW021680
AW021681
AW021682
AW021683
AW021684
AW021685
AW021686
AW021687
AW021688
AW021689
AW021690
AW021691
AW021692
AW021693
AW021694
AW021695
AW021696
AW021697
AW021698
AW021699
AW021700
AW021701
AW021702
AW021703
AW021704
AW021705
AW021706
AW021707
AW021708
AW021709
AW021710
AW021711
AW021712
AW021714
AW021715
AW021716
AW021718
AW021719
AW021720
AW021721
AW021722
AW021723
AW021724
AW021725
AW021726
AW021727
AW021728
AW021729
AW021730
AW021731
AW021732
AW021733
AW021734
AW021736
AW021738
AW021739
AW021740
AW021741
AW021742
AW021743
AW021744
AW021745
AW021746
AW021748
AW021749
AW021750
AW021751
AW021752
AW021753
AW021754
AW021755
AW021756
AW021757
AW021759
AW021760
AW021761
AW021764
AW021765
AW021766
AW021767
AW021768
AW021769
AW021770
AW021772
AW021773
AW021775
AW021776
AW021777
AW021778
AW021779
AW021781
AW021782
AW021783
AW021784
AW021785
AW021786
AW021787
AW021788
AW021790
AW021791
AW021792
AW021793
AW021794
AW021795
AW021796
AW021797
AW021798
AW021799
AW021800
AW021801
AW021802
AW021803
AW021804
AW021805
AW021806
AW021807
AW021808
AW021809
AW021810
AW021812
AW021813
AW021814
AW021815
AW021816
AW021817
AW021818
AW021819
AW021820
AW021821
AW021822
AW021823
AW021824
AW021825
AW021826
AW021827
AW021828
AW021829
AW021830
AW021831
AW021832
AW021833
AW021834
AW021836
AW021837
AW021838
AW021839
AW021840
AW021841
AW021842
AW021843
AW021844
AW021845
AW021846
AW021848
AW021849
AW021851
AW021852
AW021853
AW021854
AW021855
AW021856
AW021857
AW021858
AW021859
AW021860
AW021861
AW021862
AW021863
AW021864
AW021865
AW021866
AW021867
AW021868
AW021869
AW021870
AW021871
AW021872
AW021873
AW021874
AW021875
AW021876
AW021877
AW021878
AW021879
AW021880
AW021881
AW021882
AW021883
AW021884
AW021885
AW021886
AW021887
AW021888
AW021889
AW021890
AW021892
AW021893
AW021895
AW021896
AW021897
AW021898
AW021899
AW021900
AW021901
AW021902
AW021903
AW021904
AW021905
AW021906
AW021907
AW021909
AW021910
AW021911
AW021912
AW021913
AW021914
AW021915
AW021916
AW021917
AW021918
AW021919
AW021920
AW021921
AW021922
AW021923
AW021924
AW021925
AW021926
AW021927
AW021928
AW021929
AW021930
AW021931
AW021932
AW021933
AW021934
AW021935
AW021936
AW021937
AW021938
AW021939
AW021940
AW021941
AW021943
AW021944
AW021945
AW021946
AW021947
AW021949
AW021950
AW021953
AW021954
AW021955
AW021956
AW021957
AW021958
AW021959
AW021960
AW021961
AW021962
AW021963
AW021964
AW021965
AW021966
AW021967
AW021968
AW021969
AW021970
AW021971
AW021972
AW021973
AW021974
AW021975
AW021976
AW021977
AW021978
AW021979
AW021981
AW021982
AW021983
AW021986
AW021987
AW021988
AW021989
AW021990
AW021991
AW021992
AW021993
AW021994
AW021995
AW021996
AW021997
AW021998
AW021999
AW022000
AW022001
AW022002
AW022003
AW022004
AW022005
AW022006
AW022007
AW022008
AW022010
AW022011
AW022012
AW022013
AW022014
AW022016
AW022017
AW022018
AW022019
AW022020
AW022021
AW022022
AW022023
AW022024
AW022025
AW022026
AW022027
AW022028
AW022029
AW022030
AW022031
AW022032
AW022033
AW022034
AW022035
AW022036
AW022037
AW022038
AW022039
AW022041
AW022042
AW022043
AW022044
AW022045
AW022046
AW022047
AW022048
AW022050
AW022051
AW022052
AW022053
AW022054
AW022055
AW022056
AW022057
AW022058
AW022059
AW022060
AW022061
AW022062
AW022063
AW022064
AW022065
AW022066
AW022067
AW022068
AW022069
AW022070
AW022071
AW022072
AW022073
AW022074
AW022075
AW022076
AW022077
AW022078
AW022079
AW022080
AW022081
AW022083
AW022084
AW022085
AW022086
AW022087
AW022088
AW022089
AW022090
AW022091
AW022092
AW022093
AW022094
AW022095
AW022096
AW022097
AW022098
AW022099
AW022100
AW022101
AW022103
AW022104
AW022105
AW022106
AW022107
AW022108
AW022109
AW022110
AW022111
AW022112
AW022113
AW022114
AW022115
AW022116
AW022117
AW022118
AW022119
AW022120
AW022121
AW022122
AW022123
AW022124
AW022125
AW022126
AW022128
AW022129
AW022130
AW022131
AW022132
AW022134
AW022135
AW022136
AW022137
AW022138
AW022139
AW022140
AW022141
AW022142
AW022144
AW022145
AW022146
AW022147
AW022148
AW022149
AW022150
AW022151
AW022152
AW022153
AW022154
AW022155
AW022156
AW022157
AW022158
AW022159
AW022160
AW022161
AW022162
AW022163
AW022164
AW022165
AW022166
AW022167
AW022168
AW022169
AW022170
AW022171
AW022172
AW022173
AW022174
AW022175
AW022176
AW022177
AW022178
AW022179
AW022180
AW022181
AW022182
AW022183
AW022184
AW022185
AW022186
AW022187
AW022188
AW022189
AW022190
AW022191
AW022192
AW022193
AW022194
AW022195
AW022196
AW022197
AW022198
AW022199
AW022200
AW022201
AW022202
AW022203
AW022204
AW022206
AW022207
AW022208
AW022209
AW022210
AW022211
AW022212
AW022213
AW022214
AW022215
AW022216
AW022217
AW022218
AW022219
AW022220
AW022221
AW022222
AW022223
AW022224
AW022225
AW022226
AW022227
AW022228
AW022229
AW022230
AW022231
AW022232
AW022233
AW022234
AW022235
AW022236
AW022237
AW022238
AW022239
AW022240
AW022242
AW022243
AW022244
AW022245
AW022246
AW022247
AW022248
AW022249
AW022250
AW022251
AW022252
AW022253
AW022254
AW022255
AW022256
AW022257
AW022258
AW022259
AW022260
AW022261
AW022262
AW022263
AW022264
AW022265
AW022266
AW022267
AW022268
AW022269
AW022270
AW022271
AW022272
AW022273
AW022274
AW022275
AW022276
AW022278
AW022279
AW022280
AW022281
AW022282
AW022283
AW022284
AW022286
AW022287
AW022288
AW022290
AW022291
AW022292
AW022293
AW022294
AW022295
AW022296
AW022297
AW022298
AW022299
AW022300
AW022301
AW022302
AW022303
AW022304
AW022305
AW022306
AW022307
AW022308
AW022309
AW022310
AW022312
AW022313
AW022314
AW022316
AW022318
AW022319
AW022320
AW022321
AW022323
AW022324
AW022325
AW022326
AW022327
AW022328
AW022329
AW022330
AW022331
AW022332
AW022334
AW022335
AW022336
AW022337
AW022338
AW022339
AW022340
AW022341
AW022342
AW022343
AW022344
AW022345
AW022346
AW022348
AW022349
AW022350
AW022352
AW022353
AW022354
AW022355
AW022356
AW022357
AW022358
AW022360
AW022361
AW022362
AW022363
AW022364
AW022366
AW022367
AW022368
AW022369
AW022370
AW022371
AW022372
AW022374
AW022375
AW022377
AW022378
AW022379
AW022380
AW022381
AW022382
AW022383
AW022385
AW022386
AW022387
AW022388
AW022389
AW022391
AW022392
AW022393
AW022394
AW022395
AW022396
AW022397
AW022398
AW022399
AW022400
AW022401
AW022402
AW022403
AW022404
AW022405
AW022407
AW022408
AW022409
AW022410
AW022411
AW022412
AW022413
AW022414
AW022415
AW022416
AW022417
AW022418
AW022419
AW022421
AW022422
AW022423
AW022424
AW022425
AW022426
AW022427
AW022428
AW022429
AW022430
AW022431
AW022432
AW022433
AW022434
AW022435
AW022436
AW022437
AW022438
AW022439
AW022440
AW022441
AW022442
AW022443
AW022444
AW022445
AW022446
AW022447
AW022449
AW022450
AW022451
AW022452
AW022453
AW022456
AW022457
AW022458
AW022459
AW022460
AW022461
AW022462
AW022463
AW022464
AW022465
AW022466
AW022468
AW022470
AW022471
AW022472
AW022473
AW022474
AW022475
AW022476
AW022477
AW022478
AW022479
AW022480
AW022481
AW022482
AW022483
AW022484
AW022485
AW022486
AW022487
AW022488
AW022489
AW022490
AW022491
AW022492
AW022493
AW022495
AW022496
AW022497
AW022498
AW022499
AW022500
AW022501
AW022502
AW022503
AW022504
AW022505
AW022506
AW022507
AW022508
AW022510
AW022511
AW022512
AW022513
AW022514
AW022515
AW022516
AW022517
AW022518
AW022519
AW022520
AW022521
AW022522
AW022523
AW022524
AW022525
AW022526
AW022527
AW022528
AW022529
AW022530
AW022531
AW022532
AW022533
AW022534
AW022535
AW022536
AW022537
AW022538
AW022539
AW022540
AW022544
AW022545
AW022546
AW022547
AW022548
AW022549
AW022550
AW022551
AW022552
AW022553
AW022554
AW022555
AW022556
AW022557
AW022558
AW022559
AW022560
AW022561
AW022562
AW022563
AW022564
AW022565
AW022566
AW022567
AW022568
AW022569
AW022570
AW022571
AW022572
AW022573
AW022574
AW022575
AW022576
AW022577
AW022578
AW022579
AW022580
AW022581
AW022583
AW022584
AW022585
AW022586
AW022587
AW022589
AW022590
AW022591
AW022592
AW022593
AW022594
AW022595
AW022596
AW022598
AW022599
AW022600
AW022601
AW022602
AW022603
AW022604
AW022605
AW022606
AW022607
AW022609
AW022610
AW022611
AW022612
AW022613
AW022614
AW022615
AW022616
AW022617
AW022618
AW022619
AW022620
AW022621
AW022623
AW022624
AW022625
AW022626
AW022627
AW022628
AW022629
AW022630
AW022631
AW022632
AW022633
AW022634
AW022635
AW022636
AW022637
AW022638
AW022639
AW022640
AW022641
AW022642
AW022643
AW022644
AW022645
AW022646
AW022647
AW022648
AW022649
AW022650
AW022651
AW022652
AW022653
AW022654
AW022656
AW022657
AW022658
AW022659
AW022660
AW022661
AW022662
AW022663
AW022664
AW022665
AW022666
AW022667
AW022668
AW022669
AW022671
AW022673
AW022674
AW022675
AW022677
AW022678
AW022679
AW022680
AW022681
AW022682
AW022683
AW022684
AW022685
AW022686
AW022687
AW022688
AW022689
AW022690
AW022691
AW022692
AW022693
AW022694
AW022695
AW022696
AW022697
AW022698
AW022699
AW022700
AW022701
AW022702
AW022703
AW022705
AW022706
AW022707
AW022708
AW022709
AW022710
AW022711
AW022712
AW022713
AW022714
AW022715
AW022716
AW022717
AW022718
AW022719
AW022720
AW022722
AW022723
AW022724
AW022725
AW022726
AW022727
AW022728
AW022729
AW022730
AW022731
AW022732
AW022734
AW022735
AW022736
AW022737
AW022739
AW022740
AW022741
AW022742
AW022743
AW022744
AW022745
AW022746
AW022747
AW022748
AW022749
AW022750
AW022751
AW022752
AW022754
AW022755
AW022756
AW022757
AW022758
AW022759
AW022761
AW022762
AW022763
AW022764
AW022765
AW022766
AW022767
AW022768
AW022769
AW022770
AW022771
AW022772
AW022773
AW022774
AW022775
AW022777
AW022778
AW022779
AW022781
AW022782
AW022783
AW022784
AW022785
AW022786
AW022787
AW022788
AW022789
AW022790
AW022791
AW022792
AW022793
AW022794
AW022795
AW022796
AW022797
AW022798
AW022799
AW022800
AW022801
AW022802
AW022803
AW022804
AW022806
AW022807
AW022808
AW022809
AW022810
AW022811
AW022812
AW022813
AW022814
AW022815
AW022816
AW022818
AW022819
AW022820
AW022821
AW022822
AW022823
AW022824
AW022825
AW022826
AW022827
AW022828
AW022829
AW022830
AW022832
AW022833
AW022834
AW022835
AW022836
AW022838
AW022839
AW022841
AW022842
AW022843
AW022844
AW022847
AW022848
AW022849
AW022850
AW022852
AW022853
AW022854
AW022855
AW022856
AW022857
AW022858
AW022859
AW022860
AW022861
AW022863
AW022864
AW022865
AW022866
AW022867
AW022868
AW022870
AW022871
AW022872
AW022873
AW022874
AW022875
AW022876
AW022877
AW022878
AW022879
AW022880
AW022881
AW022882
AW022883
AW022885
AW022886
AW022887
AW022888
AW022889
AW022890
AW022891
AW022892
AW022893
AW022894
AW022895
AW022896
AW022898
AW022899
AW022900
AW022901
AW022902
AW022903
AW022904
AW022906
AW022907
AW022908
AW022910
AW022911
AW022912
AW022913
AW022914
AW022915
AW022916
AW022917
AW022918
AW022919
AW022920
AW022921
AW022922
AW022923
AW022924
AW022925
AW022926
AW022927
AW022928
AW022929
AW022930
AW022931
AW022932
AW022933
AW022934
AW022935
AW022936
AW022937
AW022938
AW022939
AW022940
AW022941
AW022942
AW022943
AW022944
AW022945
AW022946
AW022947
AW022948
AW022949
AW022950
AW022952
AW022953
AW022954
AW022955
AW022957
AW022958
AW022959
AW022960
AW022961
AW022962
AW022963
AW022965
AW022966
AW022967
AW022968
AW022969
AW022970
AW022971
AW022972
AW022973
AW022974
AW022975
AW022976
AW022977
AW022978
AW022979
AW022981
AW022982
AW022983
AW022984
AW022985
AW022986
AW022987
AW022988
AW022989
AW022990
AW022991
AW022992
AW022993
AW022994
AW022995
AW022996
AW022997
AW022998
AW022999
AW023000
AW023001
AW023002
AW023003
AW023005
AW023006
AW023007
AW023008
AW023009
AW023010
AW023011
AW023012
AW023013
AW023014
AW023015
AW023016
AW023017
AW023018
AW023019
AW023020
AW023021
AW023022
AW023023
AW023024
AW023025
AW023026
AW023027
AW023028
AW023029
AW023030
AW023031
AW023032
AW023033
AW023034
AW023035
AW023036
AW023037
AW023038
AW023039
AW023040
AW023041
AW023043
AW023044
AW023045
AW023046
AW023047
AW023048
AW023049
AW023050
AW023051
AW023052
AW023053
AW023054
AW023055
AW023056
AW023057
AW023058
AW023059
AW023060
AW023062
AW023063
AW023064
AW023065
AW023066
AW023067
AW023069
AW023070
AW023071
AW023072
AW023073
AW023074
AW023075
AW023076
AW023077
AW023078
AW023079
AW023080
AW023081
AW023082
AW023083
AW023084
AW023085
AW023086
AW023087
AW023088
AW023089
AW023090
AW023091
AW023092
AW023093
AW023094
AW023096
AW023097
AW023098
AW023100
AW023101
AW023102
AW023103
AW023104
AW023105
AW023106
AW023107
AW023108
AW023109
AW023110
AW023112
AW023113
AW023114
AW023115
AW023116
AW023117
AW023118
AW023120
AW023121
AW023122
AW023123
AW023125
AW023126
AW023127
AW023128
AW023129
AW023131
AW023132
AW023133
AW023134
AW023135
AW023136
AW023138
AW023139
AW023140
AW023141
AW023142
AW023143
AW023144
AW023145
AW023146
AW023147
AW023148
AW023150
AW023151
AW023152
AW023153
AW023154
AW023155
AW023156
AW023158
AW023159
AW023160
AW023161
AW023162
AW023163
AW023164
AW023165
AW023166
AW023167
AW023168
AW023169
AW023170
AW023171
AW023172
AW023173
AW023174
AW023175
AW023176
AW023177
AW023178
AW023179
AW023180
AW023181
AW023182
AW023183
AW023184
AW023185
AW023186
AW023187
AW023188
AW023189
AW023190
AW023191
AW023192
AW023193
AW023194
AW023195
AW023196
AW023197
AW023198
AW023199
AW023200
AW023201
AW023202
AW023203
AW023204
AW023205
AW023206
AW023207
AW023208
AW023209
AW023210
AW023211
AW023212
AW023213
AW023214
AW023215
AW023216
AW023217
AW023218
AW023219
AW023220
AW023221
AW023222
AW023223
AW023224
AW023225
AW023226
AW023227
AW023228
AW023229
AW023230
AW023231
AW023232
AW023233
AW023234
AW023235
AW023236
AW023237
AW023238
AW023239
AW023240
AW023241
AW023242
AW023243
AW023244
AW023245
AW023246
AW023247
AW023248
AW023249
AW023250
AW023251
AW023252
AW023253
AW023254
AW023255
AW023256
AW023257
AW023258
AW023259
AW023260
AW023261
AW023264
AW023266
AW023267
AW023268
AW023269
AW023270
AW023271
AW023272
AW023273
AW023274
AW023275
AW023276
AW023277
AW023278
AW023279
AW023280
AW023281
AW023282
AW023283
AW023284
AW023285
AW023286
AW023287
AW023288
AW023289
AW023292
AW023293
AW023294
AW023295
AW023296
AW023297
AW023298
AW023299
AW023300
AW023301
AW023303
AW023304
AW023305
AW023306
AW023307
AW023308
AW023309
AW023310
AW023311
AW023312
AW023313
AW023314
AW023315
AW023316
AW023317
AW023318
AW023319
AW023320
AW023321
AW023322
AW023323
AW023324
AW023325
AW023326
AW023327
AW023328
AW023329
AW023330
AW023332
AW023333
AW023335
AW023337
AW023338
AW023339
AW023340
AW023341
AW023342
AW023343
AW023344
AW023345
AW023346
AW023347
AW023348
AW023349
AW023350
AW023351
AW023352
AW023353
AW023354
AW023356
AW023357
AW023358
AW023359
AW023360
AW023361
AW023362
AW023364
AW023365
AW023366
AW023367
AW023368
AW023370
AW023371
AW023372
AW023373
AW023374
AW023375
AW023376
AW023377
AW023378
AW023379
AW023380
AW023381
AW023382
AW023384
AW023385
AW023386
AW023387
AW023388
AW023391
AW023392
AW023393
AW023394
AW023395
AW023396
AW023398
AW023399
AW023400
AW023401
AW023402
AW023403
AW023404
AW023405
AW023406
AW023407
AW023408
AW023409
AW023410
AW023412
AW023413
AW023414
AW023415
AW023416
AW023417
AW023420
AW023421
AW023423
AW023424
AW023425
AW023426
AW023427
AW023428
AW023429
AW023430
AW023431
AW023432
AW023433
AW023434
AW023435
AW023436
AW023437
AW023438
AW023439
AW023440
AW023441
AW023442
AW023443
AW023444
AW023445
AW023446
AW023447
AW023449
AW023450
AW023451
AW023452
AW023453
AW023454
AW023455
AW023456
AW023457
AW023458
AW023460
AW023461
AW023462
AW023463
AW023464
AW023465
AW023466
AW023467
AW023468
AW023469
AW023470
AW023471
AW023472
AW023473
AW023474
AW023475
AW023476
AW023477
AW023478
AW023479
AW023480
AW023481
AW023482
AW023483
AW023484
AW023485
AW023486
AW023487
AW023488
AW023489
AW023490
AW023491
AW023492
AW023493
AW023494
AW023495
AW023496
AW023497
AW023498
AW023499
AW023501
AW023502
AW023504
AW023505
AW023506
AW023507
AW023508
AW023509
AW023510
AW023511
AW023512
AW023513
AW023516
AW023518
AW023519
AW023520
AW023521
AW023522
AW023523
AW023524
AW023526
AW023527
AW023528
AW023529
AW023530
AW023531
AW023532
AW023533
AW023534
AW023535
AW023536
AW023537
AW023539
AW023540
AW023541
AW023542
AW023543
AW023544
AW023545
AW023546
AW023547
AW023548
AW023549
AW023550
AW023551
AW023552
AW023553
AW023554
AW023555
AW023556
AW023557
AW023558
AW023559
AW023560
AW023561
AW023562
AW023563
AW023564
AW023565
AW023566
AW023567
AW023568
AW023569
AW023570
AW023571
AW023572
AW023573
AW023574
AW023575
AW023576
AW023577
AW023578
AW023579
AW023580
AW023581
AW023582
AW023583
AW023584
AW023585
AW023586
AW023587
AW023588
AW023589
AW023590
AW023591
AW023592
AW023593
AW023595
AW023596
AW023597
AW023598
AW023599
AW023601
AW023602
AW023603
AW023604
AW023605
AW023606
AW023607
AW023608
AW023609
AW023610
AW023611
AW023612
AW023613
AW023614
AW023615
AW023616
AW023617
AW023618
AW023619
AW023621
AW023622
AW023623
AW023625
AW023626
AW023627
AW023628
AW023629
AW023630
AW023631
AW023632
AW023633
AW023634
AW023635
AW023637
AW023638
AW023639
AW023640
AW023641
AW023642
AW023643
AW023644
AW023645
AW023646
AW023647
AW023648
AW023649
AW023650
AW023652
AW023653
AW023654
AW023655
AW023656
AW023657
AW023658
AW023659
AW023660
AW023661
AW023663
AW023664
AW023665
AW023666
AW023667
AW023668
AW023670
AW023671
AW023673
AW023674
AW023675
AW023676
AW023677
AW023678
AW023679
AW023680
AW023681
AW023682
AW023683
AW023684
AW023685
AW023686
AW023687
AW023688
AW023689
AW023690
AW023691
AW023692
AW023693
AW023694
AW023695
AW023696
AW023697
AW023698
AW023699
AW023700
AW023701
AW023702
AW023703
AW023704
AW023705
AW023706
AW023707
AW023709
AW023710
AW023711
AW023712
AW023713
AW023714
AW023716
AW023717
AW023718
AW023719
AW023720
AW023721
AW023722
AW023723
AW023724
AW023725
AW023727
AW023728
AW023729
AW023730
AW023731
AW023732
AW023734
AW023735
AW023736
AW023737
AW023738
AW023739
AW023740
AW023741
AW023742
AW023743
AW023744
AW023745
AW023746
AW023747
AW023748
AW023750
AW023751
AW023752
AW023753
AW023754
AW023755
AW023756
AW023757
AW023759
AW023760
AW023761
AW023762
AW023763
AW023764
AW023765
AW023766
AW023767
AW023768
AW023769
AW023770
AW023771
AW023772
AW023773
AW023775
AW023776
AW023777
AW023778
AW023779
AW023780
AW023781
AW023782
AW023783
AW023784
AW023785
AW023786
AW023787
AW023789
AW023790
AW023791
AW023792
AW023793
AW023794
AW023795
AW023796
AW023797
AW023798
AW023799
AW023800
AW023801
AW023803
AW023804
AW023805
AW023806
AW023807
AW023808
AW023809
AW023810
AW023811
AW023812
AW023813
AW023814
AW023815
AW023816
AW023817
AW023818
AW023819
AW023820
AW023821
AW023822
AW023823
AW023824
AW023825
AW023827
AW023828
AW023829
AW023830
AW023831
AW023832
AW023833
AW023834
AW023835
AW023837
AW023838
AW023839
AW023840
AW023841
AW023843
AW023844
AW023845
AW023846
AW023847
AW023848
AW023849
AW023850
AW023851
AW023852
AW023853
AW023854
AW023855
AW023856
AW023857
AW023858
AW023859
AW023860
AW023861
AW023862
AW023863
AW023864
AW023866
AW023867
AW023868
AW023869
AW023870
AW023872
AW023873
AW023874
AW023876
AW023877
AW023878
AW023879
AW023880
AW023883
AW023884
AW023885
AW023886
AW023887
AW023888
AW023889
AW023890
AW023891
AW023892
AW023893
AW023894
AW023895
AW023896
AW023897
AW023898
AW023899
AW023900
AW023901
AW023902
AW023903
AW023904
AW023905
AW023906
AW023907
AW023908
AW023909
AW023910
AW023911
AW023912
AW023913
AW023914
AW023915
AW023916
AW023917
AW023918
AW023919
AW023920
AW023921
AW023922
AW023923
AW023924
AW023925
AW023926
AW023927
AW023928
AW023929
AW023930
AW023931
AW023932
AW023933
AW023934
AW023935
AW023936
AW023937
AW023938
AW023940
AW023941
AW023942
AW023944
AW023945
AW023946
AW023947
AW023948
AW023949
AW023950
AW023951
AW023952
AW023953
AW023954
AW023955
AW023956
AW023957
AW023958
AW023959
AW023960
AW023961
AW023962
AW023963
AW023964
AW023965
AW023966
AW023967
AW023968
AW023969
AW023970
AW023971
AW023972
AW023973
AW023974
AW023975
AW023976
AW023977
AW023978
AW023979
AW023980
AW023981
AW023982
AW023983
AW023984
AW023985
AW023986
AW023987
AW023988
AW023989
AW023991
AW023992
AW023993
AW023994
AW023995
AW023996
AW023997
AW023998
AW023999
AW024000
AW024001
AW024004
AW024005
AW024006
AW024007
AW024009
AW024010
AW024011
AW024012
AW024013
AW024014
AW024015
AW024016
AW024017
AW024019
AW024020
AW024021
AW024023
AW024024
AW024025
AW024026
AW024027
AW024028
AW024029
AW024030
AW024031
AW024032
AW024033
AW024034
AW024035
AW024036
AW024037
AW024038
AW024039
AW024040
AW024043
AW024044
AW024045
AW024046
AW024047
AW024048
AW024049
AW024050
AW024051
AW024052
AW024053
AW024054
AW024055
AW024056
AW024057
AW024058
AW826237
AW826238
AW826239
AW826240
AW826241
AW826242
AW826243
AW826244
AW826245
AW826246
AW826247
AW826248
AW826249
AW826250
AW826251
AW826252
AW826253
AW826254
AW826255
AW826277
AW826278
AW826279
AW826280
AW826281
AW826282
AW826283
AW826284
AW826285
AW826286
AW826287
AW826288
AW826289
AW826290
AW826291
AW826292
AW826293
AW826294
AW826295
AW826296
AW826297
AW826298
AW826299
AW826300
AW826301
AW826302
AW826303
AW826304
AW826305
AW826306
AW826307
AW826308
AW826309
AW826310
AW826311
AW826312
AW826313
AW826314
AW826315
AW826316
AW826317
AW826318
AW826319
AW826320
AW826321
AW826322
AW826323
AW826324
AW826325
AW826326
AW826327
AW826328
AW826329
AW826330
AW826331
AW826332
AW826333
AW826334
AW826335
AW826336
AW826337
AW826338
AW826339
AW826340
AW826341
AW826342
AW826343
AW826344
AW826345
AW826346
AW826347
AW826348
AW826349
AW826350
AW826351
AW826352
AW826353
AW826354
AW826355
AW826356
AW826357
AW826358
AW826359
AW826360
AW826361
AW826362
AW826363
AW826364
AW826365
AW826366
AW826367
AW826368
AW826369
AW826370
AW826371
AW826372
AW826373
AW826374
AW826375
AW826376
AW826377
AW826378
AW826379
AW826380
AW826381
AW826382
AW826383
AW826384
AW826385
AW826386
AW826387
AW826388
AW826389
AW826390
AW826391
AW826392
AW826393
AW826394
AW826395
AW826396
AW826397
AW826398
AW826399
AW826400
AW826402
AW826403
AW826404
AW826405
AW826406
AW826407
AW826408
AW826409
AW826410
AW826411
AW826412
AW826413
AW826414
AW826415
AW826416
AW826417
AW826418
AW826419
AW826420
AW826421
AW826422
AW826423
AW826424
AW826425
AW826426
AW826427
AW826428
AW826429
AW826430
AW826431
AW826432
AW826433
AW826434
AW826435
AW826436
AW826437
AW826438
AW826439
AW826441
AW826442
AW826443
AW826444
AW826445
AW826446
AW826447
AW826448
AW826449
AW826450
AW826451
AW826452
AW826454
AW826455
AW826456
AW826457
AW826458
AW826459
AW826460
AW826461
AW826462
AW826463
AW826464
AW826465
AW826466
AW826467
AW826468
AW826469
AW826470
AW826471
AW826472
AW826473
AW826474
AW826475
AW826476
AW826477
AW826478
AW826479
AW826480
AW826481
AW826482
AW826483
AW826484
AW826485
AW826486
AW826487
AW826488
AW826489
AW826490
AW826491
AW826492
AW826493
AW826494
AW826495
AW826496
AW826497
AW826498
AW826499
AW826500
AW826501
AW826502
AW826503
AW826504
AW826505
AW826506
AW826507
AW826508
AW826509
AW826510
AW826511
AW826512
AW826513
AW826514
AW826515
AW826516
AW826517
AW826518
AW826519
AW826521
AW826522
AW826523
AW826524
AW826525
AW826526
AW826527
AW826528
AW826529
AW826530
AW826531
AW826532
AW826533
AW826534
AW826535
AW826536
AW826537
AW826538
AW826539
AW826540
AW826541
AW826542
AW826543
AW826544
AW826545
AW826546
AW826547
AW826548
AW826549
AW826550
AW826551
AW826552
AW826553
AW826554
AW826555
AW826556
AW826557
AW826558
AW826559
AW826560
AW826561
AW826562
AW826563
AW826564
AW826565
AW826567
AW826568
AW826569
AW826570
AW826571
AW826572
AW826573
AW826574
AW826575
AW826576
AW826578
AW826579
AW826580
AW826581
AW826582
AW826583
AW826584
AW826585
AW826586
AW826587
AW826588
AW826589
AW826590
AW826591
AW826592
AW826593
AW826594
AW826595
AW826596
AW826597
AW826598
AW826599
AW826600
AW826601
AW826602
AW826603
AW826604
AW826605
AW826606
AW826607
AW826608
AW826609
AW826610
AW826611
AW826612
AW826613
AW826614
AW826615
AW826616
AW826617
AW826618
AW826619
AW826620
AW826621
AW826622
AW826623
AW826624
AW826625
AW826626
AW826627
AW826628
AW826629
AW826630
AW826631
AW826632
AW826633
AW826634
AW826635
AW826636
AW826637
AW826638
AW826639
AW826640
AW826641
AW826642
AW826643
AW826644
AW826646
AW826647
AW826648
AW826649
AW826650
AW826651
AW826652
AW826653
AW826654
AW826655
AW826656
AW826657
AW826658
AW826659
AW826660
AW826661
AW826662
AW826663
AW826664
AW826665
AW826666
AW826667
AW826668
AW826669
AW826670
AW826671
AW826672
AW826673
AW826674
AW826675
AW826676
AW826677
AW826678
AW826679
AW826680
AW826681
AW826682
AW826683
AW826684
AW826685
AW826686
AW826687
AW826688
AW826689
AW826690
AW826691
AW826692
AW826693
AW826694
AW826695
AW826696
AW826697
AW826698
AW826699
AW826700
AW826701
AW826702
AW826703
AW826704
AW826705
AW826706
AW826707
AW826708
AW826709
AW826710
AW826711
AW826712
AW826713
AW826714
AW826715
AW826716
AW826717
AW826718
AW826719
AW826720
AW826721
AW826722
AW826723
AW826724
AW826725
AW826726
AW826727
AW826728
AW826729
AW826730
AW826731
AW826732
AW826733
AW826734
AW826735
AW826736
AW826737
AW826738
AW826739
AW826740
AW826741
AW826742
AW826743
AW826744
AW826745
AW826746
AW826747
AW826748
AW826749
AW826750
AW826751
AW826752
AW826753
AW826754
AW826755
AW826756
AW826757
AW826758
AW826759
AW826760
AW826761
AW826762
AW826763
AW826764
AW826765
AW826766
AW826767
AW826768
AW826769
AW826770
AW826771
AW826772
AW826773
AW826774
AW826775
AW826776
AW826777
AW826778
AW826779
AW826780
AW826781
AW826782
AW826783
AW826784
AW826785
AW826786
AW826787
AW826788
AW826789
AW826790
AW826791
AW826792
AW826793
AW826794
AW826795
AW826796
AW826797
AW826798
AW826799
AW826800
AW826801
AW826802
AW826803
AW826804
AW826805
AW826806
AW826807
AW826808
AW826809
AW826810
AW826811
AW826812
AW826813
AW826814
AW826816
AW826817
AW826818
AW826819
AW826820
AW826821
AW826822
AW826823
AW826824
AW826825
AW826826
AW826827
AW826828
AW826829
AW826830
AW826831
AW826832
AW826833
AW826834
AW826835
AW826836
AW826837
AW826838
AW826839
AW826840
AW826841
AW826842
AW826843
AW826844
AW826845
AW826846
AW826847
AW826848
AW826849
AW826850
AW826851
AW826852
AW826853
AW826854
AW826855
AW826856
AW826857
AW826858
AW826859
AW826860
AW826862
AW826864
AW826865
AW826866
AW826867
AW826868
AW826869
AW826870
AW826871
AW826872
AW826873
AW826874
AW826875
AW826876
AW826877
AW826878
AW826879
AW826880
AW826881
AW826882
AW826883
AW826884
AW826885
AW826886
AW826887
AW826888
AW826889
AW826890
AW826891
AW826892
AW826893
AW826894
AW826895
AW826896
AW826897
AW826898
AW826899
AW826900
AW826901
AW826902
AW826903
AW826904
AW826905
AW826906
AW826907
AW826908
AW826909
AW826910
AW826911
AW826912
AW826913
AW826914
AW826915
AW826916
AW826917
AW826918
AW826919
AW826920
AW826921
AW826922
AW826923
AW826924
AW826925
AW826926
AW826927
AW826928
AW826929
AW826931
AW826932
AW826933
AW826934
AW826935
AW826936
AW826937
AW826938
AW826939
AW826940
AW826941
AW826942
AW826943
AW826944
AW826945
AW826946
AW826947
AW826948
AW826949
AW826950
AW826951
AW826952
AW826953
AW826954
AW826955
AW826957
AW826958
AW826959
AW826960
AW826961
AW826962
AW826963
AW826964
AW826965
AW826966
AW826967
AW826968
AW826969
AW826970
AW826971
AW826972
AW826973
AW826974
AW826975
AW826976
AW826977
AW826978
AW826979
AW826980
AW826981
AW826982
AW826983
AW826984
AW826985
AW826986
AW826987
AW826988
AW826989
AW826990
AW826991
AW826992
AW826993
AW826994
AW826995
AW826996
AW826997
AW826998
AW826999
AW827000
AW827001
AW827002
AW827003
AW827004
AW827005
AW827006
AW827007
AW827008
AW827009
AW827011
AW827012
AW827013
AW827014
AW827015
AW827016
AW827017
AW827018
AW827019
AW827021
AW827022
AW827023
AW827024
AW827025
AW827026
AW827027
AW827028
AW827029
AW827030
AW827031
AW827032
AW827033
AW827034
AW827035
AW827036
AW827037
AW827038
AW827039
AW827040
AW827041
AW827042
AW827043
AW827044
AW827046
AW827047
AW827048
AW827049
AW827050
AW827051
AW827052
AW827054
AW827055
AW827056
AW827057
AW827058
AW827059
AW827060
AW827061
AW827062
AW874697
BB064616
BB064617
BB064618
BB064619
BB064620
BB064621
BB064622
BB064623
BB064624
BB064625
BB064626
BB064627
BB064628
BB064629
BB064630
BB064631
BB064632
BB064633
BB064635
BB064636
BB064638
BB064639
BB064640
BB064641
BB064642
BB064643
BB064644
BB064646
BB064647
BB064648
BB064649
BB064650
BB064651
BB064652
BB064653
BB064654
BB064655
BB064656
BB064657
BB064658
BB064659
BB064660
BB064661
BB064662
BB064663
BB064664
BB064665
BB064666
BB064667
BB064668
BB064669
BB064670
BB064671
BB064672
BB064673
BB064674
BB064675
BB064676
BB064677
BB064678
BB064679
BB064680
BB064681
BB064682
BB064683
BB064684
BB064685
BB064686
BB064687
BB064688
BB064689
BB064690
BB064691
BB064692
BB064693
BB064694
BB064695
BB064696
BB064697
BB064698
BB064699
BB064700
BB064701
BB064702
BB064704
BB064705
BB064706
BB064707
BB064708
BB064709
BB064710
BB064711
BB064712
BB064713
BB064714
BB064715
BB064716
BB064717
BB064718
BB064719
BB064720
BB064721
BB064722
BB064723
BB064724
BB064725
BB064726
BB064727
BB064728
BB064729
BB064730
BB064731
BB064732
BB064733
BB064734
BB064735
BB064736
BB064737
BB064738
BB064739
BB064740
BB064741
BB064742
BB064743
BB064745
BB064746
BB064747
BB064748
BB064749
BB064750
BB064751
BB064752
BB064753
BB064754
BB064755
BB064756
BB064757
BB064758
BB064759
BB064760
BB064761
BB064762
BB064763
BB064764
BB064765
BB064766
BB064767
BB064768
BB064769
BB064770
BB064771
BB064772
BB064773
BB064774
BB064775
BB064776
BB064777
BB064778
BB064779
BB064780
BB064781
BB064782
BB064783
BB064784
BB064785
BB064786
BB064787
BB064788
BB064789
BB064790
BB064791
BB064792
BB064793
BB064794
BB064795
BB064796
BB064797
BB064798
BB064799
BB064800
BB064801
BB064802
BB064803
BB064804
BB064805
BB064806
BB064807
BB064808
BB064809
BB064810
BB064811
BB064812
BB064813
BB064814
BB064815
BB064816
BB064817
BB064818
BB064819
BB064820
BB064821
BB064822
BB064823
BB064824
BB064825
BB064826
BB064827
BB064828
BB064829
BB064830
BB064831
BB064832
BB064833
BB064834
BB064835
BB064836
BB064837
BB064839
BB064840
BB064841
BB064842
BB064843
BB064844
BB064845
BB064846
BB064847
BB064848
BB064849
BB064850
BB064851
BB064852
BB064853
BB064854
BB064855
BB064856
BB064857
BB064858
BB064859
BB064860
BB064861
BB064862
BB064863
BB064864
BB064865
BB064866
BB064867
BB064868
BB064869
BB064870
BB064871
BB064872
BB064873
BB064874
BB064875
BB064876
BB064877
BB064878
BB064879
BB064880
BB064881
BB064882
BB064883
BB064884
BB064885
BB064886
BB064887
BB064888
BB064889
BB064890
BB064891
BB064892
BB064893
BB064894
BB064895
BB064896
BB064897
BB064898
BB064899
BB064900
BB064901
BB064902
BB064903
BB064904
BB064905
BB064906
BB064907
BB064908
BB064909
BB064910
BB064911
BB064912
BB064914
BB064915
BB276931
BB276932
BB276933
BB276934
BB276935
BB276936
BB276937
BB276938
BB276939
BB276940
BB276941
BB276942
BB276943
BB276944
BB276945
BB276946
BB276947
BB276948
BB276949
BB276950
BB276951
BB276952
BB276953
BB276954
BB276955
BB276956
BB276957
BB276958
BB276959
BB276960
BB276961
BB276962
BB276963
BB276964
BB276965
BB276966
BB276967
BB276968
BB276969
BB276970
BB276971
BB276972
BB276973
BB276974
BB276975
BB276976
BB276977
BB276978
BB276979
BB276980
BB276981
BB276982
BB276983
BB276984
BB276985
BB276986
BB276987
BB276988
BB276989
BB276990
BB276991
BB276992
BB276993
BB276994
BB276995
BB276996
BB276997
BB276998
BB276999
BB277000
BB277001
BB277002
BB277003
BB277004
BB277005
BB277006
BB277007
BB277008
BB277009
BB277010
BB277011
BB277012
BB277013
BB277014
BB277015
BB277016
BB277017
BB277018
BB277019
BB277020
BB277021
BB277022
BB277023
BB277024
BB277025
BB277026
BB277027
BB277028
BB277029
BB277030
BB277031
BB277032
BB277033
BB277034
BB277035
BB277036
BB277037
BB277038
BB277039
BB277040
BB277041
BB277042
BB277043
BB277044
BB277045
BB277046
BB277047
BB277048
BB277049
BB277050
BB277051
BB277052
BB277053
BB277054
BB277055
BB277056
BB277057
BB277058
BB277059
BB277060
BB277061
BB277062
BB277063
BB277064
BB277065
BB277066
BB277067
BB277068
BB277069
BB277070
BB277071
BB277072
BB277073
BB277074
BB277075
BB277076
BB277077
BB277078
BB277079
BB277080
BB277081
BB277082
BB277083
BB277084
BB277085
BB277086
BB277087
BB277088
BB277089
BB277090
BB277091
BB277092
BB277093
BB277094
BB277095
BB277096
BB277097
BB277098
BB277099
BB277100
BB277101
BB277102
BB277103
BB277104
BB277105
BB277106
BB277107
BB277108
BB277109
BB277110
BB277111
BB277112
BB277113
BB277114
BB277115
BB277116
BB277117
BB277118
BB277119
BB277120
BB277121
BB277122
BB277123
BB277124
BB277125
BB277126
BB277127
BB277128
BB277129
BB277130
BB277131
BB277132
BB277133
BB277134
BB277135
BB277136
BB277137
BB277138
BB277139
BB277140
BB277141
BB277142
BB277143
BB277144
BB277145
BB277146
BB277147
BB277148
BB277149
BB277150
BB277151
BB277152
BB277153
BB277154
BB277155
BB277156
BB277157
BB277158
BB277159
BB277160
BB277161
BB277162
BB277163
BB277164
BB277165
BB277166
BB277167
BB277168
BB277169
BB277170
BB277171
BB277172
BB277173
BB277174
BB277175
BB277176
BB277177
BB277178
BB277179
BB277180
BB277181
BB277182
BB277183
BB277184
BB277185
BB277186
BB277187
BB277188
BB277189
BB277190
BB277191
BB277192
BB277193
BB277194
BB277195
BB277196
BB277197
BB277198
BB277199
BB277200
BB277201
BB277202
BB277203
BB277204
BB277205
BB277206
BB277207
BB277208
BB277209
BB277211
BB277212
BB277213
BB277214
BB277215
BB277216
BB277217
BB277218
BB277219
BB277220
BB277221
BB277222
BB277223
BB277224
BB277225
BB277226
BB277227
BB277228
BB277229
BB277230
BB277231
BB277232
BB277233
BB277234
BB277235
BB277236
BB277237
BB277238
BB277239
BB277240
BB277241
BB277242
BB277243
BB277244
BB277245
BB277246
BB277247
BB277248
BB277249
BB277250
BB277251
BB277252
BB277253
BB277254
BB277255
BB277256
BB277257
BB277258
BB277259
BB277260
BB277261
BB277262
BB277263
BB277264
BB277265
BB277266
BB277267
BB277268
BB277269
BB277270
BB277271
BB277272
BB277273
BB277274
BB277275
BB277276
BB277277
BB277278
BB277279
BB277280
BB277281
BB277282
BB277283
BB277284
BB277285
BB277286
BB277287
BB277288
BB277289
BB277290
BB277291
BB277292
BB277293
BB277294
BB277295
BB277296
BB277297
BB277300
BB277301
BB277302
BB277303
BB277304
BB277305
BB277306
BB277307
BB277308
BB277309
BB277310
BB277311
BB277312
BB277313
BB277314
BB277315
BB277316
BB277317
BB277318
BB277319
BB277320
BB277321
BB277322
BB277323
BB277324
BB277325
BB277326
BB277327
BB277328
BB277329
BB277330
BB277331
BB277332
BB277333
BB277334
BB277335
BB277336
BB277337
BB277338
BB277339
BB277340
BB277341
BB277342
BB277343
BB277344
BB277345
BB277346
BB277347
BB277348
BB277349
BB277350
BB277351
BB277352
BB277353
BB277354
BB277355
BB277356
BB277357
BB277358
BB277359
BB277360
BB277361
BB277362
BB277363
BB277364
BB277365
BB277366
BB277367
BB277368
BB277369
BB277370
BB277371
BB277372
BB277373
BB277374
BB277375
BB277376
BB277377
BB277378
BB277379
BB277380
BB277381
BB277382
BB277383
BB277384
BB277385
BB277386
BB277387
BB277388
BB277389
BB277390
BB277391
BB277392
BB277393
BB277394
BB277395
BB277396
BB277397
BB277398
BB277399
BB277400
BB277401
BB277402
BB277403
BB277404
BB277405
BB277406
BB277407
BB277408
BB277409
BB277410
BB277411
BB277412
BB277413
BB277414
BB277415
BB277416
BB277417
BB277418
BB277419
BB277420
BB277421
BB277422
BB277423
BB277424
BB277425
BB277426
BB277427
BB277428
BB277429
BB277430
BB277431
BB277432
BB277433
BB277434
BB277435
BB277436
BB277437
BB277438
BB277439
BB277440
BB277441
BB277442
BB277443
BB277444
BB277445
BB277446
BB277447
BB277448
BB277449
BB277450
BB277451
BB277452
BB277454
BB277455
BB277456
BB277457
BB277458
BB277459
BB277460
BB277461
BB277462
BB277463
BB277464
BB277465
BB277466
BB277467
BB277468
BB277469
BB277470
BB277471
BB277473
BB277475
BB277476
BB277477
BB277478
BB277479
BB277481
BB277482
BB277483
BB277484
BB277485
BB277486
BB277487
BB277488
BB277489
BB277490
BB277491
BB277492
BB277493
BB277494
BB277495
BB277496
BB277497
BB277498
BB277499
BB277500
BB277501
BB277502
BB277503
BB277504
BB277505
BB277506
BB277507
BB277508
BB277509
BB277510
BB277511
BB277512
BB277513
BB277514
BB277515
BB277516
BB277517
BB277518
BB277519
BB277520
BB277521
BB277522
BB277523
BB277524
BB277525
BB277526
BB277527
BB277528
BB277529
BB277530
BB277531
BB277532
BB277533
BB277534
BB277536
BB277537
BB277538
BB277539
BB277540
BB277541
BB277542
BB277543
BB277544
BB277545
BB277546
BB277547
BB277548
BB277549
BB277550
BB277551
BB277552
BB277553
BB277554
BB277555
BB277556
BB277557
BB277558
BB277559
BB277560
BB277561
BB277562
BB277563
BB277564
BB277565
BB277566
BB277567
BB277568
BB277569
BB277570
BB277571
BB277572
BB277573
BB277574
BB277575
BB277576
BB277577
BB277578
BB277579
BB277580
BB277581
BB277582
BB277583
BB277584
BB277585
BB277586
BB277587
BB277588
BB277589
BB277590
BB277591
BB277592
BB277593
BB277594
BB277595
BB277596
BB277597
BB277598
BB277599
BB277600
BB277601
BB277602
BB277603
BB277604
BB277605
BB277606
BB277607
BB277608
BB277609
BB277610
BB277611
BB277612
BB277613
BB277614
BB277615
BB277616
BB277617
BB277618
BB277619
BB277620
BB277621
BB277622
BB277623
BB277624
BB277626
BB277627
BB277628
BB277629
BB277630
BB277631
BB277632
BB277633
BB277634
BB277635
BB277636
BB277637
BB277638
BB277639
BB277640
BB277641
BB277642
BB277643
BB277644
BB277645
BB277646
BB277647
BB277648
BB277649
BB277650
BB277651
BB277652
BB277653
BB277654
BB277655
BB277656
BB277657
BB277658
BB277659
BB277660
BB277661
BB277662
BB277663
BB277664
BB277665
BB277666
BB277667
BB277668
BB277669
BB277670
BB277671
BB277672
BB277673
BB277674
BB277675
BB277676
BB277677
BB277678
BB277679
BB277680
BB277681
BB277682
BB277683
BB277684
BB277685
BB277686
BB277687
BB277688
BB277689
BB277690
BB277691
BB277692
BB277693
BB277694
BB277695
BB277696
BB277697
BB277698
BB277699
BB277700
BB277701
BB277702
BB277703
BB277704
BB277705
BB277706
BB277707
BB277708
BB277709
BB277710
BB277711
BB277712
BB277713
BB277714
BB277715
BB277716
BB277717
BB277718
BB277719
BB277720
BB277721
BB277722
BB277723
BB277724
BB277725
BB277726
BB277727
BB277728
BB277729
BB277730
BB277731
BB277732
BB277733
BB277734
BB277735
BB277736
BB277737
BB277738
BB277739
BB277740
BB277741
BB277742
BB277743
BB277744
BB277745
BB277746
BB277747
BB277748
BB277749
BB277750
BB277751
BB277752
BB277753
BB277754
BB277755
BB277756
BB277757
BB277758
BB277759
BB277760
BB277761
BB277762
BB277763
BB277764
BB277765
BB277766
BB277767
BB277768
BB277769
BB277770
BB277771
BB277772
BB277773
BB277774
BB277775
BB277776
BB277777
BB277778
BB277779
BB277780
BB277781
BB277782
BB277783
BB277784
BB277785
BB277786
BB277787
BB277788
BB277789
BB277790
BB277791
BB277792
BB277793
BB277794
BB277795
BB277796
BB277797
BB277798
BB277799
BB277800
BB277801
BB277802
BB277803
BB277804
BB277805
BB277806
BB277807
BB277808
BB277809
BB277810
BB277811
BB277812
BB277813
BB277814
BB277815
BB277816
BB277817
BB277818
BB277819
BB277821
BB277822
BB277823
BB277824
BB277825
BB277826
BB277827
BB277828
BB277829
BB277830
BB277831
BB277832
BB277833
BB277834
BB277835
BB277836
BB277837
BB277838
BB277839
BB277840
BB277841
BB277842
BB277843
BB277844
BB277845
BB277846
BB277847
BB277848
BB277849
BB277850
BB277851
BB277852
BB277853
BB277854
BB277855
BB277856
BB277857
BB277858
BB277859
BB277860
BB277861
BB277862
BB277863
BB277864
BB277865
BB277866
BB277867
BB277868
BB277869
BB277870
BB277871
BB277872
BB277873
BB277874
BB277875
BB277876
BB277877
BB277878
BB277879
BB277880
BB277881
BB277882
BB277884
BB277885
BB277886
BB277887
BB277888
BB277889
BB277890
BB277891
BB277892
BB277893
BB277894
BB277895
BB277896
BB277897
BB277898
BB277899
BB277900
BB277901
BB277902
BB277903
BB277904
BB277905
BB277906
BB277908
BB277909
BB277910
BB277911
BB277912
BB277913
BB277914
BB277915
BB277916
BB277917
BB277918
BB277919
BB277920
BB277921
BB277922
BB277923
BB277924
BB277926
BB277927
BB277928
BB277929
BB277930
BB277931
BB277932
BB277933
BB277934
BB277935
BB277936
BB277937
BB277938
BB277939
BB277940
BB277941
BB277942
BB277943
BB277944
BB277945
BB277946
BB277947
BB277948
BB277949
BB277950
BB277951
BB277952
BB277953
BB277954
BB277955
BB277956
BB277957
BB277958
BB277959
BB277960
BB277961
BB277962
BB277963
BB277964
BB277965
BB277966
BB277967
BB277968
BB277969
BB277970
BB277971
BB277972
BB277973
BB277974
BB277975
BB277977
BB277978
BB277979
BB277980
BB277981
BB277982
BB277983
BB277984
BB277985
BB277986
BB277987
BB277988
BB277989
BB277990
BB277991
BB277992
BB277993
BB277994
BB277995
BB277996
BB277997
BB277998
BB277999
BB278000
BB278001
BB278002
BB278003
BB278004
BB278005
BB278006
BB278007
BB278008
BB278009
BB278010
BB278011
BB278012
BB278013
BB278014
BB278015
BB278016
BB278017
BB278018
BB278019
BB278020
BB278021
BB278022
BB278023
BB278024
BB278025
BB278026
BB278027
BB278028
BB278029
BB278030
BB278031
BB278032
BB278033
BB278034
BB278035
BB278036
BB278037
BB278038
BB278039
BB278040
BB278041
BB278042
BB278043
BB278044
BB278045
BB278046
BB278048
BB278049
BB278050
BB278051
BB278052
BB278053
BB278054
BB278055
BB278056
BB278057
BB278058
BB278059
BB278060
BB278061
BB278062
BB278063
BB278064
BB278065
BB278066
BB278067
BB278068
BB278069
BB278070
BB278071
BB278072
BB278073
BB278074
BB278075
BB278076
BB278077
BB278078
BB278079
BB278080
BB278081
BB278082
BB278083
BB278084
BB278085
BB278086
BB278087
BB278088
BB278089
BB278090
BB278091
BB278092
BB278093
BB278094
BB278095
BB278096
BB278097
BB278098
BB278099
BB278100
BB278101
BB278102
BB278103
BB278104
BB278105
BB278106
BB278107
BB278108
BB278109
BB278110
BB278111
BB278112
BB278113
BB278114
BB278115
BB278116
BB278117
BB278118
BB278119
BB278120
BB278121
BB278122
BB278123
BB278124
BB278125
BB278126
BB278127
BB278128
BB278129
BB278130
BB278131
BB278132
BB278133
BB278134
BB278135
BB278136
BB278137
BB278138
BB278139
BB278140
BB278141
BB278142
BB278143
BB278144
BB278145
BB278146
BB278147
BB278148
BB278149
BB278150
BB278151
BB278152
BB278153
BB278154
BB278155
BB278156
BB278157
BB278158
BB278159
BB278160
BB278161
BB278162
BB278163
BB278164
BB278165
BB278166
BB278167
BB278168
BB278169
BB278170
BB278171
BB278172
BB278173
BB278174
BB278175
BB278176
BB278177
BB278178
BB278179
BB278180
BB278181
BB278182
BB278183
BB278184
BB278185
BB278186
BB278187
BB278188
BB278189
BB278190
BB278191
BB278192
BB278194
BB278195
BB278196
BB278197
BB278198
BB278199
BB278201
BB278202
BB278203
BB278204
BB278205
BB278206
BB278207
BB278208
BB278209
BB278210
BB278211
BB278212
BB278213
BB278214
BB278215
BB278216
BB278217
BB278218
BB278219
BB278220
BB278221
BB278222
BB278223
BB278224
BB278225
BB278226
BB278227
BB278228
BB278229
BB278230
BB278231
BB278232
BB278233
BB278234
BB278235
BB278236
BB278237
BB278238
BB278239
BB278240
BB278241
BB278242
BB278243
BB278244
BB278245
BB278246
BB278247
BB278248
BB278249
BB278250
BB278251
BB278252
BB278253
BB278254
BB278255
BB278256
BB278257
BB278258
BB278259
BB278260
BB278261
BB278262
BB278263
BB278264
BB278265
BB278266
BB278267
BB278268
BB278269
BB278270
BB278271
BB278272
BB278273
BB278274
BB278275
BB278276
BB278277
BB278278
BB278279
BB278280
BB278281
BB278283
BB278284
BB278285
BB278286
BB278287
BB278288
BB278289
BB278290
BB278291
BB278292
BB278293
BB278294
BB278295
BB278296
BB278297
BB278298
BB278299
BB278300
BB278301
BB278302
BB278303
BB278304
BB278305
BB278306
BB278307
BB278308
BB278309
BB278310
BB278311
BB278312
BB278313
BB278314
BB278315
BB278316
BB278317
BB278318
BB278319
BB278320
BB278321
BB278322
BB278323
BB278324
BB278325
BB278326
BB278327
BB278328
BB278329
BB278330
BB278331
BB278332
BB278333
BB278334
BB278335
BB278336
BB278337
BB278338
BB278339
BB278340
BB278341
BB278342
BB278343
BB278344
BB278345
BB278346
BB278347
BB278348
BB278349
BB278350
BB278352
BB278354
BB278355
BB278356
BB278358
BB278359
BB278360
BB278361
BB278362
BB278363
BB278364
BB278365
BB278366
BB278367
BB278368
BB278369
BB278370
BB278371
BB278372
BB278373
BB278374
BB278375
BB278376
BB278377
BB278378
BB278379
BB278380
BB278381
BB278382
BB278383
BB278384
BB278385
BB278386
BB278387
BB278388
BB278389
BB278390
BB278391
BB278392
BB278393
BB278394
BB278395
BB278396
BB278397
BB278398
BB278399
BB278400
BB278401
BB278402
BB278403
BB278404
BB278405
BB278406
BB278407
BB278408
BB278409
BB278410
BB278411
BB278412
BB278413
BB278414
BB278415
BB278416
BB278417
BB278418
BB278419
BB278420
BB278421
BB278422
BB278423
BB278424
BB278425
BB278426
BB278427
BB278428
BB278429
BB278430
BB278431
BB278432
BB278433
BB278434
BB278435
BB278436
BB278437
BB278438
BB278439
BB278440
BB278441
BB278443
BB278444
BB278445
BB278446
BB278447
BB278448
BB278449
BB278450
BB278451
BB278452
BB278453
BB278454
BB278455
BB278456
BB278457
BB278458
BB278459
BB278460
BB278461
BB278462
BB278463
BB278464
BB278465
BB278466
BB278467
BB278468
BB278470
BB278471
BB278472
BB278473
BB278474
BB278475
BB278476
BB278477
BB278478
BB278479
BB278480
BB278481
BB278482
BB278483
BB278484
BB278485
BB278486
BB278487
BB278488
BB278489
BB278490
BB278491
BB278492
BB278493
BB278494
BB278495
BB278496
BB278497
BB278498
BB278499
BB278500
BB278501
BB278502
BB278504
BB278505
BB278506
BB278507
BB278508
BB278509
BB278510
BB278511
BB278512
BB278513
BB278514
BB278515
BB278516
BB278517
BB278518
BB278519
BB278520
BB278521
BB278522
BB278523
BB278524
BB278525
BB278526
BB278527
BB278528
BB278529
BB278530
BB278531
BB278532
BB278533
BB278534
BB278535
BB278536
BB278537
BB278538
BB278539
BB278540
BB278541
BB278542
BB278544
BB278545
BB278546
BB278547
BB278548
BB278550
BB278551
BB278552
BB278553
BB278554
BB278555
BB278556
BB278557
BB278558
BB278559
BB278560
BB278561
BB278562
BB278563
BB278564
BB278565
BB278566
BB278567
BB278568
BB278569
BB278570
BB278571
BB278572
BB278573
BB278574
BB278575
BB278576
BB278577
BB278578
BB278579
BB278580
BB278581
BB278582
BB278583
BB278584
BB278585
BB278586
BB278587
BB278588
BB278589
BB278590
BB278591
BB278592
BB278593
BB278594
BB278595
BB278596
BB278597
BB278598
BB278599
BB278601
BB278602
BB278603
BB278604
BB278605
BB278606
BB278607
BB278608
BB278609
BB278610
BB278611
BB278612
BB278613
BB278614
BB278615
BB278616
BB278617
BB278618
BB278619
BB278620
BB278621
BB278622
BB278623
BB278624
BB278625
BB278626
BB278627
BB278628
BB278629
BB278630
BB278631
BB278632
BB278633
BB278634
BB278635
BB278636
BB278637
BB278638
BB278639
BB278640
BB278641
BB278642
BB278643
BB278644
BB278645
BB278646
BB278647
BB278648
BB278649
BB278650
BB278651
BB278652
BB278653
BB278654
BB278655
BB278656
BB278657
BB278658
BB278659
BB278660
BB278661
BB278662
BB278663
BB278664
BB278665
BB278666
BB278667
BB278668
BB278669
BB278670
BB278671
BB278672
BB278673
BB278674
BB278675
BB278676
BB278677
BB278678
BB278679
BB278680
BB278681
BB278682
BB278683
BB278684
BB278685
BB278686
BB278687
BB278688
BB278689
BB278690
BB278691
BB278692
BB278693
BB278694
BB278695
BB278696
BB278697
BB278698
BB278699
BB278700
BB278701
BB278702
BB278703
BB278704
BB278705
BB278706
BB278707
BB278708
BB278709
BB278710
BB278711
BB278712
BB278713
BB278714
BB278715
BB278716
BB278717
BB278718
BB278719
BB278720
BB278721
BB278722
BB278723
BB278724
BB278725
BB278726
BB278727
BB278728
BB278729
BB278730
BB278731
BB278732
BB278733
BB278734
BB278735
BB278736
BB278737
BB278738
BB278739
BB278740
BB278741
BB278742
BB278743
BB278744
BB278745
BB278746
BB278747
BB278748
BB278749
BB278750
BB278751
BB278752
BB278753
BB278754
BB278755
BB278756
BB278757
BB278758
BB278759
BB278760
BB278761
BB278762
BB278763
BB278764
BB278765
BB278766
BB278767
BB278768
BB278769
BB278770
BB278771
BB278772
BB278773
BB278774
BB278775
BB278776
BB278777
BB278778
BB278779
BB278780
BB278781
BB278782
BB278783
BB278784
BB278786
BB278787
BB278788
BB278789
BB278790
BB278791
BB278792
BB278793
BB278794
BB278795
BB278796
BB278797
BB278798
BB278799
BB278800
BB278801
BB278802
BB278803
BB278804
BB278805
BB278806
BB278807
BB278808
BB278809
BB278810
BB278811
BB278812
BB278813
BB278814
BB278816
BB278817
BB278818
BB278819
BB278820
BB278821
BB278822
BB278823
BB278824
BB278825
BB278826
BB278827
BB278828
BB278829
BB278830
BB278831
BB278832
BB278833
BB278834
BB278835
BB278836
BB278837
BB278838
BB278839
BB278840
BB278841
BB278842
BB278843
BB278844
BB278845
BB278846
BB278847
BB278848
BB278849
BB278850
BB278851
BB278852
BB278853
BB278854
BB278855
BB278856
BB278857
BB278858
BB278859
BB278860
BB278861
BB278862
BB278863
BB278864
BB278865
BB278866
BB278867
BB278868
BB278869
BB278870
BB278871
BB278872
BB278873
BB278874
BB278875
BB278877
BB278878
BB278879
BB278880
BB278881
BB278882
BB278883
BB278884
BB278885
BB278886
BB278887
BB278888
BB278889
BB278890
BB278891
BB278892
BB278893
BB278894
BB278895
BB278896
BB278897
BB278898
BB278899
BB278900
BB278901
BB278902
BB278903
BB278904
BB278905
BB278906
BB278907
BB278908
BB278909
BB278910
BB278911
BB278912
BB278913
BB278914
BB278915
BB278916
BB278917
BB278918
BB278919
BB278920
BB278921
BB278922
BB278923
BB278924
BB278925
BB278926
BB278927
BB278928
BB278929
BB278930
BB278931
BB278932
BB278933
BB278934
BB278935
BB278936
BB278937
BB278938
BB278939
BB278940
BB278941
BB278942
BB278943
BB278944
BB278945
BB278946
BB278947
BB278948
BB278949
BB278950
BB278951
BB278952
BB278953
BB278954
BB278955
BB278956
BB278957
BB278958
BB278959
BB278960
BB278961
BB278962
BB278963
BB278964
BB278965
BB278966
BB278967
BB278968
BB278969
BB278970
BB278971
BB278972
BB278973
BB278974
BB278975
BB278976
BB278977
BB278978
BB278979
BB278980
BB278981
BB278982
BB278983
BB278984
BB278985
BB278987
BB278988
BB278989
BB278990
BB278991
BB278992
BB278993
BB278994
BB278995
BB278996
BB278997
BB278998
BB278999
BB279000
BB279001
BB279002
BB279003
BB279004
BB279005
BB279006
BB279007
BB279008
BB279009
BB279010
BB279011
BB279012
BB279013
BB279014
BB279015
BB279016
BB279018
BB279019
BB279020
BB279021
BB279022
BB279023
BB279024
BB279025
BB279026
BB279027
BB279028
BB279029
BB279031
BB279032
BB279033
BB279034
BB279035
BB279036
BB279037
BB279038
BB279039
BB279040
BB279041
BB279042
BB279043
BB279044
BB279045
BB279046
BB279047
BB279048
BB279049
BB279050
BB279051
BB279052
BB279053
BB279054
BB279055
BB279056
BB279057
BB279058
BB279059
BB279060
BB279061
BB279062
BB279063
BB279064
BB279065
BB279066
BB279067
BB279068
BB279069
BB279070
BB279071
BB279072
BB279074
BB279075
BB279076
BB279077
BB279078
BB279079
BB279080
BB279081
BB279082
BB279083
BB279084
BB279085
BB279086
BB279087
BB279088
BB279089
BB279090
BB279091
BB279092
BB279093
BB279094
BB279095
BB279096
BB279097
BB279098
BB279099
BB279100
BB279101
BB279102
BB279103
BB279104
BB279105
BB279106
BB279107
BB279108
BB279109
BB279110
BB279111
BB279112
BB279113
BB279114
BB279115
BB279116
BB279117
BB279118
BB279119
BB279120
BB279121
BB279122
BB279123
BB279124
BB279125
BB279127
BB279128
BB279129
BB279130
BB279132
BB279133
BB279134
BB279135
BB279136
BB279137
BB279138
BB279139
BB279140
BB279141
BB279142
BB279143
BB279144
BB279145
BB279146
BB279147
BB279148
BB279149
BB279150
BB279151
BB279152
BB279153
BB279154
BB279155
BB279156
BB279157
BB279158
BB279159
BB279160
BB279161
BB279162
BB279163
BB279164
BB279165
BB279166
BB279167
BB279168
BB279169
BB279170
BB279171
BB279172
BB279173
BB279174
BB279175
BB279176
BB279177
BB279178
BB279179
BB279180
BB279181
BB279182
BB279183
BB279184
BB279185
BB279186
BB279187
BB279188
BB279189
BB279190
BB279191
BB279192
BB279193
BB279194
BB279195
BB279196
BB279197
BB279198
BB279199
BB279200
BB279201
BB279202
BB279203
BB279204
BB279205
BB279206
BB279207
BB279208
BB279209
BB279210
BB279211
BB279212
BB279213
BB279214
BB279215
BB279216
BB279217
BB279218
BB279219
BB279220
BB279221
BB279222
BB279223
BB279224
BB279226
BB279227
BB279228
BB279229
BB279230
BB279231
BB279232
BB279233
BB279234
BB279235
BB279236
BB279237
BB279238
BB279239
BB279240
BB279241
BB279242
BB279243
BB279244
BB279245
BB279246
BB279247
BB279248
BB279249
BB279250
BB279251
BB279252
BB279253
BB279254
BB279255
BB279256
BB279257
BB279258
BB279259
BB279260
BB279261
BB279262
BB279263
BB279264
BB279266
BB279267
BB279269
BB279270
BB279271
BB279272
BB279273
BB279274
BB279275
BB279276
BB279277
BB279278
BB279279
BB279280
BB279281
BB279282
BB279283
BB279284
BB279285
BB279286
BB279287
BB279288
BB279289
BB279290
BB279291
BB279292
BB279293
BB279294
BB279295
BB279296
BB279297
BB279298
BB279299
BB279300
BB279301
BB279302
BB279303
BB279304
BB279305
BB279306
BB279307
BB279308
BB279309
BB279310
BB279311
BB279312
BB279313
BB279314
BB279315
BB279316
BB279317
BB279318
BB279319
BB279320
BB279321
BB279322
BB279323
BB279324
BB279325
BB279326
BB279327
BB279328
BB279329
BB279330
BB279331
BB279332
BB279333
BB279334
BB279335
BB279336
BB279337
BB279338
BB279339
BB279340
BB279341
BB279342
BB279343
BB279344
BB279345
BB279346
BB279347
BB279348
BB279349
BB279350
BB279351
BB279352
BB279353
BB279354
BB279355
BB279356
BB279357
BB279358
BB279359
BB279360
BB279361
BB279363
BB279365
BB279366
BB279367
BB279368
BB279369
BB279370
BB279371
BB279372
BB279373
BB279374
BB279375
BB279376
BB279377
BB279378
BB279379
BB279380
BB279381
BB279382
BB279383
BB279384
BB279386
BB279387
BB279388
BB279389
BB279390
BB279391
BB279392
BB279393
BB279394
BB279395
BB279396
BB279397
BB279398
BB279399
BB279400
BB279401
BB279402
BB279403
BB279404
BB279405
BB279406
BB279407
BB279408
BB279409
BB279410
BB279411
BB279412
BB279413
BB279414
BB279415
BB279416
BB279417
BB279418
BB279419
BB279420
BB279421
BB279422
BB279423
BB279424
BB279425
BB279426
BB279427
BB279428
BB279429
BB279430
BB279431
BB279432
BB279435
BB279436
BB279437
BB279438
BB279439
BB279440
BB279441
BB279442
BB279443
BB279444
BB279445
BB279446
BB279447
BB279448
BB279449
BB279450
BB279451
BB279452
BB279453
BB279454
BB279455
BB279456
BB279457
BB279458
BB279459
BB279460
BB279461
BB279462
BB279463
BB279464
BB279466
BB279467
BB279468
BB279469
BB279470
BB279471
BB279472
BB279473
BB279474
BB279475
BB279476
BB279477
BB279478
BB279479
BB279480
BB279481
BB279482
BB279483
BB279484
BB279485
BB279486
BB279487
BB279488
BB279489
BB279490
BB279491
BB279492
BB279493
BB279494
BB279495
BB279496
BB279497
BB279498
BB279499
BB279500
BB279501
BB279502
BB279503
BB279504
BB279505
BB279506
BB279507
BB279508
BB279509
BB279510
BB279511
BB279512
BB279513
BB279514
BB279515
BB279516
BB279517
BB279518
BB279519
BB279520
BB279521
BB279522
BB279523
BB279524
BB279525
BB279526
BB279527
BB279528
BB279529
BB279530
BB279531
BB279532
BB279533
BB279534
BB279535
BB279536
BB279537
BB279538
BB279539
BB279540
BB279541
BB279542
BB279543
BB279544
BB279545
BB279546
BB279547
BB279548
BB279549
BB279550
BB279551
BB279552
BB279553
BB279554
BB279555
BB279557
BB279559
BB279560
BB279561
BB279562
BB279563
BB279564
BB279565
BB279566
BB279567
BB279568
BB279569
BB279570
BB279571
BB279572
BB279573
BB279574
BB279575
BB279576
BB279577
BB279578
BB279579
BB279580
BB279581
BB279582
BB279583
BB279584
BB279585
BB279586
BB279587
BB279588
BB279589
BB279590
BB279591
BB279592
BB279593
BB279594
BB279595
BB279596
BB279597
BB279598
BB279599
BB279600
BB279601
BB279602
BB279603
BB279604
BB279605
BB279606
BB279607
BB279608
BB279609
BB279610
BB279611
BB279612
BB279613
BB279614
BB279615
BB279616
BB279617
BB279618
BB279619
BB279620
BB279621
BB279622
BB279623
BB279624
BB279625
BB279626
BB279627
BB279628
BB279629
BB279630
BB279631
BB279632
BB279633
BB279634
BB279635
BB279636
BB279637
BB279638
BB279639
BB279640
BB279641
BB279642
BB279643
BB279644
BB279645
BB279646
BB279647
BB279648
BB279649
BB279650
BB279651
BB279652
BB279653
BB279654
BB279655
BB279656
BB279657
BB279658
BB279659
BB279660
BB279661
BB279662
BB279663
BB279664
BB279665
BB279666
BB279667
BB279668
BB279669
BB279670
BB279671
BB279672
BB279673
BB279674
BB279675
BB279676
BB279677
BB279678
BB279679
BB279680
BB279681
BB279682
BB279683
BB279684
BB279685
BB279686
BB279687
BB279688
BB279689
BB279690
BB279691
BB279692
BB279693
BB279694
BB279695
BB279696
BB279697
BB279698
BB279699
BB279700
BB279702
BB279703
BB279704
BB279705
BB279706
BB279707
BB279708
BB279709
BB279710
BB279711
BB279712
BB279713
BB279714
BB279715
BB279716
BB279717
BB279718
BB279719
BB279720
BB279721
BB279722
BB279723
BB279724
BB279725
BB279726
BB279727
BB279728
BB279729
BB279730
BB279731
BB279732
BB279733
BB279734
BB279735
BB279736
BB279737
BB279738
BB279739
BB279740
BB279741
BB279742
BB279743
BB279744
BB279745
BB279747
BB279748
BB279749
BB279750
BB279751
BB279752
BB279753
BB279754
BB279755
BB279756
BB279757
BB279758
BB279759
BB279760
BB279761
BB279762
BB279763
BB279764
BB279765
BB279766
BB279767
BB279768
BB279769
BB279770
BB279771
BB279772
BB279773
BB279774
BB279775
BB279776
BB279778
BB279779
BB279780
BB279781
BB279782
BB279783
BB279784
BB279785
BB279786
BB279787
BB279788
BB279789
BB279790
BB279791
BB279792
BB279793
BB279794
BB279795
BB279796
BB279797
BB279798
BB279799
BB279800
BB279801
BB279802
BB279803
BB279804
BB279805
BB279806
BB279807
BB279808
BB279809
BB279810
BB279811
BB279812
BB279813
BB279814
BB279815
BB279816
BB279817
BB279818
BB279819
BB279820
BB279821
BB279822
BB279823
BB279824
BB279825
BB279826
BB279827
BB279828
BB279829
BB279830
BB279831
BB279832
BB279833
BB279834
BB279835
BB279836
BB279837
BB279838
BB279839
BB279840
BB279841
BB279842
BB279843
BB279844
BB279845
BB279846
BB279847
BB279848
BB279849
BB279850
BB279851
BB279852
BB279853
BB279854
BB279855
BB279856
BB279857
BB279858
BB279859
BB279860
BB279861
BB279862
BB279863
BB279864
BB279865
BB279866
BB279867
BB279868
BB279869
BB279870
BB279871
BB279872
BB279873
BB279875
BB279876
BB279877
BB279878
BB279879
BB279880
BB279881
BB279882
BB279883
BB279884
BB279885
BB279886
BB279887
BB279888
BB279889
BB279890
BB279891
BB279892
BB279893
BB279894
BB279895
BB279896
BB279897
BB279898
BB279899
BB279900
BB279901
BB279902
BB279903
BB279904
BB279905
BB279907
BB279908
BB279909
BB279910
BB279911
BB279912
BB279913
BB279914
BB279915
BB279916
BB279917
BB279918
BB279919
BB279920
BB279921
BB279922
BB279923
BB279924
BB279925
BB279926
BB279927
BB279928
BB279929
BB279930
BB279931
BB279932
BB279933
BB279934
BB279935
BB279937
BB279938
BB279939
BB279940
BB279941
BB279942
BB279943
BB279944
BB279945
BB279946
BB279947
BB279948
BB279949
BB279950
BB279951
BB279952
BB279953
BB279954
BB279955
BB279956
BB279957
BB279958
BB279959
BB279960
BB279961
BB279962
BB279963
BB279964
BB279965
BB279966
BB279967
BB279968
BB279969
BB279970
BB279971
BB279972
BB279973
BB279974
BB279975
BB279977
BB279978
BB279979
BB279980
BB279981
BB279982
BB279983
BB279984
BB279985
BB279986
BB279987
BB279988
BB279989
BB279990
BB279991
BB279992
BB279993
BB279994
BB279995
BB279996
BB279997
BB279998
BB279999
BB280000
BB280002
BB280003
BB280004
BB280005
BB280006
BB280007
BB280008
BB280009
BB280010
BB280011
BB280012
BB280013
BB280014
BB280015
BB280016
BB280017
BB280018
BB280019
BB280020
BB280021
BB280022
BB280023
BB280024
BB280025
BB280026
BB280027
BB280028
BB280029
BB280030
BB280031
BB280032
BB280033
BB280034
BB280035
BB280036
BB280037
BB280038
BB280039
BB280040
BB280041
BB280042
BB280043
BB280044
BB280045
BB280046
BB280047
BB280048
BB280049
BB280050
BB280051
BB280052
BB280053
BB280054
BB280055
BB280056
BB280057
BB280058
BB280059
BB280060
BB280061
BB280062
BB280063
BB280064
BB280065
BB280066
BB280067
BB280068
BB280069
BB280070
BB280071
BB280072
BB280073
BB280074
BB280075
BB280076
BB280077
BB280078
BB280079
BB280080
BB280081
BB280082
BB280083
BB280084
BB280085
BB280086
BB280087
BB280088
BB280089
BB280090
BB280091
BB280092
BB280093
BB280094
BB280095
BB280096
BB280098
BB280099
BB280100
BB280101
BB280102
BB280103
BB280104
BB280105
BB280106
BB280107
BB280108
BB280109
BB280110
BB280111
BB280112
BB280113
BB280114
BB280115
BB280116
BB280117
BB280118
BB280119
BB280120
BB280121
BB280122
BB280123
BB280124
BB280125
BB280126
BB280127
BB280128
BB280129
BB280130
BB280131
BB280132
BB280134
BB280135
BB280136
BB280137
BB280138
BB280139
BB280140
BB280141
BB280142
BB280143
BB280144
BB280145
BB280146
BB280147
BB280148
BB280149
BB280150
BB280151
BB280152
BB280153
BB280154
BB280155
BB280156
BB280157
BB280158
BB280159
BB280160
BB280161
BB280162
BB280163
BB280164
BB280165
BB280166
BB280167
BB280168
BB280169
BB280170
BB280171
BB280172
BB280173
BB280174
BB280175
BB280176
BB280177
BB280178
BB280179
BB280180
BB280181
BB280182
BB280183
BB280184
BB280185
BB280186
BB280187
BB280188
BB280189
BB280190
BB280191
BB280192
BB280193
BB280194
BB280195
BB280196
BB280197
BB280198
BB280199
BB280200
BB280201
BB280202
BB280203
BB280204
BB280205
BB280206
BB280207
BB280208
BB280209
BB280210
BB280211
BB280212
BB280213
BB280214
BB280215
BB280216
BB280217
BB280218
BB280219
BB280220
BB280221
BB280223
BB280224
BB280225
BB280226
BB280227
BB280228
BB280229
BB280230
BB280231
BB280232
BB280233
BB280234
BB280235
BB280236
BB280237
BB280238
BB280239
BB280240
BB280241
BB280242
BB280243
BB280244
BB280245
BB280246
BB280247
BB280248
BB280249
BB280250
BB280251
BB280252
BB280253
BB280254
BB280255
BB280256
BB280257
BB280258
BB280259
BB280260
BB280261
BB280262
BB280263
BB280264
BB280265
BB280266
BB280267
BB280268
BB280269
BB280270
BB280271
BB280272
BB280273
BB280274
BB280275
BB280276
BB280277
BB280278
BB280279
BB280280
BB280281
BB280282
BB280283
BB280284
BB280285
BB280286
BB280287
BB280288
BB280289
BB280290
BB280291
BB280292
BB280293
BB280294
BB280295
BB280296
BB280297
BB280298
BB280299
BB280300
BB280301
BB280302
BB280303
BB280304
BB280305
BB280306
BB280307
BB280308
BB280309
BB280310
BB280311
BB280312
BB280313
BB280314
BB280315
BB280316
BB280317
BB280318
BB280319
BB280320
BB280321
BB280322
BB280323
BB280324
BB280325
BB280326
BB280327
BB280328
BB280329
BB280330
BB280331
BB280332
BB280333
BB280334
BB280335
BB280336
BB280337
BB280338
BB280339
BB280340
BB280341
BB280342
BB280343
BB280344
BB280345
BB280346
BB280347
BB280348
BB280349
BB280350
BB280351
BB280352
BB280353
BB280354
BB280355
BB280356
BB280357
BB280358
BB280359
BB280360
BB280361
BB280362
BB280363
BB280364
BB280365
BB280366
BB280367
BB280368
BB280369
BB280370
BB280371
BB280372
BB280373
BB280374
BB280375
BB280376
BB280377
BB280378
BB280379
BB280380
BB280381
BB280382
BB280383
BB280384
BB280385
BB280386
BB280387
BB280388
BB280389
BB280390
BB280391
BB280392
BB280393
BB280394
BB280395
BB280396
BB280397
BB280398
BB280399
BB280400
BB280401
BB280402
BB280403
BB280404
BB280405
BB280406
BB280407
BB280408
BB280409
BB280410
BB280411
BB280412
BB280413
BB280414
BB280415
BB280416
BB280417
BB280418
BB280419
BB280420
BB280421
BB280422
BB280423
BB280424
BB280425
BB280426
BB280427
BB280428
BB280429
BB280430
BB280431
BB280432
BB280433
BB280434
BB280435
BB280436
BB280437
BB280438
BB280439
BB280440
BB280441
BB280442
BB280443
BB280444
BB280445
BB280446
BB280447
BB280448
BB280449
BB280450
BB280451
BB280452
BB280453
BB280454
BB280455
BB280457
BB280458
BB280459
BB280460
BB280461
BB280462
BB280463
BB280464
BB280465
BB280466
BB280467
BB280468
BB280469
BB280470
BB280471
BB280472
BB280473
BB280474
BB280475
BB280476
BB280477
BB280478
BB280479
BB280480
BB280481
BB280482
BB280483
BB280484
BB280485
BB280486
BB280487
BB280488
BB280489
BB280490
BB280491
BB280492
BB280493
BB280494
BB280495
BB280496
BB280497
BB280498
BB280499
BB280500
BB280501
BB280502
BB280503
BB280504
BB280506
BB280507
BB280508
BB280509
BB280510
BB280511
BB280512
BB280513
BB280514
BB280515
BB280516
BB280517
BB280518
BB280519
BB280520
BB280521
BB280522
BB280523
BB280524
BB280525
BB280526
BB280527
BB280528
BB280529
BB280530
BB280531
BB280532
BB280533
BB280534
BB280535
BB280536
BB280537
BB280538
BB280539
BB280540
BB280541
BB280542
BB280543
BB280544
BB280545
BB280546
BB280547
BB280548
BB280549
BB280550
BB280551
BB280552
BB280553
BB280554
BB280555
BB280556
BB280557
BB280558
BB280559
BB280560
BB280561
BB280562
BB280563
BB280564
BB280565
BB280566
BB280567
BB280568
BB280569
BB280570
BB280571
BB280572
BB280573
BB280574
BB280575
BB280576
BB280577
BB280578
BB280579
BB280580
BB280581
BB280582
BB280583
BB280584
BB280585
BB280586
BB280587
BB280589
BB280590
BB280591
BB280592
BB280593
BB280594
BB280595
BB280596
BB280597
BB280598
BB280599
BB280600
BB280601
BB280602
BB280603
BB280604
BB280605
BB280606
BB280607
BB280608
BB280609
BB280610
BB280611
BB280612
BB280613
BB280614
BB280615
BB280616
BB280617
BB280618
BB280619
BB280620
BB280621
BB280622
BB280623
BB280624
BB280625
BB280626
BB280627
BB280628
BB280630
BB280631
BB280632
BB280633
BB280634
BB280635
BB280636
BB280637
BB280638
BB280639
BB280640
BB280641
BB280642
BB280643
BB280644
BB280645
BB280646
BB280647
BB280648
BB280649
BB280650
BB280651
BB280652
BB280653
BB280654
BB280655
BB280656
BB280657
BB280658
BB280659
BB280660
BB280661
BB280662
BB280663
BB280664
BB280665
BB280666
BB280667
BB280669
BB280670
BB280671
BB280672
BB280673
BB280674
BB280675
BB280676
BB280677
BB280678
BB280679
BB280680
BB280681
BB280682
BB280683
BB280684
BB280685
BB280686
BB280687
BB280688
BB280689
BB280690
BB280691
BB280692
BB280693
BB280694
BB280695
BB280696
BB280697
BB280698
BB280699
BB280700
BB280701
BB280702
BB280703
BB280704
BB280705
BB280706
BB280707
BB280708
BB280709
BB280710
BB280711
BB280712
BB280713
BB280714
BB280715
BB280716
BB280717
BB280718
BB280719
BB280720
BB280721
BB280722
BB280723
BB280724
BB280725
BB280726
BB280727
BB280728
BB280729
BB280730
BB280731
BB280732
BB280733
BB280734
BB280735
BB280736
BB280737
BB280738
BB280739
BB280741
BB280742
BB280743
BB280744
BB280745
BB280746
BB280747
BB280748
BB280749
BB280751
BB280752
BB280753
BB280754
BB280755
BB280756
BB280757
BB280758
BB280759
BB280760
BB280762
BB280763
BB280764
BB280765
BB280766
BB280767
BB280769
BB280770
BB280771
BB280772
BB280773
BB280774
BB280775
BB280776
BB280777
BB280778
BB280779
BB280780
BB280781
BB280782
BB280783
BB280784
BB280785
BB280786
BB280787
BB280788
BB280789
BB280790
BB280791
BB280792
BB280793
BB280794
BB280795
BB280796
BB280797
BB280798
BB280799
BB280800
BB280801
BB280802
BB280803
BB280804
BB280805
BB280806
BB280807
BB280808
BB280809
BB280810
BB280811
BB280812
BB280813
BB280814
BB280815
BB280816
BB280817
BB280818
BB280819
BB280820
BB280821
BB280822
BB280823
BB280824
BB280825
BB280826
BB280827
BB280828
BB280829
BB280830
BB280831
BB280832
BB280833
BB280834
BB280835
BB280836
BB280837
BB280838
BB280839
BB280840
BB280841
BB280842
BB280843
BB280844
BB280845
BB280846
BB280847
BB280848
BB280849
BB280850
BB280851
BB280852
BB280853
BB280854
BB280855
BB280856
BB280857
BB280858
BB280859
BB280860
BB280861
BB280862
BB280863
BB280864
BB280865
BB280866
BB280867
BB280868
BB280869
BB280870
BB280871
BB280872
BB280873
BB280874
BB280875
BB280876
BB280877
BB280878
BB280879
BB280880
BB280881
BB280882
BB280883
BB280885
BB280886
BB280887
BB280888
BB280889
BB280890
BB280891
BB280892
BB280893
BB280894
BB280895
BB280896
BB280897
BB280898
BB280899
BB280900
BB280901
BB280902
BB280903
BB280904
BB280905
BB280906
BB280907
BB280908
BB280909
BB280910
BB280911
BB280912
BB280913
BB280914
BB280915
BB280916
BB280917
BB280918
BB280919
BB280920
BB280921
BB280922
BB280923
BB280924
BB280925
BB280926
BB280927
BB280928
BB280929
BB280930
BB280931
BB280932
BB280933
BB280934
BB280935
BB280936
BB280937
BB280938
BB280939
BB280940
BB280941
BB280942
BB280943
BB280944
BB280945
BB280946
BB280947
BB280948
BB280949
BB280950
BB280951
BB280952
BB280953
BB280954
BB280955
BB280956
BB280957
BB280958
BB280959
BB280960
BB280961
BB280962
BB280963
BB280964
BB280965
BB280966
BB280967
BB280968
BB280969
BB280970
BB280971
BB280972
BB280973
BB280974
BB280975
BB280976
BB280977
BB280978
BB280979
BB280980
BB280981
BB280982
BB280983
BB280984
BB280985
BB280986
BB280987
BB280988
BB280989
BB280990
BB280991
BB280992
BB280993
BB280994
BB280995
BB280996
BB280997
BB280998
BB280999
BB281000
BB281001
BB281002
BB281003
BB281004
BB281005
BB281006
BB281007
BB281008
BB281009
BB281010
BB281011
BB281012
BB281013
BB281014
BB281015
BB281016
BB281017
BB281018
BB281019
BB281020
BB281021
BB281022
BB281023
BB281024
BB281025
BB281026
BB281027
BB281028
BB281029
BB281030
BB281031
BB281032
BB281033
BB281034
BB281035
BB281036
BB281037
BB281038
BB281040
BB281041
BB281042
BB281043
BB281044
BB281045
BB281046
BB281047
BB281048
BB281049
BB281050
BB281051
BB281052
BB281053
BB281054
BB281055
BB281056
BB281057
BB281058
BB281059
BB281060
BB281061
BB281062
BB281063
BB281064
BB281065
BB281066
BB281067
BB281068
BB281069
BB281070
BB281072
BB281073
BB281074
BB281075
BB281076
BB281077
BB281078
BB281079
BB281080
BB281081
BB281082
BB281083
BB281084
BB281085
BB281086
BB281087
BB281088
BB281089
BB281090
BB281091
BB281092
BB281093
BB281094
BB281095
BB281096
BB281097
BB281098
BB281099
BB281100
BB281101
BB281102
BB281103
BB281104
BB281105
BB281106
BB281107
BB281108
BB281109
BB281110
BB281111
BB281112
BB281113
BB281114
BB281115
BB281116
BB281117
BB281118
BB281119
BB281120
BB281121
BB281122
BB281123
BB281124
BB281125
BB281126
BB281127
BB281128
BB281129
BB281130
BB281131
BB281132
BB281133
BB281134
BB281135
BB281136
BB281137
BB281138
BB281140
BB281141
BB281142
BB281143
BB281144
BB281145
BB281146
BB281147
BB281148
BB281149
BB281150
BB281151
BB281152
BB281153
BB281154
BB281155
BB281156
BB281157
BB281158
BB281159
BB281160
BB281161
BB281162
BB281163
BB281164
BB281165
BB281166
BB281167
BB281168
BB281169
BB281170
BB281171
BB281172
BB281173
BB281174
BB281175
BB281177
BB281178
BB281179
BB281180
BB281181
BB281182
BB281183
BB281184
BB281185
BB281187
BB281188
BB281189
BB281190
BB281191
BB281192
BB281193
BB281194
BB281195
BB281196
BB281197
BB281198
BB281199
BB281200
BB281201
BB281202
BB281203
BB281204
BB281205
BB281206
BB281207
BB281208
BB281209
BB281210
BB281211
BB281212
BB281213
BB281214
BB281215
BB281216
BB281217
BB281218
BB281219
BB281220
BB281221
BB281222
BB281223
BB281224
BB281225
BB281226
BB281227
BB281228
BB281229
BB281230
BB281231
BB281232
BB281233
BB281234
BB281235
BB281236
BB281237
BB281238
BB281239
BB281240
BB281241
BB281242
BB281243
BB281244
BB281245
BB281246
BB281247
BB281248
BB281249
BB281250
BB281251
BB281252
BB281253
BB281254
BB281255
BB281256
BB281257
BB281258
BB281259
BB281260
BB281261
BB281262
BB281263
BB281264
BB281265
BB281266
BB281267
BB281268
BB281269
BB281270
BB281271
BB281272
BB281273
BB281274
BB281275
BB281276
BB281277
BB281278
BB281279
BB281280
BB281281
BB281282
BB281283
BB281284
BB281285
BB281286
BB281287
BB281288
BB281289
BB281290
BB281291
BB281292
BB281293
BB281294
BB281295
BB281296
BB281297
BB281298
BB281299
BB281300
BB281301
BB281302
BB281303
BB281304
BB281305
BB281306
BB281307
BB281308
BB281309
BB281310
BB281311
BB281312
BB281313
BB281314
BB281315
BB281316
BB281317
BB281318
BB281320
BB281321
BB281322
BB281323
BB281324
BB281325
BB281326
BB281327
BB281328
BB281329
BB281330
BB281331
BB281332
BB281333
BB281334
BB281335
BB281336
BB281337
BB281338
BB281339
BB281340
BB281341
BB281342
BB281343
BB281344
BB281345
BB281346
BB281347
BB281348
BB281349
BB281350
BB281351
BB281352
BB281353
BB281354
BB281355
BB281356
BB281357
BB281358
BB281360
BB281361
BB281362
BB281363
BB281364
BB281365
BB281366
BB281367
BB281368
BB281369
BB281370
BB281371
BB281372
BB281373
BB281374
BB281375
BB281376
BB281377
BB281378
BB281379
BB281380
BB281381
BB281382
BB281383
BB281384
BB281385
BB281386
BB281387
BB281388
BB281389
BB281390
BB281391
BB281392
BB281393
BB281394
BB281395
BB281396
BB281397
BB281398
BB281399
BB281400
BB281401
BB281402
BB281403
BB281404
BB281405
BB281406
BB281407
BB281408
BB281409
BB281410
BB281411
BB281412
BB281413
BB281414
BB281415
BB281416
BB281417
BB281418
BB281419
BB281420
BB281421
BB281422
BB281423
BB281424
BB281425
BB281426
BB281427
BB281428
BB281429
BB281430
BB281431
BB281432
BB281433
BB281434
BB281435
BB281436
BB281437
BB281438
BB281439
BB281440
BB281441
BB281442
BB281443
BB281444
BB281445
BB281446
BB281447
BB281448
BB281449
BB281450
BB281451
BB281452
BB281453
BB281454
BB281455
BB281456
BB281457
BB281458
BB281459
BB281460
BB281461
BB281462
BB281463
BB281464
BB281465
BB281466
BB281467
BB281468
BB281469
BB281470
BB281471
BB281472
BB281473
BB281474
BB281475
BB281476
BB281477
BB281478
BB281479
BB281480
BB281481
BB281483
BB281484
BB281485
BB281486
BB281487
BB281488
BB281489
BB281490
BB281491
BB281492
BB281493
BB281494
BB281495
BB281496
BB281497
BB281498
BB281500
BB281501
BB281502
BB281503
BB281504
BB281505
BB281506
BB281507
BB281508
BB281509
BB281510
BB281511
BB281512
BB281513
BB281514
BB281515
BB281516
BB281517
BB281518
BB281519
BB281520
BB281521
BB281522
BB281523
BB281524
BB281525
BB281526
BB281527
BB281528
BB281529
BB281530
BB281531
BB281532
BB281533
BB281534
BB281535
BB281536
BB281537
BB281538
BB281539
BB281540
BB281541
BB281542
BB281543
BB281545
BB281546
BB281547
BB281548
BB281549
BB281550
BB281551
BB281552
BB281553
BB281554
BB281555
BB281556
BB281557
BB281558
BB281559
BB281560
BB281561
BB281562
BB281563
BB281564
BB281565
BB281566
BB281567
BB281568
BB281569
BB281570
BB281571
BB281572
BB281573
BB281574
BB281575
BB281576
BB281577
BB281578
BB281579
BB281580
BB281581
BB281582
BB281583
BB281584
BB281585
BB281586
BB281587
BB281588
BB281589
BB281590
BB281591
BB281592
BB281593
BB281594
BB281595
BB281596
BB281597
BB281598
BB281599
BB281600
BB281601
BB281602
BB281603
BB281604
BB281605
BB281606
BB281607
BB281608
BB281609
BB281610
BB281611
BB281612
BB281613
BB281614
BB281615
BB281616
BB281617
BB281618
BB281619
BB281620
BB281621
BB281622
BB281623
BB281624
BB281625
BB281626
BB281627
BB281628
BB281629
BB281630
BB281631
BB281632
BB281633
BB281634
BB281635
BB281636
BB281637
BB281638
BB281639
BB281640
BB281641
BB281642
BB281643
BB281644
BB281645
BB281646
BB281647
BB281648
BB281649
BB281650
BB281651
BB281652
BB281653
BB281654
BB281655
BB281656
BB281657
BB281658
BB281659
BB281660
BB281661
BB281662
BB281663
BB281664
BB281665
BB281666
BB281667
BB281668
BB281669
BB281670
BB281671
BB281672
BB281673
BB281674
BB281675
BB281676
BB281677
BB281678
BB281679
BB281680
BB281681
BB281682
BB281683
BB281684
BB281685
BB281686
BB281687
BB281688
BB281689
BB281690
BB281691
BB281692
BB281693
BB281694
BB281695
BB281696
BB281697
BB281698
BB281699
BB281700
BB281701
BB281702
BB281703
BB281704
BB281705
BB281706
BB281707
BB281708
BB281709
BB281710
BB281711
BB281712
BB281713
BB281714
BB281715
BB281716
BB281717
BB281718
BB281719
BB281720
BB281721
BB281722
BB281723
BB281724
BB281725
BB281726
BB281727
BB281728
BB281729
BB281730
BB281731
BB281732
BB281733
BB281734
BB281735
BB281736
BB281737
BB281738
BB281739
BB281740
BB281741
BB281743
BB281744
BB281745
BB281746
BB281747
BB281748
BB281749
BB281750
BB281751
BB281752
BB281753
BB281754
BB281755
BB281756
BB281757
BB281758
BB281759
BB281760
BB281761
BB281762
BB281763
BB281764
BB281765
BB281766
BB281767
BB281768
BB281769
BB281770
BB281771
BB281772
BB281773
BB281774
BB281775
BB281776
BB281777
BB281778
BB281779
BB281780
BB281781
BB281782
BB281783
BB281784
BB281785
BB281786
BB281787
BB281788
BB281789
BB281790
BB281791
BB281792
BB281793
BB281794
BB281795
BB281796
BB281797
BB281798
BB281799
BB281800
BB281801
BB281802
BB281803
BB281804
BB281805
BB281806
BB281807
BB281808
BB281809
BB281810
BB281811
BB281812
BB281813
BB281814
BB281815
BB281816
BB281817
BB281818
BB281819
BB281821
BB281822
BB281823
BB281824
BB281825
BB281826
BB281827
BB281828
BB281829
BB281830
BB281831
BB281832
BB281834
BB281835
BB281836
BB281837
BB281838
BB281839
BB281840
BB281841
BB281842
BB281843
BB281844
BB281845
BB281846
BB281847
BB281848
BB281849
BB281850
BB281851
BB281852
BB281853
BB281854
BB281855
BB281856
BB281857
BB281858
BB281859
BB281860
BB281861
BB281862
BB281863
BB281864
BB281865
BB281866
BB281867
BB281869
BB281870
BB281871
BB281872
BB281873
BB281874
BB281875
BB281876
BB281877
BB281878
BB281879
BB281880
BB281881
BB281882
BB281883
BB281884
BB281885
BB281886
BB281887
BB281888
BB281889
BB281890
BB281891
BB281892
BB281893
BB281894
BB281895
BB281897
BB281898
BB281899
BB281900
BB281901
BB281902
BB281903
BB281904
BB281905
BB281906
BB281907
BB281908
BB281909
BB281910
BB281911
BB281912
BB281913
BB281914
BB281915
BB281916
BB281917
BB281918
BB281919
BB281920
BB281921
BB281922
BB281923
BB281924
BB281925
BB281926
BB281927
BB281928
BB281929
BB281930
BB281931
BB281932
BB281933
BB281934
BB281935
BB281936
BB281937
BB281938
BB281939
BB281940
BB281941
BB281942
BB281943
BB281944
BB281945
BB281946
BB281947
BB281948
BB281949
BB281950
BB281951
BB281952
BB281953
BB281954
BB281955
BB281956
BB281957
BB281958
BB281959
BB281960
BB281961
BB281962
BB281963
BB281964
BB281965
BB281966
BB281967
BB281968
BB281969
BB281970
BB281971
BB281972
BB281973
BB281974
BB281975
BB281976
BB281977
BB281978
BB281979
BB281980
BB281981
BB281982
BB281983
BB281984
BB281985
BB281986
BB281987
BB281988
BB281989
BB281990
BB281991
BB281992
BB281993
BB281994
BB281995
BB281996
BB281997
BB281998
BB281999
BB282000
BB282001
BB282002
BB282003
BB282004
BB282005
BB282006
BB282007
BB282008
BB282009
BB282010
BB282011
BB282012
BB282013
BB282014
BB282015
BB282016
BB282017
BB282018
BB282019
BB282020
BB282021
BB282022
BB282023
BB282024
BB282025
BB282026
BB282027
BB282028
BB282029
BB282030
BB282031
BB282032
BB282033
BB282034
BB282035
BB282036
BB282037
BB282038
BB282039
BB282040
BB282041
BB282042
BB282043
BB282044
BB282045
BB282046
BB282047
BB282048
BB282049
BB282050
BB282051
BB282052
BB282053
BB282054
BB282055
BB282056
BB282057
BB282058
BB282059
BB282060
BB282061
BB282062
BB282063
BB282064
BB282065
BB282066
BB282067
BB282068
BB282069
BB282070
BB282071
BB282072
BB282073
BB282074
BB282075
BB282076
BB282077
BB282078
BB282079
BB282080
BB282081
BB282082
BB282083
BB282084
BB282085
BB282086
BB282087
BB282088
BB282089
BB282090
BB282091
BB282092
BB282093
BB282094
BB282095
BB282096
BB282097
BB282098
BB282099
BB282100
BB282101
BB282102
BB282103
BB282104
BB282105
BB282106
BB282108
BB282109
BB282110
BB282111
BB282112
BB282113
BB282114
BB282115
BB282116
BB282117
BB282118
BB282119
BB282120
BB282121
BB282122
BB282123
BB282124
BB282125
BB282126
BB282127
BB282128
BB282129
BB282130
BB282131
BB282132
BB282133
BB282134
BB282135
BB282136
BB282137
BB282138
BB282139
BB282140
BB282141
BB282142
BB282143
BB282144
BB282145
BB282146
BB282147
BB282148
BB282149
BB282150
BB282151
BB282152
BB282153
BB282154
BB282155
BB282156
BB282157
BB282158
BB282159
BB282160
BB282161
BB282162
BB282163
BB282164
BB282165
BB282166
BB282167
BB282168
BB282169
BB282170
BB282171
BB282172
BB282173
BB282174
BB282175
BB282176
BB282177
BB282178
BB282179
BB282180
BB282181
BB282182
BB282183
BB282184
BB282185
BB282186
BB282187
BB282188
BB282189
BB282190
BB282191
BB282192
BB282193
BB282194
BB282195
BB282196
BB282197
BB282198
BB282199
BB282200
BB282201
BB282202
BB282203
BB282204
BB282205
BB282206
BB282207
BB282208
BB282209
BB282210
BB282211
BB282212
BB282213
BB282214
BB282215
BB282216
BB282217
BB282218
BB282219
BB282220
BB282221
BB282222
BB282223
BB282224
BB282225
BB282226
BB282227
BB282228
BB282229
BB282230
BB282231
BB282232
BB282233
BB282234
BB282235
BB282236
BB282237
BB282238
BB282239
BB282240
BB282241
BB282242
BB282243
BB282244
BB282245
BB282246
BB282247
BB282248
BB282249
BB282250
BB282251
BB282252
BB282253
BB282254
BB282255
BB282256
BB282257
BB282258
BB282259
BB282260
BB282261
BB282262
BB282263
BB282264
BB282265
BB282266
BB282267
BB282268
BB282269
BB282270
BB282271
BB282272
BB282273
BB282274
BB282275
BB282276
BB282277
BB282278
BB282279
BB282280
BB282281
BB282282
BB282283
BB282285
BB282286
BB282287
BB282288
BB282289
BB282290
BB282291
BB282292
BB282293
BB282294
BB282295
BB282296
BB282297
BB282298
BB282299
BB282300
BB282301
BB282302
BB282303
BB282304
BB282305
BB282306
BB282307
BB282308
BB282309
BB282310
BB282311
BB282312
BB282313
BB282314
BB282315
BB282316
BB282317
BB282318
BB282319
BB282320
BB282321
BB282322
BB282323
BB282324
BB282326
BB282327
BB282328
BB282329
BB282330
BB282331
BB282332
BB282333
BB282334
BB282335
BB282336
BB282337
BB282338
BB282339
BB282340
BB282341
BB282342
BB282343
BB282344
BB282345
BB282346
BB282347
BB282348
BB282349
BB282350
BB282351
BB282352
BB282353
BB282354
BB282355
BB282356
BB282357
BB282358
BB282359
BB282360
BB282361
BB282362
BB282363
BB282364
BB282365
BB282366
BB282367
BB282368
BB282369
BB282370
BB282371
BB282372
BB282373
BB282374
BB282375
BB282376
BB282377
BB282378
BB282379
BB282380
BB282381
BB282382
BB282383
BB282384
BB282385
BB282386
BB282387
BB282388
BB282389
BB282390
BB282391
BB282392
BB282393
BB282394
BB282395
BB282396
BB282397
BB282398
BB282399
BB282400
BB282401
BB282402
BB282403
BB282404
BB282405
BB282406
BB282407
BB282408
BB282409
BB282410
BB282411
BB282412
BB282413
BB282414
BB282415
BB282416
BB282417
BB282419
BB282420
BB282421
BB282422
BB282423
BB282424
BB282425
BB282426
BB282427
BB282428
BB282429
BB282430
BB282431
BB282432
BB282433
BB282434
BB282435
BB282436
BB282437
BB282438
BB282439
BB282440
BB282441
BB282442
BB282443
BB282444
BB282445
BB282446
BB282447
BB282448
BB282449
BB282450
BB282451
BB282452
BB282453
BB282454
BB282455
BB282456
BB282457
BB282458
BB282459
BB282460
BB282461
BB282462
BB282463
BB282464
BB282465
BB282466
BB282467
BB282468
BB282469
BB282470
BB282471
BB282472
BB282473
BB282474
BB282475
BB282476
BB282477
BB282478
BB282479
BB282480
BB282481
BB282482
BB282483
BB282484
BB282485
BB282486
BB282487
BB282488
BB282489
BB282490
BB282491
BB282493
BB282495
BB282496
BB282497
BB282498
BB282499
BB282500
BB282501
BB282502
BB282503
BB282504
BB282505
BB282506
BB282507
BB282508
BB282509
BB282510
BB282511
BB282512
BB282513
BB282514
BB282515
BB282516
BB282517
BB282518
BB282519
BB282520
BB282521
BB282522
BB282523
BB282524
BB282525
BB282526
BB282527
BB282528
BB282529
BB282530
BB282531
BB282532
BB282533
BB282534
BB282535
BB282536
BB282537
BB282538
BB282539
BB282540
BB282541
BB282542
BB282543
BB282544
BB282545
BB282546
BB282547
BB282548
BB282549
BB282550
BB282551
BB282552
BB282553
BB282554
BB282555
BB282556
BB282557
BB282558
BB282559
BB282560
BB282561
BB282562
BB282563
BB282564
BB282565
BB282566
BB282567
BB282568
BB282569
BB282570
BB282571
BB282572
BB282573
BB282574
BB282575
BB282576
BB282577
BB282578
BB282579
BB282580
BB282581
BB282582
BB282583
BB282584
BB282585
BB282586
BB282587
BB282588
BB282589
BB282590
BB282591
BB282592
BB282593
BB282594
BB282595
BB282596
BB282597
BB282598
BB282599
BB282600
BB282601
BB282602
BB282603
BB282604
BB282605
BB282606
BB282607
BB282608
BB282609
BB282610
BB282611
BB282612
BB282613
BB282614
BB282615
BB282616
BB282617
BB282618
BB282619
BB282620
BB282621
BB282622
BB282623
BB282624
BB282625
BB282626
BB282627
BB282628
BB282629
BB282630
BB282631
BB282632
BB282633
BB282634
BB282635
BB282636
BB282637
BB282638
BB282639
BB282640
BB282641
BB282642
BB282643
BB282644
BB282645
BB282646
BB282647
BB282648
BB282649
BB282650
BB282651
BB282652
BB282654
BB282655
BB282656
BB282657
BB282658
BB282660
BB282661
BB282662
BB282663
BB282664
BB282665
BB282666
BB282667
BB282668
BB282669
BB282670
BB282671
BB282672
BB282673
BB282674
BB282675
BB282676
BB282677
BB282678
BB282679
BB282680
BB282681
BB282682
BB282683
BB282684
BB282685
BB282686
BB282687
BB282688
BB282689
BB282690
BB282691
BB282692
BB282693
BB282694
BB282695
BB282696
BB282697
BB282698
BB282699
BB282700
BB282701
BB282702
BB282703
BB282704
BB282706
BB282707
BB282708
BB282709
BB282710
BB282711
BB282712
BB282713
BB282714
BB282715
BB282716
BB282717
BB282718
BB282719
BB282720
BB282721
BB282722
BB282723
BB282724
BB282725
BB282726
BB282727
BB282728
BB282729
BB282730
BB282731
BB282732
BB282733
BB282734
BB282735
BB282736
BB282737
BB282738
BB282739
BB282740
BB282741
BB282742
BB282743
BB282744
BB282745
BB282746
BB282747
BB282748
BB282749
BB282750
BB282751
BB282752
BB282753
BB282754
BB282755
BB282756
BB282757
BB282758
BB282759
BB282760
BB282761
BB282762
BB282763
BB282764
BB282765
BB282766
BB282767
BB282768
BB282769
BB282770
BB282771
BB282772
BB282773
BB282774
BB282775
BB282776
BB282777
BB282778
BB282779
BB282780
BB282782
BB282783
BB282784
BB282785
BB282786
BB282787
BB282788
BB282789
BB282790
BB282791
BB282792
BB282793
BB282794
BB282795
BB282796
BB282797
BB282798
BB282799
BB282800
BB282801
BB282802
BB282803
BB282804
BB282805
BB282806
BB282807
BB282808
BB282809
BB282810
BB282811
BB282812
BB282813
BB282814
BB282815
BB282816
BB282817
BB282818
BB282819
BB282820
BB282821
BB282822
BB282823
BB282824
BB282825
BB282826
BB282827
BB282828
BB282829
BB282830
BB282831
BB282832
BB282833
BB282834
BB282835
BB282836
BB282837
BB282838
BB282839
BB282840
BB282841
BB282842
BB282843
BB282844
BB282845
BB282846
BB282847
BB282848
BB282849
BB282850
BB282851
BB282852
BB282853
BB282854
BB282855
BB282856
BB282857
BB282858
BB282859
BB282860
BB282861
BB282862
BB282863
BB282864
BB282865
BB282866
BB282867
BB282868
BB282869
BB282870
BB282871
BB282872
BB282873
BB282874
BB282875
BB282876
BB282877
BB282878
BB282879
BB282880
BB282881
BB282882
BB282883
BB282884
BB282885
BB282886
BB282887
BB282888
BB282889
BB282890
BB282891
BB282892
BB282893
BB282894
BB282895
BB282896
BB282897
BB282899
BB282900
BB282901
BB282902
BB282903
BB282904
BB282905
BB282906
BB282907
BB282908
BB282909
BB282910
BB282911
BB282912
BB282913
BB282914
BB282915
BB282916
BB282917
BB282918
BB282919
BB282920
BB282921
BB282922
BB282923
BB282924
BB282925
BB282926
BB282927
BB282928
BB282929
BB282930
BB282931
BB282932
BB282933
BB282934
BB282935
BB282936
BB282937
BB282938
BB282939
BB282940
BB282941
BB282942
BB282943
BB282944
BB282945
BB282946
BB282947
BB282948
BB282949
BB282950
BB282951
BB282952
BB282953
BB282954
BB282955
BB282956
BB282957
BB282958
BB282959
BB282960
BB282961
BB282962
BB282963
BB282964
BB282965
BB282966
BB282967
BB282968
BB282969
BB282970
BB282971
BB282972
BB282973
BB282974
BB282975
BB282976
BB282977
BB282978
BB282979
BB282980
BB282981
BB282982
BB282983
BB282984
BB282985
BB282986
BB282987
BB282988
BB282989
BB282990
BB282991
BB282992
BB282993
BB282994
BB282995
BB282996
BB282997
BB282999
BB283000
BB283001
BB283002
BB283003
BB283004
BB283005
BB283006
BB283007
BB283008
BB283009
BB283010
BB283011
BB283012
BB283013
BB283014
BB283015
BB283016
BB283017
BB283018
BB283019
BB283020
BB283021
BB283022
BB283023
BB283024
BB283025
BB283026
BB283027
BB283028
BB283029
BB283030
BB283031
BB283032
BB283033
BB283034
BB283035
BB283036
BB283037
BB283039
BB283040
BB283041
BB283042
BB283043
BB283044
BB283045
BB283046
BB283047
BB283048
BB283049
BB283050
BB283051
BB283052
BB283053
BB283054
BB283055
BB283056
BB283057
BB283058
BB283059
BB283060
BB283061
BB283062
BB283063
BB283064
BB283065
BB283066
BB283067
BB283068
BB283069
BB283070
BB283071
BB283072
BB283073
BB283074
BB283075
BB283076
BB283077
BB283078
BB283079
BB283080
BB283081
BB283082
BB283083
BB283084
BB283085
BB283086
BB283087
BB283088
BB283089
BB283090
BB283091
BB283092
BB283093
BB283094
BB283095
BB283096
BB283097
BB283098
BB283099
BB283100
BB283101
BB283102
BB283103
BB283104
BB283105
BB283106
BB283107
BB283108
BB283109
BB283110
BB283111
BB283112
BB283113
BB283114
BB283115
BB283116
BB283117
BB283118
BB283119
BB283120
BB283121
BB283122
BB283123
BB283124
BB283125
BB283126
BB283127
BB283128
BB283129
BB283130
BB283131
BB283132
BB283133
BB283134
BB283135
BB283136
BB283137
BB283138
BB283139
BB283140
BB283141
BB283142
BB283143
BB283144
BB283145
BB283146
BB283147
BB283148
BB283149
BB283150
BB283151
BB283152
BB283153
BB283154
BB283155
BB283156
BB283157
BB283158
BB283159
BB283160
BB283161
BB283162
BB283163
BB283164
BB283165
BB283166
BB283167
BB283168
BB283169
BB283171
BB283172
BB283173
BB283174
BB283175
BB283176
BB283177
BB283178
BB283179
BB283180
BB283181
BB283182
BB283183
BB283184
BB283185
BB283186
BB283187
BB283188
BB283189
BB283190
BB283191
BB283192
BB283193
BB283194
BB283195
BB283196
BB283197
BB283198
BB283199
BB283200
BB283201
BB283202
BB283203
BB283204
BB283205
BB283206
BB283207
BB283208
BB283209
BB283210
BB283212
BB283213
BB283214
BB283215
BB283216
BB283217
BB283218
BB283220
BB283221
BB283222
BB283223
BB283224
BB283225
BB283226
BB283227
BB283228
BB283229
BB283230
BB283231
BB283232
BB283233
BB283234
BB283235
BB283236
BB283237
BB283238
BB283239
BB283240
BB283241
BB283242
BB283243
BB283245
BB283246
BB283247
BB283248
BB283249
BB283250
BB283251
BB283252
BB283253
BB283254
BB283255
BB283256
BB283257
BB283258
BB283259
BB283260
BB283261
BB283262
BB283263
BB283264
BB283265
BB283266
BB283267
BB283269
BB283270
BB283271
BB283272
BB283273
BB283274
BB283275
BB283276
BB283277
BB283278
BB283279
BB283280
BB283281
BB283282
BB283283
BB283285
BB283286
BB283287
BB283288
BB283289
BB283290
BB283291
BB283292
BB283293
BB283294
BB283296
BB283297
BB283298
BB283299
BB283300
BB283301
BB283302
BB283303
BB283304
BB283305
BB283306
BB283307
BB283308
BB283309
BB283310
BB283311
BB283312
BB283313
BB283314
BB283315
BB283316
BB283317
BB283318
BB283319
BB283320
BB283321
BB283322
BB283323
BB283324
BB283325
BB283326
BB283327
BB283328
BB283329
BB283330
BB283331
BB283332
BB283333
BB283334
BB283335
BB283336
BB283337
BB283338
BB283339
BB283340
BB283341
BB283342
BB283343
BB283344
BB283345
BB283346
BB283347
BB283348
BB283349
BB283350
BB283351
BB283352
BB283353
BB283354
BB283355
BB283356
BB283357
BB283358
BB283359
BB283360
BB283361
BB283362
BB283363
BB283364
BB283365
BB283366
BB283367
BB283368
BB283369
BB283370
BB283371
BB283372
BB283373
BB283374
BB283375
BB283376
BB283377
BB283378
BB283379
BB283381
BB283382
BB283383
BB283384
BB283385
BB283386
BB283387
BB283388
BB283389
BB283390
BB283391
BB283392
BB283393
BB283394
BB283395
BB283396
BB283397
BB283398
BB283399
BB283400
BB283401
BB283402
BB283403
BB283404
BB283405
BB283406
BB283407
BB283408
BB283409
BB283410
BB283411
BB283412
BB283413
BB283414
BB283415
BB283416
BB283417
BB283418
BB283419
BB283420
BB283421
BB283422
BB283423
BB283424
BB283425
BB283426
BB283428
BB283429
BB283430
BB283431
BB283432
BB283433
BB283434
BB283435
BB283436
BB283437
BB283438
BB283439
BB283440
BB283441
BB283442
BB283443
BB283444
BB283445
BB283446
BB283447
BB283448
BB283449
BB283450
BB283451
BB283452
BB283453
BB283454
BB283455
BB283456
BB283457
BB283458
BB283459
BB283460
BB283461
BB283462
BB283463
BB283464
BB283465
BB283466
BB283467
BB283469
BB283470
BB283471
BB283472
BB283473
BB283474
BB283475
BB283476
BB283477
BB283478
BB283479
BB283480
BB283481
BB283482
BB283483
BB283484
BB283485
BB283486
BB283487
BB283488
BB283489
BB283490
BB283491
BB283492
BB283493
BB283494
BB283495
BB283496
BB283497
BB283498
BB283499
BB283500
BB283501
BB283502
BB283503
BB283504
BB283505
BB283506
BB283507
BB283508
BB283509
BB283510
BB283511
BB283512
BB283513
BB283514
BB283515
BB283516
BB283517
BB283518
BB283519
BB283520
BB283521
BB283522
BB283523
BB283524
BB283525
BB283526
BB283527
BB283528
BB283529
BB283530
BB283531
BB283532
BB283533
BB283534
BB283535
BB283536
BB283537
BB283538
BB283539
BB283540
BB283541
BB283542
BB283543
BB283544
BB283545
BB283546
BB283547
BB283548
BB283549
BB283550
BB283551
BB283552
BB283553
BB283554
BB283555
BB283556
BB283557
BB283558
BB283559
BB283560
BB283561
BB283562
BB283563
BB283564
BB283565
BB283566
BB283567
BB283568
BB283569
BB283570
BB283571
BB283572
BB283573
BB283574
BB283575
BB283576
BB283577
BB283578
BB283579
BB283580
BB283581
BB283582
BB283585
BB283586
BB283587
BB283588
BB283589
BB283590
BB283591
BB283592
BB283593
BB283594
BB283595
BB283596
BB283597
BB283598
BB283599
BB283600
BB283601
BB283602
BB283603
BB283604
BB283605
BB283606
BB283607
BB283608
BB283609
BB283610
BB283611
BB283612
BB283613
BB283614
BB283615
BB283616
BB283617
BB283618
BB283619
BB283620
BB283621
BB283622
BB283623
BB283624
BB283625
BB283626
BB283627
BB283628
BB283629
BB283630
BB283631
BB283632
BB283633
BB283634
BB283635
BB283636
BB283637
BB283638
BB283639
BB283640
BB283641
BB283642
BB283643
BB283644
BB283645
BB283646
BB283647
BB283648
BB283649
BB283650
BB283651
BB283652
BB283653
BB283654
BB283655
BB283656
BB283657
BB283658
BB283659
BB283660
BB283661
BB283662
BB283663
BB283664
BB283665
BB283666
BB283667
BB283668
BB283669
BB283670
BB283671
BB283672
BB283673
BB283674
BB283675
BB283676
BB283677
BB283678
BB283679
BB283680
BB283681
BB283682
BB283683
BB283684
BB283685
BB283686
BB283687
BB283688
BB283689
BB283690
BB283691
BB283692
BB283693
BB283694
BB283695
BB283696
BB283697
BB283698
BB283699
BB283700
BB283701
BB283702
BB283703
BB283704
BB283705
BB283706
BB283707
BB283708
BB283709
BB283710
BB283711
BB283712
BB283713
BB283714
BB283715
BB283716
BB283717
BB283718
BB283719
BB283720
BB283721
BB283722
BB283723
BB283724
BB283725
BB283726
BB283727
BB283728
BB283729
BB283730
BB283731
BB283732
BB283733
BB283734
BB283735
BB283736
BB283737
BB283738
BB283739
BB283740
BB283741
BB283742
BB283744
BB283745
BB283746
BB283747
BB283748
BB283749
BB283750
BB283751
BB283752
BB283754
BB283755
BB283756
BB283757
BB283758
BB283759
BB283760
BB283761
BB283762
BB283763
BB283764
BB283765
BB283766
BB283767
BB283768
BB283769
BB283770
BB283771
BB283772
BB283773
BB283774
BB283775
BB283776
BB283777
BB283778
BB283779
BB283780
BB283781
BB283783
BB283784
BB283785
BB283786
BB283787
BB283788
BB283789
BB283790
BB283791
BB283792
BB283793
BB283794
BB283795
BB283796
BB283797
BB283798
BB283799
BB283800
BB283801
BB283802
BB283803
BB283804
BB283805
BB283806
BB283807
BB283808
BB283809
BB283810
BB283811
BB283812
BB283813
BB283814
BB283815
BB283816
BB283817
BB283818
BB283819
BB283820
BB283821
BB283822
BB283823
BB283824
BB283825
BB283826
BB283827
BB283828
BB283829
BB283830
BB283831
BB283832
BB283833
BB283834
BB283835
BB283836
BB283837
BB283838
BB283839
BB283840
BB283841
BB283842
BB283843
BB283844
BB283845
BB283846
BB283847
BB283848
BB283849
BB283850
BB283851
BB283852
BB283853
BB283854
BB283855
BB283856
BB283857
BB283858
BB283859
BB283860
BB283861
BB283862
BB283863
BB283864
BB283865
BB283866
BB283867
BB283868
BB283869
BB283870
BB283871
BB283872
BB283873
BB283874
BB283875
BB283876
BB283877
BB283878
BB283879
BB283880
BB283881
BB283882
BB283883
BB283884
BB283885
BB283886
BB283887
BB283888
BB283889
BB283890
BB283891
BB283892
BB283893
BB283894
BB283895
BB283896
BB283897
BB283898
BB283899
BB283900
BB283901
BB283902
BB283903
BB283904
BB283905
BB283906
BB283907
BB283908
BB283909
BB283910
BB283911
BB283912
BB283913
BB283914
BB283915
BB283916
BB283917
BB283918
BB283919
BB283920
BB283921
BB283922
BB283923
BB283924
BB283925
BB283926
BB283927
BB283928
BB283929
BB283930
BB283931
BB283932
BB283933
BB283934
BB283935
BB283936
BB283937
BB283938
BB283939
BB283940
BB283941
BB283942
BB283943
BB283944
BB283945
BB283946
BB283947
BB283948
BB283949
BB283950
BB283951
BB283952
BB283953
BB283954
BB283955
BB283956
BB283957
BB283958
BB283959
BB283960
BB283961
BB283962
BB283963
BB283964
BB283965
BB283966
BB283967
BB283968
BB283969
BB283970
BB283971
BB283972
BB283973
BB283974
BB283975
BB283976
BB283977
BB283978
BB283979
BB283980
BB283981
BB283982
BB283983
BB283984
BB283985
BB283986
BB283987
BB283988
BB283989
BB283990
BB283991
BB283992
BB283993
BB283994
BB283995
BB283996
BB283997
BB283998
BB283999
BB284000
BB284001
BB284002
BB284003
BB284004
BB284005
BB284006
BB284007
BB284008
BB284009
BB284010
BB284011
BB284012
BB284013
BB284014
BB284015
BB284016
BB284017
BB284018
BB284019
BB284020
BB284021
BB284022
BB284023
BB284024
BB284025
BB284026
BB284027
BB284028
BB284029
BB284030
BB284031
BB284032
BB284033
BB284034
BB284035
BB284036
BB284037
BB284038
BB284039
BB284040
BB284041
BB284042
BB284043
BB284044
BB284045
BB284046
BB284047
BB284049
BB284050
BB284051
BB284052
BB284053
BB284054
BB284055
BB284056
BB284057
BB284058
BB284059
BB284060
BB284061
BB284062
BB284063
BB284064
BB284065
BB284066
BB284067
BB284068
BB284069
BB284070
BB284071
BB284072
BB284073
BB284074
BB284075
BB284076
BB284077
BB284078
BB284079
BB284080
BB284081
BB284082
BB284083
BB284084
BB284085
BB284086
BB284087
BB284088
BB284089
BB284090
BB284091
BB284092
BB284093
BB284094
BB284095
BB284096
BB284097
BB284098
BB284099
BB284100
BB284101
BB284102
BB284103
BB284104
BB284105
BB284106
BB284107
BB284108
BB284109
BB284110
BB284111
BB284112
BB284113
BB284114
BB284115
BB284116
BB284117
BB284118
BB284119
BB284120
BB284122
BB284123
BB284124
BB284125
BB284126
BB284127
BB284128
BB284129
BB284130
BB284131
BB284132
BB284133
BB284134
BB284135
BB284136
BB284137
BB284138
BB284139
BB284140
BB284141
BB284142
BB284143
BB284144
BB284145
BB284146
BB284147
BB284148
BB284149
BB284150
BB284151
BB284152
BB284153
BB284154
BB284155
BB284156
BB284157
BB284158
BB284159
BB284160
BB284161
BB284162
BB284163
BB284164
BB284165
BB284166
BB284167
BB284168
BB284169
BB284170
BB284171
BB284172
BB284173
BB284174
BB284175
BB284176
BB284177
BB284178
BB284179
BB284180
BB284181
BB284182
BB284183
BB284184
BB284185
BB284186
BB284187
BB284188
BB284189
BB284190
BB284191
BB284192
BB284193
BB284194
BB284195
BB284196
BB284197
BB284198
BB284199
BB284200
BB284201
BB284202
BB284203
BB284204
BB284205
BB284206
BB284207
BB284208
BB284209
BB284210
BB284211
BB284212
BB284213
BB284214
BB284215
BB284217
BB284218
BB284219
BB284220
BB284221
BB284222
BB284223
BB284224
BB284225
BB284226
BB284227
BB284228
BB284229
BB284230
BB284231
BB284233
BB284234
BB284235
BB284236
BB284237
BB284238
BB284239
BB284240
BB284241
BB284242
BB284243
BB284244
BB284245
BB284246
BB284247
BB284248
BB284249
BB284250
BB284251
BB284252
BB284253
BB284254
BB284255
BB284256
BB284257
BB284258
BB284259
BB284260
BB284261
BB284262
BB284263
BB284264
BB284265
BB284266
BB284267
BB284268
BB284269
BB284270
BB284271
BB284272
BB284273
BB284274
BB284275
BB284276
BB284277
BB284278
BB284279
BB284280
BB284281
BB284282
BB284283
BB284284
BB284285
BB284286
BB284287
BB284288
BB284289
BB284290
BB284291
BB284292
BB284293
BB284294
BB284295
BB284296
BB284297
BB284298
BB284299
BB284300
BB284301
BB284302
BB284303
BB284304
BB284305
BB284306
BB284307
BB284308
BB284309
BB284310
BB284311
BB284312
BB284313
BB284314
BB284315
BB284316
BB284317
BB284318
BB284319
BB284320
BB284321
BB284322
BB284323
BB284324
BB284325
BB284326
BB284327
BB284328
BB284329
BB284330
BB284331
BB284332
BB284333
BB284334
BB284335
BB284336
BB284337
BB284338
BB284339
BB284340
BB284341
BB284342
BB284343
BB284344
BB284345
BB284346
BB284347
BB284348
BB284349
BB284350
BB284351
BB284352
BB284353
BB284354
BB284355
BB284356
BB284357
BB284358
BB284359
BB284360
BB284361
BB284362
BB284363
BB284364
BB284365
BB284366
BB284367
BB284368
BB284369
BB284370
BB284371
BB284372
BB284373
BB284374
BB284375
BB284376
BB284377
BB284378
BB284379
BB284380
BB284381
BB284382
BB284383
BB284384
BB284385
BB284386
BB284387
BB284388
BB284389
BB284390
BB284391
BB284392
BB284393
BB284394
BB284395
BB284396
BB284397
BB284398
BB284399
BB284400
BB284401
BB284402
BB284403
BB284404
BB284405
BB284406
BB284407
BB284408
BB284409
BB284410
BB284411
BB284413
BB284414
BB284415
BB284416
BB284417
BB284418
BB284419
BB284420
BB284421
BB284422
BB284423
BB284424
BB284425
BB284426
BB284427
BB284428
BB284429
BB284430
BB284431
BB284432
BB284433
BB284434
BB284435
BB284436
BB284438
BB284439
BB284440
BB284441
BB284442
BB284443
BB284444
BB284445
BB284446
BB284447
BB284448
BB284449
BB284450
BB284451
BB284452
BB284453
BB284454
BB284455
BB284456
BB284457
BB284458
BB284459
BB284460
BB284461
BB284462
BB284463
BB284464
BB284465
BB284466
BB284467
BB284468
BB284469
BB284470
BB284471
BB284472
BB284473
BB284474
BB284475
BB284476
BB284477
BB284478
BB284479
BB284480
BB284481
BB284482
BB284484
BB284485
BB284486
BB284487
BB284488
BB284489
BB284490
BB284491
BB284492
BB284493
BB284494
BB284495
BB284496
BB284497
BB284499
BB284500
BB284501
BB284502
BB284503
BB284504
BB284505
BB284506
BB284507
BB284508
BB284509
BB284510
BB284511
BB284512
BB284513
BB284514
BB284515
BB284516
BB284517
BB284518
BB284519
BB284520
BB284521
BB284522
BB284523
BB284524
BB284525
BB284526
BB284527
BB284528
BB284529
BB284530
BB284531
BB284532
BB284533
BB284534
BB284535
BB284536
BB284537
BB284538
BB284539
BB284540
BB284541
BB284542
BB284543
BB284544
BB284545
BB284546
BB284547
BB284548
BB284549
BB284550
BB284551
BB284552
BB284553
BB284554
BB284555
BB284556
BB284557
BB284558
BB284559
BB284560
BB284561
BB284562
BB284563
BB284564
BB284565
BB284566
BB284567
BB284568
BB284569
BB284570
BB284571
BB284572
BB284573
BB284574
BB284575
BB284576
BB284577
BB284578
BB284579
BB284580
BB284581
BB284582
BB284583
BB284584
BB284585
BB284586
BB284587
BB284588
BB284589
BB284590
BB284591
BB284592
BB284593
BB284594
BB284595
BB284596
BB284597
BB284598
BB284599
BB284600
BB284601
BB284602
BB284603
BB284604
BB284605
BB284606
BB284607
BB284608
BB284609
BB284610
BB284611
BB284612
BB284613
BB284614
BB284615
BB284616
BB284617
BB284618
BB284620
BB284621
BB284622
BB284623
BB284624
BB284625
BB284626
BB284627
BB284628
BB284629
BB284630
BB284631
BB284632
BB284633
BB284634
BB284635
BB284636
BB284637
BB284638
BB284639
BB284640
BB284641
BB284642
BB284643
BB284644
BB284645
BB284646
BB284647
BB284648
BB284649
BB284650
BB284651
BB284652
BB284653
BB284654
BB284655
BB284656
BB284657
BB284658
BB284659
BB284660
BB284661
BB284662
BB284663
BB284664
BB284665
BB284666
BB284667
BB284668
BB284669
BB284670
BB284671
BB284672
BB284673
BB284674
BB284675
BB284676
BB284677
BB284678
BB284679
BB284680
BB284681
BB284682
BB284683
BB284684
BB284685
BB284686
BB284687
BB284688
BB284689
BB284690
BB284691
BB284692
BB284694
BB284695
BB284696
BB284697
BB284698
BB284699
BB284700
BB284701
BB284702
BB284703
BB284704
BB284705
BB284706
BB284707
BB284708
BB284709
BB284710
BB284711
BB284712
BB284713
BB284714
BB284715
BB284716
BB284717
BB284718
BB284719
BB284720
BB284721
BB284722
BB284723
BB284724
BB284725
BB284726
BB284727
BB284728
BB284729
BB284730
BB284731
BB284732
BB284733
BB284734
BB284735
BB284736
BB284737
BB284738
BB284739
BB284740
BB284741
BB284742
BB284743
BB284744
BB284745
BB284746
BB284747
BB284748
BB284749
BB284750
BB284751
BB284752
BB284753
BB284754
BB284755
BB284756
BB284757
BB284758
BB284759
BB284760
BB284761
BB284762
BB284763
BB284764
BB284765
BB284766
BB284767
BB284768
BB284769
BB284770
BB284771
BB284772
BB284773
BB284774
BB284775
BB284776
BB284777
BB284778
BB284779
BB284780
BB284781
BB284782
BB284783
BB284784
BB465327
BB465328
BB465329
BB465330
BB465331
BB465332
BB465333
BB465335
BB465336
BB465337
BB465338
BB465339
BB465340
BB465341
BB465342
BB465343
BB465344
BB465345
BB465346
BB465347
BB465348
BB465349
BB465350
BB465351
BB465352
BB465353
BB465354
BB465355
BB465356
BB465357
BB465358
BB465359
BB465360
BB465361
BB465362
BB465363
BB465364
BB465365
BB465366
BB465367
BB465368
BB465369
BB465370
BB465371
BB465372
BB465373
BB465374
BB465375
BB465376
BB465377
BB465378
BB465379
BB465380
BB465381
BB465382
BB465383
BB465384
BB465385
BB465386
BB465387
BB465388
BB465389
BB465390
BB465391
BB465392
BB465393
BB465394
BB465395
BB465396
BB465397
BB465398
BB465399
BB465400
BB465401
BB465402
BB465403
BB465404
BB465405
BB465406
BB465407
BB465408
BB465409
BB465410
BB465411
BB465412
BB465413
BB465414
BB465415
BB465416
BB465417
BB465418
BB465419
BB465420
BB465421
BB465422
BB465423
BB465424
BB465425
BB465426
BB465427
BB465428
BB465429
BB465430
BB465431
BB465432
BB465433
BB465434
BB465435
BB465436
BB465437
BB465438
BB465439
BB465440
BB465441
BB465442
BB465443
BB465444
BB465445
BB465446
BB465447
BB465448
BB465449
BB465450
BB465451
BB465452
BB465453
BB465454
BB465455
BB465456
BB465457
BB465458
BB465459
BB465460
BB465461
BB465462
BB465463
BB465464
BB465465
BB465466
BB465467
BB465468
BB465469
BB465470
BB465471
BB465472
BB465473
BB465474
BB465475
BB465476
BB465477
BB465478
BB465479
BB465480
BB465481
BB465482
BB465483
BB465484
BB465485
BB465486
BB465487
BB465488
BB465489
BB465490
BB465491
BB465492
BB465493
BB465494
BB465495
BB465496
BB465497
BB465498
BB465499
BB465500
BB465501
BB465502
BB465503
BB465504
BB465505
BB465506
BB465507
BB465508
BB465509
BB465510
BB465511
BB465512
BB465513
BB465514
BB465515
BB465516
BB465517
BB465518
BB465519
BB465520
BB465521
BB465522
BB465523
BB465524
BB465525
BB465526
BB465527
BB465528
BB465529
BB465530
BB465531
BB465532
BB465533
BB465534
BB465535
BB465536
BB465537
BB465538
BB465539
BB465540
BB465541
BB465542
BB465543
BB465544
BB465545
BB465546
BB465547
BB465549
BB465550
BB465551
BB465552
BB465553
BB465554
BB465555
BB465556
BB465557
BB465558
BB465559
BB465560
BB465561
BB465562
BB465563
BB465564
BB465565
BB465567
BB465568
BB465569
BB465570
BB465571
BB465572
BB465573
BB465574
BB465575
BB465576
BB465577
BB465578
BB465579
BB465580
BB465581
BB465582
BB465583
BB465584
BB465585
BB465586
BB465587
BB465588
BB465589
BB465590
BB465591
BB465592
BB465593
BB465594
BB465595
BB465597
BB465598
BB465599
BB465600
BB465601
BB465602
BB465603
BB465604
BB465606
BB465607
BB465608
BB465609
BB465610
BB465611
BB465612
BB465613
BB465614
BB465615
BB465616
BB465617
BB465618
BB465619
BB465620
BB465621
BB465622
BB465623
BB465624
BB465625
BB465626
BB465627
BB465628
BB465629
BB465630
BB465631
BB465632
BB465633
BB465634
BB465635
BB465636
BB465637
BB465638
BB465639
BB465640
BB465641
BB465642
BB465643
BB465644
BB465646
BB465647
BB465648
BB465649
BB465650
BB465651
BB465652
BB465653
BB465654
BB465655
BB465656
BB465657
BB465658
BB465659
BB465660
BB465661
BB465662
BB465663
BB465664
BB465665
BB465666
BB465667
BB465668
BB465669
BB465670
BB465671
BB465672
BB465673
BB465674
BB465675
BB465676
BB465677
BB465678
BB465679
BB465680
BB465681
BB465682
BB465683
BB465684
BB465685
BB465686
BB465687
BB465688
BB465689
BB465690
BB465692
BB465693
BB465694
BB465695
BB465696
BB465697
BB465698
BB465699
BB465700
BB465701
BB465702
BB465703
BB465704
BB465705
BB465706
BB465707
BB465708
BB465709
BB465710
BB465711
BB465712
BB465713
BB465714
BB465715
BB465716
BB465717
BB465718
BB465719
BB465720
BB465721
BB465722
BB465723
BB465724
BB465725
BB465726
BB465727
BB465728
BB465729
BB465730
BB465731
BB465732
BB465733
BB465734
BB465735
BB465736
BB465737
BB465738
BB465739
BB465740
BB465741
BB465742
BB465743
BB465744
BB465745
BB465746
BB465747
BB465748
BB465749
BB465750
BB465751
BB465752
BB465753
BB465754
BB465755
BB465756
BB465757
BB465758
BB465759
BB465760
BB465761
BB465762
BB465763
BB465764
BB465765
BB465766
BB465767
BB465768
BB465769
BB465770
BB465771
BB465772
BB465773
BB465774
BB465775
BB465776
BB465777
BB465778
BB465779
BB465780
BB465781
BB465782
BB465783
BB465784
BB465785
BB465786
BB465787
BB465788
BB465789
BB465790
BB465791
BB465792
BB465793
BB465794
BB465795
BB465796
BB465797
BB465798
BB465799
BB465800
BB465801
BB465802
BB465803
BB465804
BB465805
BB465806
BB465807
BB465809
BB465810
BB465811
BB465812
BB465813
BB465815
BB465816
BB465817
BB465818
BB465819
BB465820
BB465822
BB465823
BB465824
BB465825
BB465826
BB465827
BB465828
BB465829
BB465830
BB465831
BB465832
BB465833
BB465834
BB465835
BB465836
BB465837
BB465838
BB465839
BB465840
BB465841
BB465842
BB465843
BB465844
BB465845
BB465846
BB465847
BB465848
BB465849
BB465850
BB465851
BB465852
BB465853
BB465854
BB465855
BB465856
BB465857
BB465858
BB465859
BB465860
BB465861
BB465862
BB465863
BB465864
BB465865
BB465866
BB465867
BB465868
BB465869
BB465870
BB465871
BB465872
BB465873
BB465874
BB465875
BB465876
BB465877
BB465878
BB465879
BB465880
BB465881
BB465882
BB465883
BB465884
BB465885
BB465886
BB465887
BB465888
BB465890
BB465891
BB465892
BB465893
BB465894
BB465895
BB465896
BB465897
BB465898
BB465899
BB465900
BB465901
BB465902
BB465903
BB465904
BB465905
BB465906
BB465907
BB465908
BB465909
BB465910
BB465911
BB465912
BB465914
BB465915
BB465916
BB465917
BB465918
BB465919
BB465920
BB465921
BB465922
BB465923
BB465924
BB465925
BB465926
BB465927
BB465928
BB465929
BB465930
BB465931
BB465932
BB465933
BB465934
BB465935
BB465936
BB465937
BB465938
BB465939
BB465940
BB465941
BB465942
BB465943
BB465944
BB465945
BB465946
BB465947
BB465948
BB465949
BB465950
BB465951
BB465952
BB465953
BB465954
BB465955
BB465956
BB465957
BB465958
BB465959
BB465960
BB465961
BB465962
BB465963
BB465964
BB465965
BB465966
BB465967
BB465968
BB465969
BB465970
BB465971
BB465972
BB465973
BB465974
BB465976
BB465977
BB465978
BB465979
BB465980
BB465981
BB465982
BB465983
BB465984
BB465985
BB465986
BB465987
BB465988
BB465989
BB465990
BB465991
BB465992
BB465993
BB465994
BB465995
BB465996
BB465997
BB465998
BB465999
BB466000
BB466001
BB466002
BB466003
BB466004
BB466005
BB466006
BB466007
BB466008
BB466009
BB466010
BB466011
BB466012
BB466013
BB466014
BB466015
BB466016
BB466017
BB466018
BB466019
BB466020
BB466021
BB466023
BB466025
BB466026
BB466027
BB466028
BB466029
BB466030
BB466031
BB466032
BB466033
BB466034
BB466035
BB466036
BB466037
BB466038
BB466039
BB466040
BB466041
BB466042
BB466043
BB466044
BB466045
BB466047
BB466048
BB466049
BB466050
BB466051
BB466052
BB466053
BB466054
BB466055
BB466056
BB466057
BB466058
BB466059
BB466060
BB466061
BB466062
BB466063
BB466064
BB466065
BB466066
BB466067
BB466068
BB466069
BB466070
BB466071
BB466072
BB466073
BB466074
BB466075
BB466077
BB466079
BB466080
BB466081
BB466082
BB466083
BB466084
BB466085
BB466086
BB466087
BB466088
BB466089
BB466090
BB466091
BB466092
BB466093
BB466094
BB466095
BB466096
BB466097
BB466098
BB466099
BB466100
BB466101
BB466102
BB466103
BB466104
BB466105
BB466106
BB466107
BB466108
BB466109
BB466110
BB466111
BB466112
BB466113
BB466114
BB466115
BB466116
BB466117
BB466118
BB466119
BB466120
BB466121
BB466122
BB466123
BB466124
BB466125
BB466126
BB466127
BB466128
BB466129
BB466130
BB466131
BB466132
BB466133
BB466134
BB466135
BB466136
BB466137
BB466138
BB466139
BB466140
BB466141
BB466142
BB466143
BB466144
BB466145
BB466146
BB466147
BB466148
BB466149
BB466150
BB466151
BB466152
BB466153
BB466154
BB466155
BB466156
BB466157
BB466158
BB466159
BB466160
BB466161
BB466162
BB466163
BB466164
BB466165
BB466166
BB466167
BB466168
BB466169
BB466170
BB466171
BB466172
BB466173
BB466174
BB466176
BB466177
BB466178
BB466179
BB466180
BB466181
BB466182
BB466183
BB466184
BB466185
BB466186
BB466187
BB466188
BB466189
BB466190
BB466191
BB466193
BB466194
BB466195
BB466196
BB466197
BB466198
BB466199
BB466200
BB466201
BB466202
BB466203
BB466204
BB466205
BB466206
BB466207
BB466208
BB466209
BB466210
BB466211
BB466212
BB466213
BB466214
BB466215
BB466216
BB466217
BB466218
BB466219
BB466220
BB466221
BB466222
BB466223
BB466224
BB466225
BB466226
BB466227
BB466228
BB466229
BB466230
BB466231
BB466232
BB466233
BB466234
BB466235
BB466236
BB466237
BB466238
BB466239
BB466240
BB466241
BB466242
BB466243
BB466245
BB466246
BB466247
BB466248
BB466249
BB466250
BB466251
BB466252
BB466253
BB466254
BB466255
BB466256
BB466257
BB466258
BB466259
BB466260
BB466261
BB466262
BB466263
BB466264
BB466265
BB466266
BB466267
BB466268
BB466269
BB466270
BB466271
BB466272
BB466273
BB466274
BB466275
BB466276
BB466277
BB466278
BB466279
BB466280
BB466281
BB466282
BB466283
BB466284
BB466285
BB466286
BB466287
BB466288
BB466289
BB466290
BB466291
BB466292
BB466293
BB466294
BB466295
BB466296
BB466297
BB466298
BB466300
BB466301
BB466302
BB466303
BB466305
BB466306
BB466307
BB466308
BB466309
BB466310
BB466311
BB466312
BB466313
BB466314
BB466315
BB466316
BB466317
BB466318
BB466319
BB466320
BB466321
BB466322
BB466323
BB466324
BB466325
BB466326
BB466327
BB466328
BB466329
BB466330
BB466331
BB466332
BB466333
BB466334
BB466335
BB466336
BB466337
BB466338
BB466339
BB466340
BB466341
BB466342
BB466343
BB466344
BB466345
BB466346
BB466347
BB466348
BB466349
BB466350
BB466351
BB466352
BB466353
BB466354
BB466355
BB466356
BB466357
BB466358
BB466359
BB466360
BB466361
BB466362
BB466363
BB466364
BB466365
BB466366
BB466367
BB466368
BB466369
BB466370
BB466371
BB466372
BB466373
BB466374
BB466375
BB466376
BB466377
BB466378
BB466379
BB466380
BB466381
BB466382
BB466383
BB466384
BB466385
BB466386
BB466387
BB466388
BB466389
BB466390
BB466391
BB466392
BB466393
BB466394
BB466395
BB466396
BB466397
BB466398
BB466399
BB466401
BB466402
BB466403
BB466404
BB466405
BB466406
BB466407
BB466408
BB466409
BB466410
BB466411
BB466412
BB466414
BB466415
BB466416
BB466417
BB466418
BB466419
BB466420
BB466421
BB466422
BB466423
BB466424
BB466427
BB466428
BB466429
BB466430
BB466431
BB466432
BB466433
BB466434
BB466435
BB466436
BB466437
BB466438
BB466439
BB466440
BB466441
BB466442
BB466443
BB466444
BB466445
BB466446
BB466447
BB466448
BB466449
BB466450
BB466451
BB466452
BB466453
BB466454
BB466456
BB466457
BB466458
BB466459
BB466460
BB466461
BB466462
BB466463
BB466464
BB466465
BB466466
BB466467
BB466468
BB466469
BB466470
BB466471
BB466472
BB466473
BB466474
BB466475
BB466476
BB466477
BB466478
BB466479
BB466480
BB466481
BB466482
BB466483
BB466484
BB466485
BB466486
BB466487
BB466488
BB466489
BB466490
BB466491
BB466492
BB466493
BB466494
BB466495
BB466496
BB466497
BB466498
BB466499
BB466500
BB466501
BB466502
BB466503
BB466504
BB466505
BB466506
BB466507
BB466508
BB466509
BB466510
BB466511
BB466512
BB466513
BB466514
BB466515
BB466516
BB466517
BB466518
BB466519
BB466520
BB466521
BB466522
BB466523
BB466524
BB466525
BB466526
BB466527
BB466528
BB466529
BB466530
BB466531
BB466532
BB466533
BB466534
BB466535
BB466536
BB466537
BB466538
BB466539
BB466540
BB466541
BB466542
BB466543
BB466544
BB466545
BB466546
BB466547
BB466548
BB466549
BB466550
BB466551
BB466552
BB466553
BB466554
BB466555
BB466556
BB466557
BB466558
BB466559
BB466560
BB466561
BB466562
BB466563
BB466564
BB466565
BB466566
BB466567
BB466568
BB466569
BB466570
BB466571
BB466572
BB466573
BB466574
BB466575
BB466576
BB466577
BB466578
BB466579
BB466580
BB466581
BB466582
BB466583
BB466584
BB466585
BB466586
BB466587
BB466588
BB466589
BB466590
BB466591
BB466592
BB466593
BB466594
BB466595
BB466596
BB466597
BB466598
BB466599
BB466600
BB466601
BB466602
BB466603
BB466604
BB466605
BB466606
BB466607
BB466608
BB466609
BB466610
BB466611
BB466612
BB466613
BB466614
BB466615
BB466616
BB466617
BB466618
BB466619
BB466620
BB466621
BB466622
BB466623
BB466624
BB466625
BB466626
BB466627
BB466628
BB466629
BB466630
BB466631
BB466632
BB466633
BB466634
BB466635
BB466636
BB466637
BB466638
BB466639
BB466640
BB466641
BB466642
BB466643
BB466644
BB466645
BB466646
BB466647
BB466648
BB466649
BB466650
BB466651
BB466652
BB466653
BB466654
BB466655
BB466656
BB466657
BB466658
BB466659
BB466660
BB466661
BB466663
BB466664
BB466665
BB466666
BB466667
BB466668
BB466669
BB466670
BB466671
BB466672
BB466673
BB466674
BB466675
BB466676
BB466677
BB466678
BB466679
BB466680
BB466681
BB466682
BB466683
BB466684
BB466685
BB466686
BB466687
BB466688
BB466689
BB466690
BB466691
BB466692
BB466693
BB466694
BB466695
BB466696
BB466697
BB466698
BB466699
BB466700
BB466701
BB466702
BB466703
BB466704
BB466705
BB466706
BB466707
BB466708
BB466709
BB466710
BB466711
BB466712
BB466713
BB466714
BB466715
BB466716
BB466717
BB466718
BB466719
BB466720
BB466721
BB466722
BB466723
BB466724
BB466725
BB466726
BB466727
BB466728
BB466729
BB466730
[truncated: 6,606,780 more chars]
