# Supplementary material for: Genetic mechanisms involved in the evolution of the cephalopod camera eye revealed by transcriptomic and developmental studies
Source: BMC Evol Biol. 2011 Jun 24;11:180. doi: 10.1186/1471-2148-11-180 (PMC3141435; doi:10.1186/1471-2148-11-180)
Supplement: Additional file 9 — Supplementary_data_S4_Unigene_ID.list. A list of accession numbers obtained from the Unigene database. [file 1471-2148-11-180-S9.TXT]

H54914
H54915
H54916
BE777761
BE777762
BE777763
BE777764
BE777765
BE777766
BE777767
BE777768
BE777770
BE777771
BE777772
BE777773
BE777774
BE777775
BE777776
BE777777
BE777778
BE777779
BE777781
BE777782
BE777783
BE777784
BE777785
BE777786
BE777787
BE777789
BE777790
BE777792
BE777793
BE777794
BE777795
BE777796
BE777798
BE777799
BE777800
BE777801
BE777802
BE777803
BE777804
BE777805
BE777806
BE777807
BE777808
BE777809
BE777810
BE777811
BE777812
BE777813
BE777814
BE777816
BE777817
BE777818
BE777819
BE777820
BE777821
BE777823
BE777824
BE777825
BE777826
BE777827
BE777828
BE777829
BE777830
BE777831
BE777832
BE777833
BE777834
BE777835
BE777837
BE777838
BE777839
BE777840
BE777841
BE777842
BE777843
BE777845
BE777847
BE777848
BE777849
BE777850
BE777851
BE777853
BE777854
BE777855
BE777856
BE777857
BE777858
BE777860
BE777861
BE777862
BE777863
BE777864
BE777865
BE777866
BE777867
BE777868
BE777869
BE777870
BE777871
BE777872
BE777873
BE777874
BE777875
BE777876
BE777877
BE777878
BE777879
BE777880
BE777881
BE777882
BE777883
BE777884
BE777885
BE777887
BE777888
BE777889
BE777890
BE777891
BE777892
BE777893
BE777894
BE777895
BE777896
BE777897
BE777898
BE777899
BE777900
BE777901
BE777902
BE777906
BE777907
BE777908
BE777909
BE777910
BE777911
BE777912
BE777915
BE777916
BE777917
BE777918
BE777920
BE777921
BE777922
BE777923
BE777924
BE777925
BE777926
BE777927
BE777928
BE777929
BE777930
BE777931
BE777932
BE777933
BE777934
BE777935
BE777936
BE777937
BE777938
BE777939
BE777941
BE777943
BE777944
BE777945
BE777946
BE777947
BE777948
BE777949
BE777950
BE777951
BE777952
BE777953
BE777957
BE777958
BE777959
BE777960
BE777961
BE777962
BE777963
BE777964
BE777965
BE777966
BE777967
BE777968
BE777969
BE777970
BE777971
BE777972
BE777973
BE777974
BE777976
BE777977
BE777978
BE777980
BE777981
BE777984
BE777985
BE777986
BE777988
BE777989
BE777990
BE777991
BE777992
BE777993
BE777994
BE777995
BE777996
BE777997
BE777998
BE777999
BE778000
BE778001
BE778002
BE778003
BE778004
BE778005
BE778007
BE778008
BE778009
BE778010
BE778011
BE778013
BE778015
BE778016
BE778017
BE778018
BE778019
BE778020
BE778021
BE778022
BE778023
BE778025
BE778027
BE778028
BE778029
BE778030
BE778032
BE778033
BE778034
BE778035
BE778036
BE778037
BE778038
BE778040
BE778041
BE778042
BE778043
BE778044
BE778045
BE778046
BE778047
BE778048
BE778049
BE778050
BE778051
BE778052
BE778053
BE778054
BE778055
BE778056
BE778057
BE778058
BE778059
BE778060
BE778061
BE778062
BE778063
BE778064
BE778065
BE778066
BE778067
BE778068
BE778069
BE778070
BE778071
BE778072
BE778073
BE778074
BE778075
BE778076
BE778078
BE778079
BE778081
BE778082
BE778083
BE778084
BE778085
BE778087
BE778088
BE778089
BE778091
BE778092
BE778093
BE778094
BE778096
BE778097
BE778098
BE778099
BE778101
BE778102
BE778103
BE778104
BE778106
BE778107
BE778108
BE778109
BE778110
BE778111
BE778112
BE778113
BE778114
BE778118
BE778119
BE778120
BE778121
BE778123
BE778124
BE778125
BE778126
BE778127
BE778129
BE778130
BE778131
BE778132
BE778133
BE778134
BE778135
BE778136
BE778137
BE778138
BE778139
BE778141
BE778143
BE778144
BE778146
BE778147
BE778150
BE778151
BE778152
BE778153
BE778154
BE778155
BE778157
BE778158
BE778159
BE778160
BE778162
BE778163
BE778164
BE778165
BE778166
BE778167
BE778168
BE778169
BE778170
BE778171
BE778173
BE778175
BE778176
BE778177
BE778178
BE778179
BE778180
BE778182
BE778183
BE778184
BE778185
BE778186
BE778187
BE778188
BE778189
BE778190
BE778191
BE778193
BE778195
BE778196
BE778197
BE778198
BE778199
BE778201
BE778202
BE778203
BE778204
BE778205
BE778206
BE778207
BE778208
BE778209
BE778211
BE778212
BE778213
BE778215
BE778216
BE778217
BE778218
BE778219
BE778220
BE778221
BE778222
BE778224
BE778225
BE778226
BE778227
BE778228
BE778229
BE778230
BE778231
BE778232
BE778233
BE778234
BE778235
BE778237
BE778238
BE778239
BE778240
BE778241
BE778243
BE778244
BE778245
BE778246
BE778248
BE778249
BE778250
BE778251
BE778252
BE778253
BE778254
BE778256
BE778257
BE778261
BE778262
BE778263
BE778264
BE778265
BE778266
BE778268
BE778270
BE778271
BE778272
BE778273
BE778274
BE778275
BE778276
BE778277
BE778278
BE778279
BE778280
BE778281
BE778282
BE778283
BE778284
BE778285
BE778286
BE778287
BE778288
BE778289
BE778290
BE778291
BE778293
BE778294
BE778295
BE778296
BE778297
BE778298
BE778299
BE778300
BE778301
BE778302
BE778303
BE778304
BE778305
BE778306
BE778307
BE778309
BE778310
BE778311
BE778312
BE778313
BE778315
BE778316
BE778317
BE778318
BE778320
BE778321
BE778322
BE778323
BE778324
BE778325
BE778326
BE778327
BE778328
BE778329
BE778330
BE778331
BE778333
BE778334
BE778335
BE778336
BE778337
BE778338
BE778339
BE778341
BE778342
BE778343
BE778344
BE778345
BE778346
BE778347
BE778348
BE778349
BE778350
BE778351
BE778352
BE778353
BE778354
BE778357
BE778358
BE778359
BE778362
BE778363
BE778364
BE778366
BE778367
BE778368
BE778369
BE778370
BE778371
BE778372
BE778373
BE778374
BE778375
BE778376
BE778377
BE778378
BE778380
BE778381
BE778382
BE778383
BE778384
BE778385
BE778386
BE778387
BE778388
BE778390
BE778391
BE778393
BE778394
BE778395
BE778396
BE778397
BE778398
BE778399
BE778400
BE778401
BE778402
BE778403
BE778404
BE778408
BE778409
BE778410
BE778411
BE778412
BE778413
BE778414
BE778416
BE778417
BE778418
BE778419
BE778420
BE778421
BE778422
BE778423
BE778424
BE778425
BE778426
BE778427
BE778428
BE778430
BE778431
BE778432
BE778433
BE778434
BE778435
BE778436
BE778437
BE778438
BE778439
BE778440
BE778441
BE778442
BE778443
BE778444
BE778445
BE778447
BE778448
BE778449
BE778451
BE778452
BE778453
BE778454
BE778455
BE778456
BE778457
BE778458
BE778459
BE778460
BE778461
BE778462
BE778463
BE778464
BE778465
BE778466
BE778467
BE778469
BE778470
BE778472
BE778474
BE778475
BE778477
BE778478
BE778480
BE778481
BE778482
BE778483
BE778484
BE778485
BE778486
BE778488
BE778489
BE778490
BE778491
BE778493
BE778494
BE778495
BE778496
BE778497
BE778498
BE778499
BE778501
BE778502
BE778503
BE778504
BE778505
BE778506
BE778507
BE778508
BE778509
BE778510
BE778512
BE778513
BE778514
BE778515
BE778516
BE778517
BE778519
BE778520
BE778521
BE778522
BE778523
BE778524
BE778526
BE778528
BE778529
BE778530
BE778532
BE778534
BE778535
BE778536
BE778537
BE778538
BE778540
BE778543
BE778545
BE778546
BE778547
BE778548
BE778549
BE778550
BE778551
BE778552
BE778553
BE778555
BE778556
BE778557
BE778558
BE778559
BE778560
BE778562
BE778566
BE778567
BE778568
BE778569
BE778571
BE778573
BE778574
BE778575
BE778576
BE778577
BE778579
BE778581
BE778582
BE778583
BE778584
BE778585
BE778586
BE778587
BE778588
BE778589
BE778590
BE778591
BE778592
BE778594
BE778595
BE778596
BE778597
BE778598
BE778599
BE778600
BE778601
BE778602
BE778603
BE778604
BE778605
BE778606
BE778607
BE778608
BE778609
BE778610
BE778611
BE778612
BE778613
BE778614
BE778615
BE778616
BE778617
BE778618
BE778619
BE778622
BE778624
BE778625
BE778627
BE778628
BE778629
BE778630
BE778631
BE778632
BE778633
BE778634
BE778636
BE778637
BE778638
BE778639
BE778640
BE778641
BE778642
BE778647
BE778648
BE778651
BE778652
BE778654
BE778655
BE778657
BE778658
BE778659
BE778661
BE778663
BE778665
BE778666
BE778667
BE778668
BE778669
BE778670
BE778671
BE778672
BE778674
BE778675
BE778677
BE778678
BE778679
BE778681
BE778683
BE778686
BE778687
BE778688
BE778689
BE778690
BE778691
BE778692
BE778772
BE778774
BE778775
BE778776
BE778777
BE778778
BE778779
BE778781
BE778782
BE778783
BE778784
BE778786
BE778787
BE778788
BE778789
BE778790
BE778791
BE778792
BE778793
BE778794
BE778796
BE778797
BE778798
BE778800
BE778802
BE778803
BE778804
BE778805
BE778806
BE778808
BE778809
BE778810
BE778811
BE778812
BE778813
BE778814
BE778818
BE778819
BE778820
BE778821
BE778822
BE778823
BE778824
BE778825
BE778826
BE778828
BE778830
BE778831
BE778832
BE778833
BE778834
BE778835
BE778836
BE778837
BE778838
BE778839
BE778840
BE778841
BE778842
BE778844
BE778845
BE778846
BE778847
BE778848
BE778850
BE778851
BE778852
BE778855
BE778857
BE778858
BE778859
BE778860
BE778693
BE778694
BE778695
BE778698
BE778699
BE778701
BE778702
BE778703
BE778704
BE778705
BE778706
BE778707
BE778708
BE778709
BE778710
BE778711
BE778713
BE778714
BE778715
BE778716
BE778717
BE778718
BE778719
BE778720
BE778722
BE778724
BE778725
BE778726
BE778727
BE778728
BE778730
BE778731
BE778732
BE778733
BE778734
BE778736
BE778737
BE778739
BE778740
BE778741
BE778743
BE778744
BE778745
BE778746
BE778747
BE778748
BE778749
BE778750
BE778751
BE778752
BE778753
BE778754
BE778755
BE778756
BE778757
BE778758
BE778759
BE778760
BE778761
BE778762
BE778764
BE778765
BE778766
BE778768
BE778769
BE778770
BE778862
BE778863
BE778864
BE778865
BE778866
BE778867
BE778869
BE778870
BE778871
BE778872
BE778873
BE778874
BE778876
BE778877
BE778878
BE778879
BE778880
BE778881
BE778883
BE778885
BE778886
BE778887
BE778888
BE778889
BE778890
BE778891
BE778892
BE778893
BE778894
BE778896
BE778898
BE778899
BE778900
BE778901
BE778903
BE778904
BE778905
BE778906
BE778907
BE778908
BE778909
BE778910
BE778911
BE778912
BE778914
BE778915
BE778916
BE778917
BE778918
BE778919
BE778920
BE778921
BE778922
BE778923
BE778924
BE778926
BE778927
BE778928
BE778929
BE778930
BE778931
BE778932
BE778933
BE778934
BE778935
BE778936
BE778937
BE778938
BE778940
BE778941
BE778942
BE778944
BE778945
BE778946
BE778947
BE778948
BE778949
BE778950
BE778951
BE778952
BE778954
BE778956
BE778958
BE778960
BE778961
BE778962
BE778963
BE778964
BE778965
BE778966
BE778967
BE778968
BE778969
BE778971
BE778973
BE778975
BE778976
BE778977
BE778978
BE778979
BE778980
BE778981
BE778982
BE778984
BE778985
BE778986
BE778987
BE778988
BE778989
BE778990
BE778991
BE778992
BE778993
BE778994
BE778995
BE778996
BE778997
BE778999
BE779000
BE779001
BE779002
BE779003
BE779004
BE779006
BE779009
BE779010
BE779011
BE779012
BE779013
BE779014
BE779016
BE779017
BE779018
BE779019
BE779021
BE779022
BE779023
BE779024
BE779025
BE779026
BE779027
BE779028
BE779029
BE779030
BE779031
BE779032
BE779033
BE779034
BE779036
BE779037
BE779038
BE779040
BE779041
BE779043
BE779046
BE779047
BE779048
BE779050
BE779052
BE779054
BE779055
BE779057
BE779058
BE779059
BE779060
BE779061
BE779064
BE779065
BE779066
BE779067
BE779068
BE779070
BE779071
BE779072
BE779073
BE779075
BE779076
BE779077
BE779078
BE779079
BE779080
BE779081
BE779082
BE779083
BE779084
BE779085
BE779087
BE779089
BE779090
BE779091
BE779092
BE779093
BE779094
BE779095
BE779096
BE779098
BE779099
BE779100
BE779101
BE779102
BE779103
BE779104
BE779105
BE779107
BE779109
BE779110
BE779111
BE779112
BE779113
BE779115
BE779117
BE779118
BE779119
BE779120
BE779121
BE779122
BE779123
BE779124
BE779125
BE779126
BE779127
BE779128
BE779129
BE779130
BE779131
BE779132
BE779133
BE779134
BE779135
BE779136
BE779137
BE779138
BE779139
BE779140
BE779141
BE779143
BE779144
BE779147
BE779148
BE779149
BE779150
BE779151
BE779153
BE779154
BE779155
BE779156
BE779157
BE779158
BE779159
BE779161
BE779162
BE779163
BE779164
BE779165
BE779166
BE779167
BE779168
BE779169
BE779170
BE779171
BE779172
BE779173
BE779174
BE779175
BE779176
BE779177
BE779178
BE779179
BE779180
BE779181
BE779182
BE779185
BE779186
BE779187
BE779188
BE779189
BE779190
BE779191
BE779192
BE779193
BE779194
BE779195
BE779196
BE779197
BE779198
BE779199
BE779200
BE779201
BE779202
BE779204
BE779205
BE779206
BE779207
BE779208
BE779209
BE779210
BE779211
BE779212
BE779213
BE779214
BE779215
BE779216
BE779217
BE779219
BE779220
BE779221
BE779222
BE779223
BE779224
BE779225
BE779226
BE779227
BE779228
BE779229
BE779231
BE779232
BE779233
BE779234
BE779236
BE779237
BE779238
BE779239
BE779240
BE779241
BE779242
BE779243
BE779244
BE779246
BE779247
BE779248
BE779249
BE779250
BE779251
BE779252
BE779256
BE779257
BE779258
BE779259
BE779260
BE779262
BE779263
BE779264
BE779265
BE779266
BE779267
BE779268
BE779269
BE779270
BE779272
BE779273
BE779274
BE779275
BE779276
BE779277
BE779278
BE779280
BE779282
BE779283
BE779284
BE779286
BE779289
BE779290
BE779291
BE779292
BE779293
BE779294
BE779295
BE779297
BE779298
BE779299
BE779300
BE779301
BE779302
BE779303
BE779305
BE779307
BE779309
BE779310
BE779311
BE779312
BE779313
BE779315
BE779316
BE779317
BE779318
BE779319
BE779320
BE779321
BE779322
BE779323
BE779324
BE779325
BE779326
BE779327
BE779329
BE779330
BE779331
BE779332
BE779333
BE779334
BE779335
BE779337
BE779338
BE779339
BE779340
BE779341
BE779343
BE779344
BE779345
BE779346
BE779347
BE779348
BE779349
BE779351
BE779353
BE779354
BE779355
BE779356
BE779358
BE779359
BE779360
BE779361
BE779362
BE779363
BE779364
BE779365
BE779366
BE779367
BE779368
BE779369
BE779370
BE779371
BE779372
BE779373
BE779374
BE779375
BE779376
BE779378
BE779379
BE779380
BE779381
BE779382
BE779384
BE779385
BE779386
BE779387
BE779388
BE779389
BE779390
BE779391
BE779392
BE779393
BE779394
BE779395
BE779396
BE779397
BE779398
BE779400
BE779401
BE779405
BE779406
BE779407
BE779409
BE779410
BE779411
BE779414
BE779415
BE779416
BE779418
BE779420
BE779424
BE779425
BE779426
BE779428
BE779429
BE779431
BE779432
BE779433
BE779434
BE779436
BE779437
BE779438
BE779439
BE779440
BE779441
BE779442
BE779443
BE779444
BE779445
BE779446
BE779447
BE779448
BE779449
BE779450
BE779451
BE779452
BE779453
BE779454
BE779455
BE779456
BE779457
BE779459
BE779460
BE779461
BE779463
BE779464
BE779465
BE779466
BE779468
BE779469
BE779470
BE779471
BE779472
BE779473
BE779474
BE779475
BE779476
BE779477
BE779478
BE779479
BE779480
BE779482
BE779483
BE779484
BE779485
BE779486
BE779487
BE779489
BE779490
BE779491
BE779492
BE779493
BE779494
BE779496
BE779497
BE779498
BE779499
BE779500
BE779501
BE779502
BE779503
BE779504
BE779505
BE779506
BE779507
BE779508
BE779509
BE779510
BE779511
BE779513
BE779514
BE779516
BE779517
BE779518
BE779519
BE779521
BE779523
BE779524
BE779525
BE779526
BE779527
BE779528
BE779533
BE779534
BE779535
BE779536
BE779537
BE779538
BE779540
BE779541
BE779542
BE779543
BE779544
BE779545
BE779546
BE779547
BE779548
BE779549
BE779550
BE779552
BE779553
BE779554
BE779555
BE779557
BE779559
BE779560
BE779561
BE779562
BE779563
BE779564
BE779566
BE779567
BE779569
BE779571
BE779572
BE779573
BE779574
BE779576
BE779577
BE779579
BE779580
BE779582
BE779583
BE779584
BE779585
BE779586
BE779587
BE779588
BE779589
BE779590
BE779591
BE779592
BE779593
BE779594
BE779595
BE779596
BE779597
BE779598
BE779600
BE779601
BE779602
BE779603
BE779604
BE779606
BE779607
BE779609
BE779610
BE779611
BE779612
BE779613
BE779614
BE779615
BE779616
BE779617
BE779619
BE779620
BE779621
BE779623
BE779624
BE779625
BE779626
BE779627
BE779629
BE779630
BE779631
BE779632
BE779633
BE779635
BE779636
BE779637
BE779638
BE779639
BE779640
BE779641
BE779642
BE779644
BE779645
BE779646
BE779647
BE779648
BE779650
BE779651
BE779652
BE779653
BE779655
BE779657
BE779658
BE779659
BE779660
BE779664
BE779666
BE779667
BE779668
BE779669
BE779670
BE779672
BE779673
BE779674
BE779676
BE779678
BE779679
BE779680
BE779681
BE779682
BE779683
BE779684
BE779685
BE779686
BE779687
BE779688
BE779689
BE779690
BE779691
BE779692
BE779693
BE779694
BE779695
BE779697
BE779699
BE779700
BE779701
BE779702
BE779703
BE779704
BE779705
BE779706
BE779708
BE779709
BE779710
BE779711
BE779712
BE779713
BE779714
BE779715
BE779716
BE779717
BE779718
BE779719
BE779720
BE779721
BE779723
BE779725
BE779726
BE779727
BE779728
BE779730
BE779732
BE779733
BE779734
BE779735
BE779736
BE779737
BE779738
BE779739
BE779740
BE779741
BE779742
BE779743
BE779744
BE779747
BE779748
BE779749
BE779750
BE779751
BE779752
BE779753
BE779754
BE779756
BE779757
BE779758
BE779761
BE779762
BE779763
BE779764
BE779765
BE779766
BE779767
BE779769
BE779770
BE779771
BE779772
BE779773
BE779774
BE779775
BE779776
BE779777
BE779778
BE779779
BE779780
BE779781
BE779782
BE779783
BE779784
BE779785
BE779786
BE779788
BE779790
BE779791
BE779792
BE779793
BE779794
BE779795
BE779796
BE779797
BE779798
BE779799
BE779800
BE779801
BE779802
BE779803
BE779804
BE779807
BE779808
BE779809
BE779810
BE779811
BE779812
BE779813
BE779814
BE779815
BE779816
BE779817
BE779818
BE779819
BE779820
BE779821
BE779822
BE779825
BE779826
BE779827
BE779828
BE779829
BE779830
BE779831
BE779832
BE779833
BE779835
BE779836
BE779837
BE779838
BE779839
BE779841
BE779842
BE779843
BE779844
BE779845
BE779846
BE779847
BE779848
BE779849
BE779850
BE779851
BE779852
BE779853
BE779854
BE779855
BE779857
BE779858
BE779859
BE779860
BE779861
BE779878
BE779879
BE779880
BE779881
BE779882
BE779883
BE779884
BE779886
BE779887
BE779888
BE779865
BE779866
BE779868
BE779869
BE779870
BE779873
BE779874
BE779875
BE779876
BE779889
BE779890
BE779891
BE779892
BE779893
BE779894
BE779895
BE779896
BE779897
BE779898
BE779900
BE779901
BE779903
BE779904
BE779905
BE779906
BE779907
BE779909
BE779910
BE779911
BE779912
BE779913
BE779914
BE779915
BE779919
BE779920
BE779921
BE779924
BE779925
BE779926
BE779927
BE779928
BE779929
BE779930
BE779931
BE779933
BE779934
BE779935
BE779936
BE779937
BE779938
BE779939
BE779941
BE779942
BE779943
BE779944
BE779945
BE779946
BE779947
BE779949
BE779950
BE779951
BE779952
BE779953
BE779954
BE779955
BE779956
BE779957
BE779958
BE779959
BE779960
BE779961
BE779962
BE779963
BE779964
BE779965
BE779966
BE779967
BE779968
BE779969
BE779970
BE779972
BE779973
BE779974
BE779975
BE779976
BE779977
BE779978
BE779979
BE779980
BE779981
BE779984
BE779985
BE779986
BE779988
BE779989
BE779990
BE779991
BE779992
BE779993
BE779994
BE779995
BE779996
BE779997
BE779998
BE779999
BE780000
BE780001
BE780002
BE780003
BE780004
BE780005
BE780006
BE780007
BE780008
BE780009
BE780010
BE780011
BE780012
BE780013
BE780014
BE780015
BE780016
BE780017
BE780019
BE780021
BE780022
BE780023
BE780024
BE780025
BE780026
BE780027
BE780028
BE780029
BE780030
BE780031
BE780032
BE780033
BE780034
BE780036
BE780038
BE780039
BE780040
BE780041
BE780042
BE780043
BE780044
BE780045
BE780046
BE780047
BE780048
BE780049
BE780051
BE780052
BE780053
BE780054
BE780055
BE780056
BE780057
BE780058
BE780059
BE780060
BE780061
BE780062
BE780063
BE780064
BE780066
BE780067
BE780068
BE780069
BE780070
BE780071
BE780072
BE780073
BE780074
BE780075
BE780076
BE780077
BE780078
BE780079
BE780080
BE780082
BE780083
BE780084
BE780085
BE780087
BE780088
BE780089
BE780090
BE780091
BE780092
BE780093
BE780094
BE780095
BE780096
BE780097
BE780098
BE780099
BE780100
BE780101
BE780102
BE780103
BE780104
BE780105
BE780106
BE780108
BE780109
BE780110
BE780112
BE780113
BE780114
BE780116
BE780117
BE780118
BE780119
BE780120
BE780121
BE780122
BE780123
BE780124
BE780125
BE780126
BE780127
BE780128
BE780131
BE780132
BE780133
BE780134
BE780136
BE780137
BE780138
BE780139
BE780140
BE780142
BE780143
BE780144
BE780145
BE780146
BE780147
BE780149
BE780150
BE780151
BE780153
BE780154
BE780155
BE780156
BE780157
BE780158
BE780159
BE780160
BE780161
BE780162
BE780163
BE780164
BE780165
BE780166
BE780167
BE780168
BE780170
BE780171
BE780173
BE780174
BE780175
BE780176
BE780177
BE780178
BE780180
BE780181
BE780182
BE780183
BE780184
BE780185
BE780186
BE780188
BE780189
BE780190
BE780191
BE780192
BE780193
BE780194
BE780195
BE780196
BE780197
BE780198
BE780199
BE780200
BE780201
BE780202
BE780204
BE780205
BE780206
BE780207
BE780208
BE780209
BE780210
BE780211
BE780212
BE780213
BE780214
BE780215
BE780216
BE780217
BE780218
BE780219
BE780221
BE780223
BE780224
BE780226
BE780227
BE780228
BE780229
BE780230
BE780231
BE780232
BE780233
BE780234
BE780235
BE780236
BE780237
BE780238
BE780239
BE780243
BE780244
BE780245
BE780246
BE780247
BE780248
BE780249
BE780250
BE780251
BE780252
BE780253
BE780254
BE780255
BE780258
BE780259
BE780260
BE780262
BE780263
BE780264
BE780265
BE780266
BE780267
BE780268
BE780269
BE780270
BE780271
BE780272
BE780273
BE780274
BE780275
BE780276
BE780277
BE780278
BE780279
BE780280
BE780281
BE780282
BE780284
BE780286
BE780287
BE780288
BE780289
BE780290
BE780291
BE780292
BE780293
BE780295
BE780297
BE780298
BE780300
BE780301
BE780302
BE780303
BE780304
BE780305
BE780307
BE780308
BE780309
BE780310
BE780311
BE780312
BE780313
BE780314
BE780315
BE780316
BE780317
BE780318
BE780320
BE780321
BE780325
BE780326
BE780327
BE780328
BE780329
BE780330
BE780331
BE780332
BE780333
BE780334
BE780335
BE780336
BE780337
BE780338
BE780339
BE780340
BE780343
BE780344
BE780345
BE780346
BE780347
BE780348
BE780349
BE780351
BE780352
BE780353
BE780354
BE780355
BE780356
BE780358
BE780359
BE780360
BE780361
BE780362
BE780363
BE780364
BE780365
BE780366
BE780367
BE780368
BE780369
BE780370
BE780371
BE780372
BE780373
BE780374
BE780375
BE780376
BE780377
BE780378
BE780379
BE780380
BE780381
BE780382
BE780383
BE780384
BE780385
BE780386
BE780387
BE780388
BE780389
BE780390
BE780391
BE780392
BE780393
BE780395
BE780396
BE780397
BE780398
BE780399
BE780401
BE780402
BE780403
BE780404
BE780405
BE780407
BE780408
BE780409
BE780410
BE780411
BE780412
BE780413
BE780414
BE780415
BE780416
BE780417
BE780419
BE780421
BE780422
BE780423
BE780424
BE780426
BE780427
BE780428
BE780429
BE780431
BE780433
BE780435
BE780436
BE780437
BE780438
BE780439
BE780440
BE780441
BE780442
BE780443
BE780444
BE780445
BE780446
BE780447
BE780448
BE780449
BE780451
BE780452
BE780453
BE780454
BE780455
BE780456
BE780457
BE780459
BE780460
BE780461
BE780462
BE780463
BE780464
BE780465
BE780466
BE780467
BE780469
BE780470
BE780471
BE780472
BE780473
BE780474
BE780475
BE780476
BE780477
BE780478
BE780479
BE780480
BE780481
BE780482
BE780483
BE780484
BE780485
BE780486
BE780487
BE780488
BE780489
BE780490
BE780491
BE780493
BE780494
BE780495
BE780497
BE780498
BE780499
BE780500
BE780501
BE780502
BE780503
BE780504
BE780505
BE780506
BE780507
BE780508
BE780509
BE780510
BE780511
BE780512
BE780513
BE780514
BE780515
BE780516
BE780517
BE780518
BE780519
BE780520
BE780521
BE780522
BE780523
BE780525
BE780526
BE780527
BE780529
BE780530
BE780531
BE780532
BE780533
BE780534
BE780535
BE780536
BE780537
BE780538
BE780539
BE780540
BE780541
BE780542
BE780544
BE780545
BE780546
BE780547
BE780548
BE780549
BE780551
BE780552
BE780553
BE780554
BE780556
BE780558
BE780559
BE780560
BE780561
BE780562
BE780563
BE780564
BE780565
BE780566
BE780567
BE780570
BE780571
BE780572
BE780573
BE780574
BE780576
BE780577
BE780578
BE780580
BE780581
BE780582
BE780583
BE780584
BE780585
BE780586
BE780587
BE780588
BE780589
BE780590
BE780591
BE780592
BE780593
BE780594
BE780597
BE780598
BE780599
BE780600
BE780601
BE780602
BE780603
BE780604
BE780605
BE780606
BE780608
BE780609
BE780610
BE780611
BE780612
BE780613
BE780614
BE780615
BE780616
BE780617
BE780618
BE780619
BE780620
BE780621
BE780622
BE780623
BE780625
BE780626
BE780627
BE780628
BE780629
BE780630
BE780631
BE780633
BE780634
BE780635
BE780636
BE780637
BE780638
BE780640
BE780641
BE780642
BE780643
BE780644
BE780645
BE780646
BE780647
BE780648
BE780649
BE780650
BE780652
BE780653
BE780654
BE780655
BE780656
BE780657
BE780658
BE780659
BE780660
BE780661
BE780663
BE780664
BE780665
BE780666
BE780667
BE780668
BE780669
BE780670
BE780671
BE780672
BE780673
BE780674
BE780675
BE780676
BE780677
BE780679
BE780680
BE780681
BE780682
BE780683
BE780684
BE780685
BE780686
BE780687
BE780690
BE780691
BE780692
BE780693
BE780694
BE780695
BE780696
BE780697
BE780698
BE780699
BE780700
BE780701
BE780702
BE780704
BE780705
BE780706
BE780707
BE780708
BE780709
BE780710
BE780711
BE780712
BE780713
BE780714
BE780715
BE780716
BE780717
BE780718
BE780719
BE780720
BE780721
BE780722
BE780723
BE780724
BE780725
BE780726
BE780727
BE780728
BE780729
BE780730
BE780731
BE780732
BE780733
BE780734
BE780736
BE780737
BE780738
BE780739
BE780740
BE780741
BE780742
BE780743
BE780745
BE780746
BE780747
BE780748
BE780749
BE780750
BE780751
BE780753
BE780754
BE780755
BE780756
BE780757
BE780758
BE780759
BE780760
BE780761
BE780762
BE780763
BE780764
BE780765
BE780766
BE780768
BE780769
BE780770
BE780771
BE780772
BE780773
BE780774
BE780775
BE780776
BE780777
BE780778
BE780779
BE780780
BE780781
BE780783
BE780784
BE780785
BE780786
BE780787
BE780788
BE780789
BE780790
BE780791
BE780792
BE780793
BE780794
BE780795
BE780796
BE780797
BE780798
BE780799
BE780800
BE780801
BE780802
BE780803
BE780804
BE780805
BE780806
BE780807
BE780808
BE780809
BE780810
BE780811
BE780812
BE780813
BE780814
BE780815
BE780816
BE780817
BE780818
BE780819
BE780821
BE780822
BE780823
BE780824
BE780825
BE780826
BE780827
BE780828
BE780829
BE780830
BE780831
BE780833
BE780834
BE780835
BE780836
BE780837
BE780838
BE780839
BE780840
BE780841
BE780842
BE780843
BE780844
BE780845
BE780846
BE780847
BE780848
BE780849
BE780850
BE780851
BE780852
BE780853
BE780854
BE780855
BE780856
BE780857
BE780858
BE780859
BE780861
BE780862
BE780863
BE780864
BE780865
BE780866
BE780867
BE780868
BE780871
BE780872
BE780873
BE780874
BE780875
BE780876
BE780877
BE780878
BE780879
BE780880
BE780881
BE780882
BE780883
BE780884
BE780885
BE780886
BE780887
BE780888
BE780889
BE780890
BE780892
BE780893
BE780894
BE780896
BE780897
BE780898
BE780899
BE780900
BE780901
BE780903
BE780904
BE780905
BE780906
BE780907
BE780908
BE780909
BE780910
BE780911
BE780912
BE780913
BE780914
BE780916
BE780917
BE780918
BE780919
BE780920
BE780921
BE780922
BE780923
BE780924
BE780925
BE780926
BE780927
BE780928
BE780929
BE780930
BE780931
BE780933
BE780934
BE780935
BE780936
BE780937
BE780938
BE780939
BE780940
BE780941
BE780942
BE780943
BE780944
BE780945
BE780946
BE780947
BE780948
BE780949
BE780950
BE780951
BE780952
BE780954
BE780955
BE780956
BE780957
BE780958
BE780959
BE780960
BE780961
BE780962
BE780963
BE780964
BE780965
BE780966
BE780967
BE780968
BE780969
BE780970
BE780971
BE780972
BE780974
BE780975
BE780976
BE780977
BE780978
BE780979
BE780980
BE780981
BE780982
BE780983
BE780984
BE780985
BE780986
BE780987
BE780988
BE780989
BE780990
BE780991
BE780993
BE780994
BE780995
BE780996
BE780997
BE780998
BE780999
BE781001
BE781002
BE781003
BE781004
BE781005
BE781006
BE781007
BE781008
BE781010
BE781011
BE781012
BE781013
BE781014
BE781015
BE781016
BE781018
BE781019
BE781020
BE781021
BE781022
BE781023
BE781024
BE781025
BE781026
BE781029
BE781030
BE781031
BE781032
BE781034
BE781037
BE781038
BE781039
BE781040
BE781041
BE781043
BE781045
BE781046
BE781047
BE781048
BE781049
BE781050
BE781051
BE781053
BE781054
BE781055
BE781056
BE781057
BE781058
BE781059
BE781060
BE781061
BE781062
BE781063
BE781065
BE781066
BE781067
BE781068
BE781069
BE781070
BE781071
BE781072
BE781074
BE781075
BE781077
BE781078
BE781079
BE781080
BE781081
BE781082
BE781083
BE781084
BE781085
BE781086
BE781087
BE781088
BE781089
BE781090
BE781091
BE781092
BE781093
BE781094
BE781095
BE781096
BE781097
BE781098
BE781099
BE781101
BE781102
BE781103
BE781104
BE781105
BE781106
BE781107
BE781108
BE781109
BE781110
BE781111
BE781112
BE781114
BE781115
BE781116
BE781117
BE781118
BE781119
BE781120
BE781121
BE781122
BE781123
BE781124
BE781125
BE781126
BE781127
BE781128
BE781129
BE781130
BE781131
BE781132
BE781133
BE781134
BE781135
BE781137
BE781139
BE781140
BE781141
BE781142
BE781143
BE781144
BE781145
BE781146
BE781147
BE781148
BE781149
BE781150
BE781151
BE781152
BE781153
BE781154
BE781155
BE781156
BE781157
BE781158
BE781159
BE781161
BE781162
BE781163
BE781164
BE781165
BE781166
BE781167
BE781168
BE781169
BE781170
BE781171
BE781172
BE781173
BE781174
BE781175
BE781176
BE781177
BE781178
BE781179
BE781180
BE781181
BE781183
BE781184
BE781185
BE781186
BE781187
BE781188
BE781189
BE781190
BE781191
BE781192
BE781193
BE781194
BE781195
BE781196
BE781198
BE781199
BE781200
BE781201
BE781202
BE781203
BE781204
BE781205
BE781206
BE781207
BE781208
BE781209
BE781210
BE781212
BE781213
BE781214
BE781215
BE781216
BE781217
BE781218
BE781219
BE781221
BE781222
BE781223
BE781224
BE781225
BE781226
BE781228
BE781229
BE781231
BE781232
BE781233
BE781234
BE781235
BE781236
BE781237
BE781238
BE781239
BE781240
BE781241
BE781243
BE781244
BE781245
BE781246
BE781247
BE781248
BE781249
BE781251
BE781252
BE781253
BE781254
BE781255
BE781256
BE781257
BE781259
BE781260
BE781261
BE781262
BE781263
BE781264
BE781265
BE781266
BE781267
BE781268
BE781269
BE781270
BE781271
BE781272
BE781273
BE781274
BE781275
BE781276
BE781277
BE781278
BE781279
BE781280
BE781281
BE781282
BE781283
BE781284
BE781285
BE781286
BE781287
BE781288
BE781289
BE781291
BE781292
BE781293
BE781294
BE781295
BE781296
BE781297
BE781298
BE781299
BE781300
BE781301
BE781302
BE781303
BE781304
BE781305
BE781306
BE781307
BE781308
BE781309
BE781310
BE781311
BE781312
BE781313
BE781314
BE781316
BE781317
BE781319
BE781320
BE781323
BE781325
BE781326
BE781327
BE781329
BE781330
BE781331
BE781332
BE781333
BE781334
BE781336
BE781337
BE781339
BE781340
BE781341
BE781342
BE781343
BE781344
BE781345
BE781346
BE781348
BE781349
BE781350
BE781351
BE781352
BE781353
BE781354
BE781356
BE781357
BE781358
BE781360
BE781361
BE781362
BE781363
BE781364
BE781365
BE781366
BE781367
BE781370
BE781371
BE781372
BE781373
BE781375
BE781376
BE781377
BE781378
BE781379
BE781380
BE781381
BE781382
BE781383
BE781384
BE781385
BE781386
BE781387
BE781388
BE781389
BE781390
BE781391
BE781392
BE781393
BE781394
BE781395
BE781396
BE781397
BE781398
BE781399
BE781400
BE781401
BE781402
BE781403
BE781404
BE781406
BE781407
BE781408
BE781409
BE781410
BE781411
BE781412
BE781413
BE781416
BE781418
BE781419
BE781420
BE781422
BE781423
BE781424
BE781425
BE781426
BE781427
BE781428
BE781429
BE781430
BE781431
BE781432
BE781433
BE781434
BE781435
BE781436
BE781437
BE781438
BE781439
BE781440
BE781441
BE781442
BE781444
BE781445
BE781446
BE781447
BE781448
BE781449
BE781450
BE781451
BE781452
BE781453
BE781454
BE781455
BE781456
BE781457
BE781458
BE781459
BE781460
BE781461
BE781462
BE781463
BE781464
BE781465
BE781466
BE781467
BE781468
BE781469
BE781470
BE781471
BE781472
BE781473
BE781474
BE781475
BE781476
BE781477
BE781480
BE781481
BE781482
BE781483
BE781484
BE781485
BE781486
BE781487
BE781488
BE781489
BE781491
BE781492
BE781493
BE781494
BE781495
BE781496
BE781497
BE781498
BE781499
BE781500
BE781501
BE781502
BE781503
BE781504
BE781505
BE781506
BE781507
BE781508
BE781509
BE781510
BE781511
BE781512
BE781513
BE781514
BE781515
BE781516
BE781517
BE781518
BE781519
BE781520
BE781521
BE781522
BE781523
BE781524
BE781526
BE781527
BE781528
BE781529
BE781530
BE781531
BE781532
BE781534
BE781535
BE781536
BE781537
BE781538
BE781539
BE781540
BE781541
BE781542
BE781543
BE781544
BE781545
BE781547
BE781548
BE781549
BE781550
BE781551
BE781552
BE781554
BE781555
BE781556
BE781558
BE781559
BE781560
BE781561
BE781562
BE781563
BE781564
BE781565
BE781566
BE781567
BE781568
BE781569
BE781570
BE781572
BE781573
BE781574
BE781575
BE781576
BE781577
BE781578
BE781579
BE781581
BE781582
BE781583
BE781584
BE781586
BE781588
BE781589
BE781590
BE781591
BE781665
BE781666
BE781667
BE781668
BE781669
BE781670
BE781671
BE781672
BE781673
BE781674
BE781675
BE781676
BE781677
BE781678
BE781679
BE781680
BE781681
BE781682
BE781683
BE781684
BE781685
BE781686
BE781687
BE781688
BE781689
BE781691
BE781692
BE781694
BE781696
BE781697
BE781698
BE781699
BE781700
BE781701
BE781702
BE781703
BE781705
BE781706
BE781707
BE781708
BE781709
BE781711
BE781712
BE781713
BE781714
BE781715
BE781716
BE781717
BE781719
BE781720
BE781721
BE781723
BE781724
BE781726
BE781727
BE781728
BE781729
BE781730
BE781731
BE781732
BE781733
BE781734
BE781735
BE781736
BE781737
BE781738
BE781739
BE781740
BE781741
BE781742
BE781743
BE781745
BE781746
BE781748
BE781749
BE781592
BE781593
BE781594
BE781595
BE781596
BE781597
BE781598
BE781599
BE781600
BE781601
BE781602
BE781603
BE781604
BE781605
BE781606
BE781607
BE781608
BE781609
BE781610
BE781612
BE781613
BE781614
BE781615
BE781616
BE781617
BE781618
BE781619
BE781620
BE781621
BE781622
BE781623
BE781625
BE781626
BE781627
BE781628
BE781629
BE781630
BE781631
BE781632
BE781633
BE781634
BE781635
BE781636
BE781638
BE781640
BE781641
BE781642
BE781643
BE781644
BE781645
BE781646
BE781647
BE781648
BE781649
BE781650
BE781651
BE781652
BE781653
BE781654
BE781655
BE781656
BE781657
BE781658
BE781659
BE781660
BE781661
BE781662
BE781663
BE781750
BE781751
BE781752
BE781753
BE781754
BE781755
BE781756
BE781757
BE781758
BE781759
BE781760
BE781761
BE781762
BE781763
BE781764
BE781765
BE781766
BE781767
BE781768
BE781769
BE781770
BE781771
BE781772
BE781773
BE781774
BE781775
BE781777
BE781778
BE781779
BE781780
BE781781
BE781782
BE781783
BE781784
BE781785
BE781787
BE781788
BE781789
BE781790
BE781791
BE781792
BE781793
BE781794
BE781795
BE781796
BE781797
BE781798
BE781799
BE781800
BE781801
BE781802
BE781803
BE781804
BE781805
BE781806
BE781807
BE781808
BE781809
BE781810
BE781811
BE781813
BE781814
BE781815
BE781817
BE781818
BE781819
BE781820
BE781821
BE781823
BE781824
BE781825
BE781826
BE781827
BE781828
BE781829
BE781830
BE781831
BE781832
BE781833
BE781835
BE781836
BE781837
BE781838
BE781840
BE781841
BE781842
BE781843
BE781844
BE781845
BE781846
BE781847
BE781848
BE781849
BE781850
BE781851
BE781853
BE781854
BE781855
BE781856
BE781857
BE781858
BE781859
BE781860
BE781861
BE781863
BE781864
BE781865
BE781867
BE781868
BE781869
BE781870
BE781871
BE781872
BE781873
BE781874
BE781876
BE781878
BE781879
BE781880
BE781881
BE781882
BE781883
BE781884
BE781885
BE781886
BE781887
BE781889
BE781890
BE781891
BE781893
BE781894
BE781895
BE781896
BE781897
BE781898
BE781899
BE781900
BE781901
BE781902
BE781903
BE781904
BE781905
BE781906
BE781907
BE781909
BE781910
BE781911
BE781912
BE781913
BE781914
BE781916
BE781917
BE781919
BE781920
BE781921
BE781922
BE781923
BE781925
BE781926
BE781927
BE781928
BE781929
BE781930
BE781932
BE781933
BE781934
BE781935
BE781937
BE781939
BE781940
BE781941
BE781942
BE781943
BE781944
BE781946
BE781947
BE781948
BE781949
BE781950
BE781951
BE781952
BE781953
BE781955
BE781956
BE781957
BE781960
BE781961
BE781962
BE781963
BE781964
BE781966
BE781967
BE781968
BE781969
BE781970
BE781971
BE781973
BE781974
BE781976
BE781977
BE781979
BE781980
BE781981
BE781982
BE781983
BE781985
BE781986
BE781987
BE781988
BE781989
BE781990
BE781991
BE781992
BE781993
BE781994
BE782004
BE782005
BE782006
BE782007
BE782008
BE782009
BE782010
BE782011
BE782012
BE782013
BE782014
BE782015
BE782016
BE781995
BE781996
BE781997
BE781998
BE781999
BE782001
BE782002
BE782003
BE782017
BE782018
BE782019
BE782020
BE782021
BE782022
BE782023
BE782024
BE782025
BE782026
BE782027
BE782030
BE782031
BE782032
BE782033
BE782034
BE782035
BE782036
BE782037
BE782038
BE782039
BE782040
BE782041
BE782042
BE782043
BE782044
BE782045
BE782046
BE782047
BE782048
BE782049
BE782050
BE782051
BE782052
BE782053
BE782054
BE782055
BE782056
BE782057
BE782058
BE782059
BE782060
BE782061
BE782062
BE782063
BE782064
BE782065
BE782066
BE782067
BE782068
BE782069
BE782070
BE782071
BE782073
BE782075
BE782076
BE782077
BE782078
BE782079
BE782080
BE782081
BE782082
BE782083
BE782084
BE782085
BE782086
BE782087
BE782088
BE782089
BE782090
BE782091
BE782092
BE782094
BE782095
BE782096
BE782097
BE782098
BE782099
BE782100
BE782101
BE782102
BE782103
BE782104
BE782105
BE782106
BE782107
BE782108
BE782109
BE782110
BE782111
BE782112
BE782113
BE782114
BE782115
BE782116
BE782117
BE782118
BE782119
BE782120
BE782122
BE782123
BE782124
BE782125
BE782126
BE782127
BE782128
BE782129
BE782130
BE782131
BE782132
BE782136
BE782137
BE782138
BE782140
BE782141
BE782142
BE782144
BE782145
BE782146
BE782147
BE782148
BE782149
BE782150
BE782152
BE782153
BE782154
BE782155
BE782156
BE782157
BE782158
BE782159
BE782160
BE782161
BE782162
BE782163
BE782164
BE782165
BE782166
BE782167
BE782168
BE782169
BE782170
BE782171
BE782172
BE782173
BE782174
BE782175
BE782176
BE782177
BE782178
BE782179
BE782180
BE782181
BE782182
BE782186
BE782187
BE782188
BE782189
BE782190
BE782191
BE782192
BE782193
BE782194
BE782195
BE782196
BE782197
BE782198
BE782199
BE782200
BE782201
BE782202
BE782203
BE782204
BE782205
BE782206
BE782207
BE782208
BE782209
BE782210
BE782211
BE782212
BE782214
BE782215
BE782216
BE782217
BE782218
BE782219
BE782220
BE782221
BE782222
BE782223
BE782224
BE782225
BE782226
BE782227
BE782228
BE782230
BE782231
BE782232
BE782234
BE782235
BE782236
BE782237
BE782238
BE782239
BE782240
BE782241
BE782242
BE782243
BE782244
BE782245
BE782246
BE782247
BE782248
BE782249
BE782250
BE782251
BE782252
BE782254
BE782255
BE782256
BE782257
BE782258
BE782259
BE782260
BE782261
BE782262
BE782263
BE782264
BE782265
BE782266
BE782267
BE782268
BE782269
BE782270
BE782271
BE782272
BE782274
BE782275
BE782276
BE782277
BE782278
BE782280
BE782281
BE782282
BE782283
BE782284
BE782285
BE782287
BE782288
BE782289
BE782290
BE782291
BE782292
BE782293
BE782294
BE782296
BE782297
BE782298
BE782299
BE782301
BE782303
BE782304
BE782305
BE782306
BE782307
BE782308
BE782309
BE782311
BE782312
BE782313
BE782314
BE782316
BE782317
BE782318
BE782320
BE782321
BE782322
BE782323
BE782324
BE782325
BE782326
BE782327
BE782328
BE782329
BE782330
BE782332
BE782333
BE782334
BE782335
BE782336
BE782337
BE782338
BE782339
BE782340
BE782341
BE782342
BE782343
BE782344
BE782345
BE782346
BE782347
BE782348
BE782349
BE782350
BE782351
BE782352
BE782353
BE782356
BE782357
BE782358
BE782359
BE782360
BE782361
BE782362
BE782363
BE782364
BE782365
BE782366
BE782367
BE782369
BE782371
BE782372
BE782373
BE782374
BE782375
BE782376
BE782377
BE782378
BE782379
BE782380
BE782382
BE782383
BE782384
BE782385
BE782386
BE782387
BE782388
BE782389
BE782390
BE782391
BE782392
BE782393
BE782394
BE782395
BE782396
BE782398
BE782399
BE782400
BE782401
BE782402
BE782403
BE782404
BE782405
BE782406
BE782407
BE782408
BE782409
BE782410
BE782411
BE782412
BE782413
BE782414
BE782415
BE782416
BE782417
BE782418
BE782419
BE782420
BE782421
BE782422
BE782423
BE782424
BE782425
BE782426
BE782427
BE782428
BE782429
BE782430
BE782431
BE782432
BE782433
BE782434
BE782435
BE782436
BE782437
BE782438
BE782439
BE782440
BE782442
BE782443
BE782444
BE782445
BE782446
BE782447
BE782449
BE782451
BE782452
BE782453
BE782455
BE782456
BE782457
BE782458
BE782459
BE782460
BE782461
BE782462
BE782463
BE782464
BE782465
BE782467
BE782468
BE782469
BE782470
BE782471
BE782472
BE782473
BE782474
BE782475
BE782476
BE782477
BE782478
BE782479
BE782480
BE782481
BE782482
BE782483
BE782484
BE782485
BE782486
BE782487
BE782489
BE782490
BE782491
BE782492
BE782493
BE782495
BE782496
BE782497
BE782498
BE782499
BE782500
BE782501
BE782502
BE782503
BE782504
BE782505
BE782506
BE782507
BE782508
BE782509
BE782510
BE782511
BE782512
BE782513
BE782514
BE782515
BE782516
BE782517
BE782518
BE782519
BE782520
BE782521
BE782522
BE782523
BE782524
BE782525
BE782527
BE782539
BE782540
BE782542
BE782543
BE782544
BE782545
BE782546
BE782549
BE782550
BE782551
BE782528
BE782529
BE782530
BE782531
BE782532
BE782533
BE782535
BE782536
BE782537
BE782552
BE782553
BE782555
BE782556
BE782557
BE782558
BE782559
BE782560
BE782561
BE782562
BE782563
BE782564
BE782565
BE782566
BE782567
BE782568
BE782569
BE782572
BE782573
BE782574
BE782575
BE782576
BE782577
BE782578
BE782579
BE782580
BE782581
BE782583
BE782585
BE782586
BE782587
BE782588
BE782589
BE782590
BE782591
BE782592
BE782595
BE782596
BE782597
BE782598
BE782599
BE782600
BE782601
BE782603
BE782604
BE782605
BE782606
BE782607
BE782608
BE782609
BE782611
BE782613
BE782614
BE782615
BE782616
BE782617
BE782618
BE782619
BE782620
BE782621
BE782622
BE782623
BE782624
BE782625
BE782627
BE782628
BE782630
BE782631
BE782632
BE782634
BE782635
BE782638
BE782639
BE782640
BE782641
BE782642
BE782643
BE782644
BE782645
BE782646
BE782647
BE782648
BE782649
BE782650
BE782652
BE782653
BE782654
BE782655
BE782656
BE782657
BE782658
BE782659
BE782661
BE782662
BE782663
BE782665
BE782666
BE782667
BE782668
BE782671
BE782674
BE782675
BE782676
BE782677
BE782678
BE782680
BE782681
BE782682
BE782683
BE782684
BE782685
BE782686
BE782687
BE782688
BE782689
BE782690
BE782691
BE782692
BE782693
BE782694
BE782695
BE782696
BE782697
BE782698
BE782699
BE782700
BE782702
BE782703
BE782704
BE782705
BE782707
BE782708
BE782709
BE782710
BE782711
BE782713
BE782714
BE782716
BE782717
BE782718
BE782719
BE782720
BE782721
BE782722
BE782723
BE782725
BE782726
BE782727
BE782728
BE782729
BE782730
BE782731
BE782732
BE782733
BE782734
BE782735
BE782736
BE782739
BE782740
BE782741
BE782742
BE782744
BE782745
BE782746
BE782747
BE782750
BE782751
BE782753
BE782754
BE782755
BE782756
BE782757
BE782758
BE782759
BE782760
BE782761
BE782762
BE782765
BE782766
BE782767
BE782769
BE782770
BE782771
BE782772
BE782773
BE782775
BE782776
BE782777
BE782778
BE782779
BE782780
BE782781
BE782782
BE782783
BE782784
BE782785
BE782786
BE782787
BE782788
BE782789
BE782790
BE782791
BE782792
BE782793
BE782794
BE782795
BE782796
BE782798
BE782800
BE782801
BE782803
BE782804
BE782805
BE782806
BE782807
BE782809
BE782810
BE782811
BE782812
BE782813
BE782814
BE782815
BE782816
BE782817
BE782818
BE782819
BE782820
BE782821
BE782822
BE782823
BE782824
BE782825
BE782826
BE782827
BE782828
BE782829
BE782831
BE782832
BE782834
BE782835
BE782836
BE782837
BE782838
BE782839
BE782840
BE782841
BE782842
BE782843
BE782844
BE782845
BE782846
BE782847
BE782848
BE782849
BE782850
BE782852
BE782853
BE782854
BE782855
BE782856
BE782857
BE782858
BE782859
BE782860
BE782861
BE782862
BE782863
BE782864
BE782865
BE782867
BE782868
BE782869
BE782870
BE782872
BE782873
BE782874
BE782875
BE782876
BE782877
BE782878
BE782879
BE782880
BE782881
BE782883
BE782884
BE782885
BE782886
BE782887
BE782888
BE782889
BE782890
BE782891
BE782892
BE782893
BE782894
BE782895
BE782896
BE782897
BE782898
BE782899
BE782900
BE782901
BE782902
BE782903
BE782907
BE782908
BE782910
BE782911
BE782912
BE782913
BE782914
BE782916
BE782918
BE782919
BE782920
BE782922
BE782923
BE782924
BE782925
BE782926
BE782928
BE782929
BE782931
BE782932
BE782933
BE782936
BE782937
BE782938
BE782940
BE782941
BE782942
BE782944
BE782945
BE782946
BE782947
BE782948
BE782949
BE782950
BE782951
BE782952
BE782953
BE782954
BE782955
BE782956
BE782957
BE782958
BE782959
BE782960
BE782961
BE782962
BE782963
BE782964
BE782965
BE782966
BE782967
BE782968
BE782969
BE782970
BE782971
BE782972
BE782973
BE782974
BE782975
BE782976
BE782977
BE782978
BE782979
BE782980
BE782981
BE782982
BE782983
BE782984
BE782985
BE782986
BE782987
BE782988
BE782989
BE782990
BE782991
BE782992
BE782994
BE782995
BE782996
BE782997
BE782998
BE782999
BE783000
BE783001
BE783002
BE783003
BE783004
BE783005
BE783006
BE783007
BE783008
BE783009
BE783010
BE783011
BE783012
BE783013
BE783014
BE783016
BE783017
BE783018
BE783019
BE783020
BE783021
BE783022
BE783023
BE783024
BE783025
BE783027
BE783028
BE783029
BE783030
BE783031
BE783032
BE783033
BE783034
BE783035
BE783036
BE783038
BE783039
BE783040
BE783041
BE783042
BE783043
BE783044
BE783045
BE783046
BE783047
BE783048
BE783049
BE783050
BE783051
BE783052
BE783053
BE783054
BE783055
BE783056
BE783057
BE783058
BE783059
BE783061
BE783062
BE783063
BE783064
BE783065
BE783066
BE783067
BE783068
BE783069
BE783070
BE783071
BE783072
BE783073
BE783074
BE783075
BE783076
BE783077
BE783078
BE783079
BE783080
BE783081
BE783082
BE783083
BE783084
BE783085
BE783086
BE783087
BE783089
BE783090
BE783091
BE783092
BE783093
BE783094
BE783095
BE783096
BE783097
BE783098
BE783099
BE783100
BE783101
BE783102
BE783103
BE783104
BE783105
BE783107
BE783108
BE783109
BE783111
BE783112
BE783113
BE783114
BE783115
BE783116
BE783117
BE783118
BE783119
BE783120
BE783122
BE783123
BE783124
BE783125
BE783126
BE783127
BE783128
BE783129
BE783131
BE783132
BE783133
BE783134
BE783135
BE783136
BE783137
BE783138
BE783139
BE783140
BE783141
BE783142
BE783143
BE783144
BE783145
BE783146
BE783147
BE783148
BE783149
BE783151
BE783152
BE783153
BE783154
BE783155
BE783156
BE783157
BE783158
BE783159
BE783160
BE783162
BE783163
BE783164
BE783165
BE783166
BE783168
BE783169
BE783170
BE783171
BE783172
BE783173
BE783174
BE783175
BE783176
BE783178
BE783179
BE783180
BE783181
BE783183
BE783184
BE783185
BE783186
BE783187
BE783188
BE783189
BE783190
BE783191
BE783192
BE783194
BE783195
BE783196
BE783197
BE783198
BE783199
BE783200
BE783201
BE783202
BE783203
BE783205
BE783206
BE783207
BE783208
BE783209
BE783210
BE783211
BE783213
BE783214
BE783215
BE783216
BE783218
BE783219
BE783220
BE783221
BE783222
BE783223
BE783224
BE783225
BE783226
BE783227
BE783228
BE783229
BE783230
BE783231
BE783232
BE783233
BE783234
BE783235
BE783236
BE783237
BE783238
BE783239
BE783240
BE783241
BE783242
BE783243
BE783244
BE783245
BE783246
BE783247
BE783248
BE783249
BE783251
BE783253
BE783254
BE783255
BE783256
BE783257
BE783258
BE783259
BE783260
BE783261
BE783262
BE783263
BE783264
BE783266
BE783267
BE783268
BE783269
BE783270
BE783271
BE783272
BE783273
BE783274
BE783275
BE783276
BE783277
BE783278
BE783279
BE783280
BE783281
BE783282
BE783283
BE783284
BE783285
BE783286
BE783287
BE783288
BE783289
BE783290
BE783291
BE783293
BE783295
BE783296
BE783297
BE783298
BE783299
BE783300
BE783301
BE783302
BE783303
BE783304
BE783305
BE783307
BE783308
BE783309
BE783310
BE783311
BE783312
BE783313
BE783314
BE783315
BE783316
BE783317
BE783318
BE783319
BE783320
BE783321
BE783322
BE783324
BE783325
BE783326
BE783328
BE783330
BE783331
BE783334
BE783336
BE783337
BE783340
BE783341
BE783342
BE783343
BE783344
BE783346
BE783349
BE783350
BE783351
BE783352
BE783353
BE783354
BE783355
BE783356
BE783357
BE783358
BE783359
BE783360
BE783361
BE783362
BE783363
BE783364
BE783365
BE783366
BE783367
BE783368
BE783369
BE783370
BE783371
BE783372
BE783373
BE783374
BE783375
BE783377
BE783378
BE783379
BE783380
BE783381
BE783382
BE783383
BE783384
BE783386
BE783387
BE783389
BE783390
BE783391
BE783392
BE783393
BE783395
BE783396
BE783397
BE783398
BE783399
BE783400
BE783401
BE783402
BE783403
BE783404
BE783405
BE783406
BE783408
BE783409
BE783410
BE783411
BE783412
BE783413
BE783416
BE783417
BE783418
BE783419
BE783420
BE783422
BE783423
BE783424
BE783425
BE783426
BE783427
BE783428
BE783429
BE783431
BE783432
BE783433
BE783434
BE783436
BE783438
BE783439
BE783440
BE783441
BE783443
BE783444
BE783445
BE783446
BE783447
BE783448
BE783449
BE783450
BE783451
BE783452
BE783453
BE783454
BE783455
BE783456
BE783457
BE783458
BE783459
BE783460
BE783461
BE783462
BE783463
BE783464
BE783465
BE783466
BE783467
BE783468
BE783469
BE783470
BE783471
BE783472
BE783473
BE783474
BE783475
BE783476
BE783477
BE783478
BE783479
BE783480
BE783481
BE783482
BE783483
BE783484
BE783485
BE783487
BE783488
BE783489
BE783490
BE783492
BE783493
BE783494
BE783495
BE783496
BE783497
BE783498
BE783499
BE783500
BE783501
BE783502
BE783503
BE783504
BE783505
BE783506
BE783507
BE783508
BE783509
BE783510
BE783511
BE783512
BE783513
BE783515
BE783516
BE783517
BE783518
BE783519
BE783520
BE783521
BE783522
BE783523
BE783524
BE783525
BE783526
BE783527
BE783528
BE783529
BE783530
BE783532
BE783533
BE783534
BE783535
BE783536
BE783537
BE783538
BE783539
BE783540
BE783541
BE783542
BE783544
BE783545
BE783546
BE783547
BE783548
BE783549
BE783550
BE783552
BE783553
BE783555
BE783556
BE783557
BE783558
BE783559
BE783560
BE783561
BE783562
BE783563
BE783564
BE783565
BE783566
BE783567
BE783568
BE783569
BE783571
BE783572
BE783573
BE783574
BE783576
BE783577
BE783578
BE783579
BE783580
BE783581
BE783582
BE783583
BE783584
BE783585
BE783586
BE783587
BE783588
BE783589
BE783590
BE783591
BE783592
BE783593
BE783594
BE783595
BE783597
BE783598
BE783599
BE783600
BE783601
BE783602
BE783603
BE783604
BE783605
BE783606
BE783607
BE783608
BE783609
BE783610
BE783611
BE783612
BE783613
BE783614
BE783615
BE783616
BE783617
BE783618
BE783619
BE783620
BE783621
BE783622
BE783623
BE783624
BE783625
BE783626
BE783627
BE783629
BE783630
BE783631
BE783632
BE783633
BE783634
BE783635
BE783636
BE783638
BE783639
BE783641
BE783643
BE783644
BE783645
BE783646
BE783647
BE783648
BE783649
BE783651
BE783652
BE783653
BE783654
BE783656
BE783657
BE783658
BE783659
BE783660
BE783661
BE783662
BE783663
BE783664
BE783665
BE783666
BE783667
BE783670
BE783671
BE783672
BE783673
BE783674
BE783675
BE783676
BE783677
BE783678
BE783679
BE783680
BE783681
BE783682
BE783683
BE783684
BE783685
BE783686
BE783687
BE783688
BE783689
BE783690
BE783693
BE783694
BE783695
BE783696
BE783697
BE783699
BE783700
BE783701
BE783702
BE783703
BE783705
BE783706
BE783708
BE783709
BE783710
BE783711
BE783712
BE783713
BE783714
BE783716
BE783717
BE783718
BE783719
BE783720
BE783721
BE783723
BE783724
BE783725
BE783726
BE783727
BE783728
BE783729
BE783730
BE783731
BE783732
BE783734
BE783735
BE783736
BE783737
BE783738
BE783739
BE783740
BE783741
BE783743
BE783744
BE783745
BE783746
BE783747
BE783748
BE783749
BE783750
BE783751
BE783753
BE783754
BE783755
BE783756
BE783757
BE783758
BE783759
BE783760
BE783761
BE783762
BE783763
BE783764
BE783765
BE783766
BE783767
BE783769
BE783770
BE783772
BE783773
BE783774
BE783776
BE783777
BE783778
BE783779
BE783780
BE783782
BE783783
BE783784
BE783785
BE783786
BE783787
BE783789
BE783790
BE783791
BE783792
BE783793
BE783794
BE783795
BE783796
BE783797
BE783798
BE783799
BE783800
BE783802
BE783803
BE783804
BE783805
BE783806
BE783807
BE783808
BE783809
BE783810
BE783811
BE783813
BE783814
BE783815
BE783816
BE783817
BE783818
BE783819
BE783820
BE783821
BE783822
BE783823
BE783824
BE783825
BE783826
BE783828
BE783830
BE783831
BE783832
BE783834
BE783835
BE783836
BE783837
BE783838
BE783839
BE783841
BE783842
BE783843
BE783844
BE783845
BE783846
BE783847
BE783848
BE783849
BE783850
BE783851
BE783852
BE783853
BE783854
BE783855
BE783856
BE783857
BE783858
BE783859
BE783860
BE783861
BE783862
BE783865
BE783866
BE783867
BE783868
BE783869
BE783870
BE783871
BE783872
BE783873
BE783874
BE783875
BE783876
BE783877
BE783878
BE783879
BE783880
BE783881
BE783882
BE783883
BE783884
BE783885
BE783887
BE783888
BE783889
BE783890
BE783891
BE783892
BE783893
BE783894
BE783895
BE783896
BE783897
BE783899
BE783900
BE783901
BE783902
BE783904
BE783905
BE783907
BE783908
BE783909
BE783910
BE783911
BE783912
BE783913
BE783914
BE783915
BE783916
BE783918
BE783919
BE783920
BE783921
BE783922
BE783923
BE783924
BE783925
BE783926
BE783927
BE783928
BE783929
BE783930
BE783931
BE783932
BE783933
BE783934
BE783935
BE783936
BE783937
BE783938
BE783939
BE783940
BE783941
BE783943
BE783945
BE783946
BE783947
BE783948
BE783949
BE783950
BE783951
BE783952
BE783953
BE783954
BE783955
BE783956
BE783957
BE783958
BE783959
BE783960
BE783961
BE783962
BE783963
BE783964
BE783966
BE783967
BE783968
BE783969
BE783970
BE783971
BE783972
BE783973
BE783974
BE783975
BE783976
BE783978
BE783979
BE783980
BE783981
BE783982
BE783983
BE783985
BE783988
BE783989
BE783990
BE783991
BE783992
BE783993
BE783994
BE783995
BE783997
BE783998
BE783999
BE784000
BE784001
BE784002
BE784003
BE784004
BE784005
BE784006
BE784007
BE784009
BE784010
BE784011
BE784012
BE784013
BE784014
BE784016
BE784017
BE784018
BE784020
BE784021
BE784022
BE784023
BE784024
BE784025
BE784026
BE784027
BE784028
BE784029
BE784030
BE784031
BE784032
BE784033
BE784034
BE784035
BE784036
BE784037
BE784038
BE784039
BE784040
BE784042
BE784043
BE784044
BE784045
BE784046
BE784047
BE784048
BE784049
BE784050
BE784052
BE784053
BE784055
BE784056
BE784057
BE784059
BE784061
BE784062
BE784063
BE784064
BE784065
BE784066
BE784067
BE784068
BE784069
BE784070
BE784071
BE784072
BE784073
BE784074
BE784075
BE784076
BE784077
BE784078
BE784079
BE784080
BE784081
BE784082
BE784083
BE784084
BE784085
BE784086
BE784087
BE784088
BE784090
BE784091
BE784092
BE784093
BE784094
BE784095
BE784096
BE784097
BE784098
BE784099
BE784100
BE784101
BE784102
BE784103
BE784105
BE784106
BE784107
BE784108
BE784109
BE784110
BE784111
BE784112
BE784113
BE784115
BE784116
BE784117
BE784118
BE784119
BE784120
BE784121
BE784122
BE784123
BE784124
BE784126
BE784127
BE784129
BE784130
BE784131
BE784132
BE784133
BE784134
BE784136
BE784137
BE784138
BE784139
BE784140
BE784141
BE784142
BE784143
BE784144
BE784145
BE784146
BE784147
BE784148
BE784149
BE784150
BE784151
BE784152
BE784153
BE784154
BE784155
BE784156
BE784158
BE784159
BE784162
BE784165
BE784166
BE784167
BE784168
BE784169
BE784170
BE784171
BE784172
BE784174
BE784175
BE784176
BE784177
BE784178
BE784179
BE784180
BE784182
BE784183
BE784185
BE784186
BE784187
BE784188
BE784189
BE784190
BE784191
BE784192
BE784193
BE784194
BE784195
BE784197
BE784198
BE784199
BE784200
BE784201
BE784202
BE784203
BE784204
BE784205
BE784206
BE784207
BE784208
BE784209
BE784211
BE784212
BE784213
BE784214
BE784215
BE784217
BE784218
BE784219
BE784220
BE784221
BE784222
BE784224
BE784225
BE784226
BE784227
BE784228
BE784229
BE784230
BE784232
BE784233
BE784235
BE784236
BE784237
BE784238
BE784239
BE784240
BE784241
BE784242
BE784243
BE784244
BE784245
BE784246
BE784247
BE784248
BE784249
BE784250
BE784251
BE784252
BE784253
BE784254
BE784255
BE784256
BE784258
BE784259
BE784260
BE784261
BE784262
BE784265
BE784268
BE784270
BE784272
BE784273
BE784274
BE784275
BE784276
BE784277
BE784278
BE784279
BE784280
BE784281
BE784282
BE784285
BE784287
BE784288
BE784289
BE784290
BE784291
BE784293
BE784294
BE784295
BE784297
BE784298
BE784300
BE784301
BE784302
BE784305
BE784306
BE784307
BE784309
BE784310
BE784311
BE949443
BE949444
BE949446
BE949447
BE949448
BE949449
BE949450
BE949451
BE949452
BE949453
BE949454
BE949455
BE949456
BE949457
BE949458
BE949459
BE949460
BE949461
BE949463
BE949464
BE949466
BE949467
BE949468
BE949469
BE949470
BE949471
BE949472
BE949474
BE949475
BE949476
BE949477
BE949478
BE949479
BE949480
BE949481
BE949482
BE949483
BE949484
BE949485
BE949486
BE949487
BE949489
BE949490
BE949491
BE949492
BE949493
BE949494
BE949496
BE949497
BE949498
BE949499
BE949500
BE949501
BE949502
BE949503
BE949504
BE949505
BE949506
BE949507
BE949508
BE949509
BE949510
BE949511
BE949513
BE963755
H79981
H79983
H79984
H79986
H79987
H79991
H79992
H79993
H79997
H79998
H79999
H80000
H80001
H80003
H80004
H80005
H80006
H80008
H80009
H80010
H80011
H80012
H80013
H80014
H80015
H80016
H80017
H80018
H80019
H80020
H80021
H80022
H80023
H80024
H80025
H80026
H80027
H80028
H80029
H80030
H80031
H80032
H80033
BE949612
BE949613
BE949614
BE949615
BE949616
BE949617
BE949618
BE949619
BE949620
BE949621
BE949622
BE949623
BE949624
BE949626
BE949627
BE949628
BE949629
BE949630
BE949631
BE949632
BE949633
BE949634
BE949635
BE949636
BE949637
BE949638
BE949639
BE949640
BE949641
BE949642
BE949643
BE949644
BE949645
BE949646
BE949647
BE949648
BE949650
BE949651
BE949652
BE949653
BE949654
BE949656
BE949657
BE949658
BE949660
BE949661
BE949662
BE949663
BE949664
BE949665
BE949666
BE949667
BE949668
BE949669
BE949670
BE949672
BE949673
BE949674
BE949675
BE949676
BE949678
BE949679
BE949680
BE949681
BE949682
BE949683
BE949684
BE949685
BE949687
BE949688
BE949689
BE949690
BE949691
BE949692
BE949693
BE949694
BE949695
BE949696
BE949697
BE949698
BE949700
BE949701
BE949702
BE949703
BE949704
BE949705
BE949707
BE949708
BE949709
BE949710
BE949711
BE949712
BE949713
BE949716
BE949717
BE949718
BE949719
BE949725
BE949726
BE949727
BE949728
BE949729
BE949720
BE949721
BE949722
BE949723
BE949724
BE949730
BE949731
BE949732
BE949733
BE949734
BE949735
BE949736
BE949738
BE949739
BE949740
BE949741
BE949742
BE949744
BE949745
BE949746
BE949747
BE949749
BE949750
BE949751
BE949752
BE949753
BE949754
BE949755
BE949756
BE949757
BE949758
BE949759
BE949760
BE949761
BE949763
BE949764
BE949765
BE949767
BE949768
BE949769
BE949771
BE949772
BE949774
BE949775
BE949776
BE949777
BE949778
BE949779
BE949780
BE949781
BE949782
BE949783
BE949784
BE949785
BE949786
BE949787
BE949788
BE949789
BE949790
BE949791
BE949792
BE949793
BE949794
BE949795
BE949796
BE949797
BE949798
BE949799
BE949800
BE949801
BE949802
BE949803
BE949804
BE949805
BE949806
BE949808
BE949811
BE949812
BE949813
BE949814
BE949815
BE949816
BE949817
BE949818
BE949819
BE949820
BE949821
BE949822
BE949823
BE949824
BE949825
BE949826
BE949827
BE949828
BE949829
BE949830
BE949831
BE949832
BE949833
BE949834
BE949835
BE949836
BE949837
BE949838
BE949839
BE949845
BE949846
BE949847
BE949848
BE949849
BE949840
BE949841
BE949842
BE949843
BE949844
BE949850
BE949851
BE949852
BE949853
BE949854
BE949855
BE949856
BE949857
BE949860
BE949861
BE949862
BE949864
BE949865
BE949866
BE949867
BE949868
BE949869
BE949870
BE949871
BE949873
BE949874
BE949875
BE949876
BE949878
BE949879
BE949880
BE949881
BE949882
BE949883
BE949884
BE949885
BE949886
BE949887
BE949890
BE949891
BE949892
BE949894
BE949895
BE949897
BE949898
BE949899
BE949902
BE949903
BE949904
BE949905
BE949906
BE949907
BE949908
BE949909
BE949910
BE949911
BE949912
BE949913
BE949914
BE949915
BE949916
BE949917
BE949918
BE949919
BE949920
BE949921
BE949922
BE949923
BE949924
BE949925
BE949926
BE949927
BE949928
BE949929
BE949930
BE949931
BE949932
BE949933
BE949934
BE949936
BE949937
BE949938
BE949939
BE949940
BE949941
BE949942
BE949944
BE949950
BE949951
BE949952
BE949953
BE949954
BE949945
BE949946
BE949948
BE949949
BE949955
BE949957
BE949958
BE949959
BE949960
BE949961
BE949962
BE949963
BE949964
BE949966
BE949967
BE949968
BE949969
BE949970
BE949971
BE949972
BE949973
BE949974
BE949975
BE949976
BE949977
BE949978
BE949979
BE949980
BE949981
BE949983
BE949984
BE949986
BE949987
BE949988
BE949989
BE949990
BE949991
BE949992
BE949993
BE949994
BE949995
BE949996
BE949997
BE949998
BE949999
BE950000
BE950001
BE950002
BE950003
BE950004
BE950005
BE950006
BE950007
BE950008
BE950010
BE950011
BE950012
BE950013
BE950014
BE950015
BE950016
BE950017
BE950018
BE950019
BE950020
BE950021
BE950023
BE950024
BE950025
BE950026
BE950027
BE950029
BE950030
BE950031
BE950032
BE950033
BE950034
BE950035
BE950036
BE950037
BE950038
BE950039
BE950040
BE950041
BE950042
BE950043
BE950044
BE950045
BE950046
BE950047
BE950048
BE950049
BE950050
BE950051
BE950052
BE950053
H80782
BE950054
BE950055
BE950056
BE950058
BE950059
BE950060
BE950061
BE950062
BE950063
H80783
BE950100
BE950101
BE950102
BE950103
BE950104
BE950105
BE950106
BE950107
BE950108
H80784
BE950110
BE950111
BE950113
BE950114
BE950115
BE950116
BE950117
BE950118
H80785
BE950119
BE950120
BE950121
BE950122
BE950123
BE950124
BE950126
BE950127
BE950128
H80786
BE950129
BE950130
BE950131
BE950132
BE950133
BE950134
BE950135
BE950136
BE950137
H80787
BE950139
BE950065
BE950066
BE950067
BE950068
BE950069
BE950070
BE950072
BE950073
H80788
BE950074
BE950075
BE950076
BE950077
BE950078
BE950079
BE950080
BE950081
BE950083
H80789
BE950084
BE950085
BE950086
BE950088
BE950089
BE950090
BE950091
BE950092
BE950093
BE950094
BE950096
BE950097
BE950098
BE950099
BE950141
BE950142
BE950143
H80791
BE950144
BE950145
BE950146
BE950147
BE950149
BE950150
BE950151
BE950152
BE950153
H80792
BE950154
BE950155
BE950156
BE950158
BE950160
BE950161
BE950162
BE950163
H80793
BE950164
BE950165
BE950166
BE950167
BE950168
BE950169
BE950170
BE950171
BE950172
BE950173
H80794
BE950174
BE950175
BE950176
BE950178
BE950179
BE950180
BE950181
BE950182
BE950183
H80795
BE950184
BE950185
BE950186
BE950188
BE950189
BE950190
BE950192
BE950193
H80796
BE950194
BE950196
BE950198
BE950199
BE950200
BE950203
H80797
BE950204
BE950206
BE950207
BE950209
BE950210
BE950211
H80798
BE950214
BE950215
BE950216
BE950217
BE950218
BE950219
BE950222
BE950223
H80799
BE950224
BE950226
BE950227
BE950229
BE950230
BE950231
BE950232
BE950233
H80800
BE950234
BE950235
BE950236
BE950237
BE950239
BE950240
BE950241
BE950242
BE950243
H80801
BE950244
BE950245
BE950246
BE950248
BE950249
BE950250
BE950251
BE950252
BE950253
BE950254
BE950256
BE950257
BE950258
BE950259
BE950260
BE950261
BE950262
BE950263
BE950264
BE950265
BE950266
BE950267
BE950268
BE950269
BE950270
BE950271
BE950273
H80804
BE950275
BE950276
BE950277
BE950278
BE950279
BE950280
BE950281
BE950282
BE950283
H80805
BE950284
BE950285
BE950286
BE950287
BE950288
BE950290
BE950292
BE950293
H80806
BE950294
BE950295
BE950296
BE950297
BE950298
BE950299
BE950300
BE950302
H80807
BE950304
BE950306
BE950307
BE950308
BE950309
BE950310
BE950311
BE950312
BE950313
BE950314
BE950315
BE950317
BE950319
BE950320
BE950321
BE950322
H80809
BE950324
BE950326
BE950327
BE950328
BE950329
BE950330
BE950331
BE950332
BE950333
H80810
BE950334
BE950336
BE950337
BE950338
BE950339
BE950340
BE950341
BE950342
H80811
BE950344
BE950347
BE950348
BE950349
BE950350
BE950351
BE950352
BE950353
H80812
BE950354
BE950356
BE950357
BE950359
BE950360
BE950361
BE950362
BE950363
H80813
BE950364
BE950365
BE950367
BE950368
BE950369
BE950370
BE950371
BE950372
BE950373
H80814
BE950374
BE950375
BE950376
BE950377
BE950378
BE950379
BE950380
BE950382
BE950383
H80815
BE950384
BE950385
BE950386
BE950387
BE950388
BE950389
BE950390
BE950391
BE950392
BE950393
H80816
BE950394
BE950395
BE950396
BE950397
BE950398
BE950400
H80817
BE950404
BE950406
BE950407
BE950408
BE950409
BE950410
BE950411
BE950412
BE950413
H80818
BE950415
BE950416
BE950417
BE950418
BE950420
BE950422
BE950423
H80819
BE950424
BE950425
BE950428
BE950429
BE950430
BE950432
BE950433
H80820
BE950434
BE950435
BE950436
BE950437
BE950438
BE950439
BE950440
BE950441
BE950443
H80821
BE950444
BE950445
BE950446
BE950447
BE950448
BE950449
BE950450
BE950451
BE950452
H80822
BE950454
BE950456
BE950457
BE950458
BE950459
BE950460
BE950461
BE950462
BE950463
H80823
BE950464
BE950465
BE950466
BE950467
BE950469
BE950470
BE950471
BE950472
H80824
BE950474
BE950475
BE950477
BE950479
BE950480
BE950481
BE950482
BE950483
H80825
BE950484
BE950485
BE950486
BE950487
BE950488
BE950490
BE950491
BE950492
BE950493
BE950495
BE950496
BE950497
BE950498
BE950500
BE950501
BE950502
BE950503
H80827
BE950504
BE950505
BE950506
BE950507
BE950508
BE950509
BE950510
BE950511
BE950512
BE950513
H80828
BE950515
BE950517
BE950518
BE950519
BE950520
BE950521
BE950524
BE950525
BE950526
BE950528
BE950529
BE950530
BE950531
BE950532
BE950534
BE950536
BE950537
BE950538
BE950539
BE950540
BE950541
BE950542
BE950543
H80831
BE950544
BE950546
BE950547
BE950548
BE950549
BE950550
BE950551
BE950552
BE950553
H80832
BE950554
BE950555
BE950556
BE950557
BE950558
BE950559
BE950560
BE950561
BE950563
BE950564
BE950565
BE950566
BE950568
BE950570
BE950571
BE950572
BE950573
BE950574
BE950575
BE950576
BE950577
BE950578
BE950579
BE950580
BE950581
BE950583
BE950584
BE950585
BE950586
BE950587
BE950588
BE950589
BE950590
BE950591
BE950592
BE950593
BE950594
BE950595
BE950596
BE950597
BE950598
BE950599
BE950600
BE950601
BE950602
BE950603
BE950605
BE950606
BE950607
BE950608
BE950609
BE950610
BE950611
BE950613
BE950614
BE950615
BE950616
BE950618
BE950619
BE950620
BE950621
BE950622
BE950623
BE950624
BE950625
BE950626
BE950627
BE950628
BE950629
BE950630
BE950631
BE950632
BE950633
BE950634
BE950636
BE950637
BE950638
BE950639
BE950640
BE950641
BE950642
BE950643
BE950644
BE950645
BE950646
BE950647
BE950648
BE950649
BE950650
BE950651
BE950652
BE950653
BE950654
BE950655
BE950656
BE950657
BE950658
BE950659
BE950660
BE950661
BE950662
BE950663
BE950665
BE950666
BE950667
BE950668
BE950669
BE950671
BE950672
BE950673
BE950674
BE950675
BE950676
BE950677
BE950678
BE950679
BE950680
BE950681
BE950682
BE950683
BE950684
BE950685
BE950686
BE950687
BE950688
BE950689
BE950693
BE950694
BE950695
BE950697
BE950698
BE950699
BE950700
BE950701
BE950702
BE950703
BE950704
BE950705
BE950706
BE950708
BE950709
BE950710
BE950711
BE950712
BE950713
BE950715
BE950717
BE950718
BE950719
BE950720
BE950721
BE950722
BE950724
BE950725
BE950726
BE950727
BE950728
BE950730
BE950731
BE950732
BE950733
BE950734
BE950735
BE950736
BE950737
BE950738
BE950739
BE950741
BE950742
BE950746
BE950747
BE950748
BE950750
BE950751
BE950752
BE950753
BE950754
BE950755
BE950756
BE950757
BE950758
BE950760
BE950761
BE950762
BE950763
BE950764
BE950766
BE950767
BE950768
BE950770
BE950771
BE950772
BE950773
BE950775
BE950776
BE950778
BE950779
BE950780
BE950781
BE950783
BE950784
BE950785
BE950786
BE950788
BE950789
BE950791
BE950792
BE950793
BE950795
BE950797
BE950799
BE950800
BE950801
BE950802
BE950803
BE950804
BE950805
BE950806
BE950807
BE950809
BE950810
BE950811
BE950812
BE950813
BE950814
BE950815
BE950817
BE950818
BE950819
BE950821
BE950822
BE950823
BE950824
BE950826
BE950827
BE950828
BE950829
BE950830
BE950832
BE950833
BE950834
BE950835
BE950836
BE950838
BE950839
BE950840
BE950841
BE950842
BE950843
BE950845
BE950846
BE950847
BE950848
BE950849
BE950851
BE950852
BE950853
BE950854
BE950855
BE950856
BE950857
BE950858
BE950859
BE950860
BE950861
BE950862
BE951256
BE951257
BE951258
BE951260
BE951261
BE951262
BE951263
BE951264
BE951265
BE951266
BE951267
BE951268
BE951270
BE951271
BE951272
BE951273
BE951275
BE951276
BE951277
BE951278
BE951279
BE951280
BE951281
BE951282
BE951283
BE951284
BE951285
BE951286
BE951287
BE951288
BE951289
BE951290
BE951291
BE951293
BE951294
BE951295
BE951296
BE951297
BE951298
BE951299
BE951300
BE951301
BE951302
BE951303
BE951304
BE951305
BE951306
BE951307
BE951308
BE951309
BE951310
BE951311
BE951312
BE951313
BE951314
BE951315
BE951316
BE951318
BE951319
BE951320
BE951321
BE951322
BE951323
BE951324
BE951325
BE951326
BE951327
BE951328
BE951329
BE951330
BE951331
BE951333
BE951334
BE951335
BE951336
BE951337
BE951338
BE951339
BE951376
BE951377
BE951378
BE951379
BE951380
BE951381
BE951382
BE951383
BE951384
BE951385
BE951387
BE951388
BE951389
BE951390
BE951391
BE951392
BE951393
BE951394
BE951396
BE951398
BE951399
BE951400
BE951401
BE951402
BE951403
BE951405
BE951407
BE951408
BE951409
BE951412
BE951413
BE951414
BE951340
BE951341
BE951342
BE951343
BE951345
BE951346
BE951347
BE951348
BE951349
BE951351
BE951352
BE951353
BE951354
BE951356
BE951357
BE951358
BE951359
BE951363
BE951364
BE951365
BE951367
BE951368
BE951369
BE951370
BE951371
BE951373
BE951374
BE951415
BE951416
BE951417
BE951419
BE951420
BE951421
BE951423
BE951424
BE951426
BE951427
BE951430
BE951431
BE951433
BE951434
BE951435
BE951436
BE951437
BE951438
BE951440
BE951441
BE951442
BE951443
BE951444
BE951445
BE951446
BE951447
BE951448
BE951449
BE951450
BE951451
BE951452
BE951453
BE951454
BE951457
BE951458
BE951459
BE951461
BE951463
BE951464
BE951465
BE951466
BE951468
BE951469
BE951470
BE951471
BE951472
BE951473
BE951474
BE951475
BE951476
BE951477
BE951478
BE951479
BE951480
BE951481
BE951482
BE951483
BE951484
BE951485
BE951486
BE951487
BE951488
BE951489
BE951493
BE951494
BE951495
BE951496
BE951497
BE951498
BE951499
BE951500
BE951501
BE951502
BE951503
BE951504
BE951505
BE951506
BE951508
BE951509
BE951510
BE951511
BE951512
BE951513
BE951514
BE951515
BE951518
BE951519
BE951520
BE951521
BE951522
BE951524
BE951526
BE951527
BE951528
BE951529
BE951530
BE951531
BE951532
BE951533
BE951534
BE951535
BE951536
BE951537
BE951538
BE951540
BE951541
BE951542
BE951543
BE951544
BE951545
BE951546
BE951547
BE951548
BE951549
BE951550
BE951552
BE951554
BE951555
BE951556
BE951558
BE951560
BE951561
BE951562
BE951563
BE951564
BE951565
BE951566
BE951567
BE951568
BE951569
BE951570
BE951571
BE951572
BE951573
BE951574
BE951575
BE951576
BE951577
BE951578
BE951579
BE951580
BE951581
BE951582
BE951583
BE951584
BE951585
BE951586
BE951587
BE951588
BE951589
BE951590
BE951591
BE951592
BE951593
BE951594
BE951595
BE951596
BE951597
BE951599
BE951600
BE951601
BE951602
BE951603
BE951604
BE951606
BE951607
BE951608
BE951609
BE951610
BE951611
BE951612
BE951613
BE951614
BE951615
BE951616
BE951617
BE951618
BE951619
BE951620
BE951621
BE951623
BE951624
BE951626
BE951627
BE951628
BE951629
BE951630
BE951631
BE951632
BE951633
BE951634
BE951635
BE951636
BE951637
BE951638
BE951639
BE951640
BE951641
BE951642
BE951643
BE951644
BE951645
BE951646
BE951647
BE951649
BE951650
BE951651
BE951653
BE951654
BE951656
BE951657
BE951658
BE951659
BE951660
BE951661
BE951662
BE951663
BE951664
BE951665
BE951666
BE951667
BE951668
BE951669
BE951670
BE951671
BE951672
BE951673
BE951674
BE951675
BE951677
BE951678
BE951679
BE951680
BE951681
BE951682
BE951683
BE951684
BE951685
BE951686
BE951687
BE951688
BE951689
BE951690
BE951691
BE951694
BE951695
BE951696
BE951697
BE951698
BE951699
BE951700
BE951701
BE951702
BE951704
BE951705
BE951706
BE951707
BE951709
BE951710
BE951711
BE951712
BE951713
BE951714
BE951715
BE951717
BE951718
BE951719
BE951721
BE951722
BE951723
BE951724
BE951725
BE951726
BE951727
BE951728
BE951729
BE951730
BE951732
BE951733
BE951734
BE951735
BE951736
BE951737
BE951738
BE951739
BE951740
BE951741
BE951742
BE951743
BE951744
BE951745
BE951746
BE951747
BE951748
BE951749
BE951750
BE951751
BE951753
BE951754
BE951755
BE951758
BE951760
BE951761
BE951762
BE951763
BE951764
BE951765
BE951766
BE951767
BE951768
BE951770
BE951771
BE951772
BE951773
BE951774
BE951775
BE951776
BE951777
BE951778
BE951779
BE951780
BE951781
BE951782
BE951784
BE951785
BE951786
BE951787
BE951788
BE951789
BE951790
BE951791
BE951792
BE951793
BE951794
BE951795
BE951796
BE951797
BE951798
BE951799
BE951800
BE951803
BE951804
BE951805
BE951806
BE951807
BE951808
BE951809
BE951810
BE951811
BE951812
BE951813
BE951814
BE951815
BE951816
BE951817
BE951818
BE951819
BE951820
BE951821
BE951823
BE951824
BE951825
BE951826
BE951827
BE951828
BE951829
BE951830
BE951831
BE951832
BE951833
BE951834
BE951835
BE951836
BE951837
BE951838
BE951839
BE951840
BE951841
BE951842
BE951843
BE951844
BE951845
BE951846
BE951847
BE951848
BE951849
BE951851
BE951852
BE951853
BE951854
BE951855
BE951856
BE951857
BE951858
BE951859
BE951860
BE951861
BE951862
BE951863
BE951864
BE951865
BE951866
BE951867
BE951869
BE951870
BE951871
BE951872
BE951873
BE951874
BE951875
BE951876
BE951877
BE951878
BE951879
BE951880
BE951881
BE951882
BE951883
BE951885
BE951886
BE951889
BE951890
BE951891
BE951892
BE951893
BE951894
BE951895
BE951896
BE951897
BE951898
BE951899
BE951900
BE951901
BE951902
BE951904
BE951906
BE951907
BE951908
BE951910
BE951911
BE951913
BE951914
BE951915
BE951916
BE951917
BE951919
BE951922
BE951923
BE951924
BE951925
BE951926
BE951927
BE951928
BE951929
BE951930
BE951931
BE951932
BE951933
BE951934
BE951936
BE951937
BE951938
BE951939
BE951941
BE951942
BE951943
BE951946
BE951947
BE951948
BE951949
BE951950
BE951951
BE951952
BE951953
BE951954
BE951955
BE951956
BE951957
BE951958
BE951960
BE951961
BE951962
BE951963
BE951965
BE951967
BE951968
BE951969
BE951970
BE951971
BE951972
BE951973
BE951974
BE951977
BE951978
BE951981
BE951982
BE951983
BE951984
BE951985
BE951986
BE951987
BE951988
BE951989
BE951990
BE951991
BE951992
BE951993
BE951995
BE951996
BE951998
BE951999
BE952000
BE952001
BE952002
BE952003
BE952004
BE952005
BE952006
BE952008
BE952009
BE952011
BE952012
BE952013
BE952014
BE952015
BE952016
BE952017
BE952018
BE952019
BE952020
BE952022
BE952023
BE952024
BE952025
BE952027
BE952028
BE952029
BE952031
BE952032
BE952033
BE952034
BE952035
BE952036
BE952037
BE952038
BE952039
BE952040
BE952041
BE952042
BE952043
BE952044
BE952045
BE952046
BE952047
BE952048
BE952049
BE952050
BE952051
BE952053
BE952055
BE952056
BE952057
BE952058
BE952059
BE952065
BE952066
BE952067
BE952068
BE952069
BE952060
BE952061
BE952062
BE952064
BE952070
BE952071
BE952072
BE952073
BE952074
BE952075
BE952076
BE952077
BE952078
BE952079
BE952080
BE952082
BE952083
BE952084
BE952086
BE952087
BE952088
BE952089
BE952090
BE952092
BE952093
BE952094
BE952095
BE952096
BE952097
BE952098
BE952099
BE952100
BE952101
BE952102
BE952104
BE952105
BE952106
BE952108
BE952109
BE952110
BE952111
BE952112
BE952113
BE952114
BE952115
BE952119
BE952120
BE952121
BE952122
BE952123
BE952124
BE952125
BE952126
BE952127
BE952128
BE952129
BE952130
BE952131
BE952133
BE952134
BE952135
BE952136
BE952137
BE952138
BE952139
BE952143
BE952144
BE952145
BE952147
BE952148
BE952150
BE952151
BE952152
BE952153
BE952154
BE952155
BE952156
BE952157
BE952158
BE952159
BE952160
BE952161
BE952162
BE952163
BE952164
BE952165
BE952166
BE952167
BE952168
BE952169
BE952170
BE952171
BE952172
BE952173
BE952174
BE952175
BE952176
BE952177
BE952178
BE952179
BE952181
BE952182
BE952183
BE952185
BE952186
BE952187
BE952188
BE952189
BE952190
BE952191
BE952194
BE952195
BE952196
BE952197
BE952198
BE952199
BE952201
BE952202
BE952203
BE952204
BE952205
BE952206
BE952208
BE952209
BE952211
BE952212
BE952213
BE952214
BE952215
BE952216
BE952217
BE952218
BE952220
BE952221
BE952222
BE952223
BE952224
BE952225
BE952226
BE952227
BE952228
BE952229
BE952230
BE952231
BE952232
BE952233
BE952234
BE952235
BE952236
BE952237
BE952238
BE952239
BE952240
BE952241
BE952242
BE952243
BE952244
BE952245
BE952246
BE952247
BE952249
BE952250
BE952252
BE952253
BE952254
BE952255
BE952257
BE952258
BE952259
BE952260
BE952261
BE952262
BE952263
BE952264
BE952265
BE952266
BE952267
BE952268
BE952269
BE952270
BE952271
BE952272
BE952274
BE952275
BE952276
BE952277
BE952278
BE952280
BE952281
BE952282
BE952283
BE952284
BE952285
BE952286
BE952287
BE952288
BE952289
BE952290
BE952291
BE952292
BE952295
BE952296
BE952297
BE952298
BE952299
BE952300
BE952301
BE952302
BE952303
BE952305
BE952306
BE952307
BE952308
BE952309
BE952310
BE952311
BE952312
BE952313
BE952314
BE952316
BE952318
BE952319
BE952320
BE952321
BE952322
BE952323
BE952324
BE952325
BE952326
BE952327
BE952329
BE952330
BE952331
BE952332
BE952333
BE952334
BE952335
BE952336
BE952337
BE952338
BE952340
BE952341
BE952342
BE952343
BE952344
BE952345
BE952346
BE952348
BE952349
BE952351
BE952352
BE952353
BE952354
BE952355
BE952356
BE952357
BE952358
BE952359
BE952360
BE952361
BE952362
BE952363
BE952364
BE952365
BE952366
BE952367
BE952368
BE952369
BE952370
BE952372
BE952460
BE952461
BE952462
BE952463
BE952464
BE952465
BE952466
BE952468
BE952469
BE952470
BE952471
BE952472
BE952473
BE952474
BE952475
BE952476
BE952477
BE952479
BE952481
BE952482
BE952483
BE952484
BE952485
BE952486
BE952487
BE952488
BE952489
BE952490
BE952491
BE952492
BE952493
BE952495
BE952496
BE952497
BE952498
BE952499
BE952500
BE952502
BE952503
BE952505
BE952506
BE952507
BE952508
BE952510
BE952513
BE952514
BE952515
BE952516
BE952517
BE952518
BE952519
BE952520
BE952521
BE952522
BE952523
BE952524
BE952525
BE952526
BE952527
BE952528
BE952529
BE952530
BE952531
BE952532
BE952533
BE952534
BE952535
BE952536
BE953041
BE953042
BE953043
BE953044
BE953035
BE953036
BE953037
BE953038
BE953039
BE953045
BE953046
BE953047
BE953048
BE953049
BE953050
BE953051
BE953052
BE953053
BE953054
BE953055
BE953056
BE953057
BE953059
BE953060
BE953061
BE953062
BE953063
BE953064
BE953065
BE953066
BE953068
BE953069
BE953070
BE953071
BE953072
BE953073
BE953074
BE953075
BE953076
BE953077
BE953078
BE953079
BE953080
BE953081
BE953082
BE953084
BE953085
BE953086
BE953087
BE953088
BE953089
BE953090
BE953091
BE953092
BE953094
BE953095
BE953096
BE953097
BE953098
BE953099
BE953101
BE953102
BE953103
BE953104
BE953105
BE953106
BE953107
BE953108
BE953111
BE953112
BE953113
BE953114
BE953115
BE953116
BE953117
BE953118
BE953119
BE953121
BE953122
BE953123
BE953125
BE953126
BE953127
BE953128
BE953129
BE953130
BE953131
BE953132
BE953133
BE953134
BE953135
BE953136
BE953137
BE953139
BE953140
BE953141
BE953142
BE953143
BE953144
BE953145
BE953146
BE953148
BE953149
BE953150
BE953151
BE953152
BE953153
BE953154
BE953155
BE953156
BE953157
BE953159
BE953160
BE953161
BE953162
BE953163
BE953164
BE953165
BE953166
BE953167
BE953168
BE953169
BE953170
BE953172
BE953174
BE953175
BE953176
BE953177
BE953179
BE953180
BE953181
BE953182
BE953184
BE953185
BE953186
BE953187
BE953188
BE953189
BE953190
BE953191
BE953192
BE953193
BE953194
BE953195
BE953196
BE953197
BE953198
BE953199
BE953200
BE953201
BE953202
BE953203
BE953204
BE953205
BE953206
BE953207
BE953208
BE953209
BE953211
BE953212
BE953213
BE953214
BE953215
BE953216
BE953217
BE953218
BE953219
BE953220
BE953221
BE953222
BE953223
BE953224
BE953225
BE953226
BE953227
BE953228
BE953231
BE953232
BE953234
BE953235
BE953236
BE953237
BE953239
BE953240
BE953241
BE953242
BE953243
BE953244
BE953245
BE953246
BE953247
BE953248
BE953249
BE953251
BE953253
BE953254
BE953255
BE953256
BE953257
BE953258
BE953260
BE953261
BE953262
BE953263
BE953265
BE953267
BE953268
BE953269
BE953270
BE953271
BE953272
BE953273
BE953274
BE953275
BE953276
BE953277
BE953278
BE953279
BE953280
BE953281
BE953283
BE953284
BE953285
BE953286
BE953287
BE953288
BE953290
BE953291
BE953292
BE953293
BE953294
BE953296
BE953297
BE953298
BE953299
BE953300
BE953302
BE953303
BE953304
BE953305
BE953306
BE953307
BE953308
BE953309
BE953310
BE953312
BE953313
BE953314
BE953316
BE953317
BE953318
BE953319
BE953320
BE953321
BE953322
BE953323
BE953324
BE953325
BE953326
BE953327
BE953328
BE953329
BE953330
BE953331
BE953332
BE953333
BE953334
BE953335
BE953336
BE953337
BE953339
BE953340
BE953341
BE953342
BE953343
BE953344
BE953345
BE953346
BE953347
BE953348
BE953350
BE953351
BE953352
BE953353
BE953354
BE953355
BE953356
BE953357
BE953358
BE953359
BE953360
BE953361
BE953362
BE953363
BE953365
BE953366
BE953367
BE953369
BE953371
BE953372
BE953373
BE953374
BE953375
BE953376
BE953377
BE953378
BE953380
BE953381
BE953382
BE953383
BE953385
BE953386
BE953387
BE953388
BE953389
BE953392
BE953393
BE953395
BE953396
BE953397
BE953398
BE953399
BE953400
BE953401
BE953402
BE953404
BE953405
BE953406
BE953407
BE953409
BE953410
BE953412
BE953413
BE953414
BE953415
BE953416
BE953417
BE953418
BE953420
BE953421
BE953422
BE953423
BE953424
BE953425
BE953426
BE953428
BE953429
BE953431
BE953432
BE953433
BE953434
BE953436
BE953437
BE953438
BE953439
BE953440
BE953441
BE953442
BE953443
BE953444
BE953445
BE953446
BE953447
BE953448
BE953449
BE953450
BE953451
BE953452
BE953455
BE953456
BE953457
BE953458
BE953459
BE953460
BE953461
BE953462
BE953463
BE953465
BE953466
BE953467
BE953468
BE953469
BE953470
BE953471
BE953472
BE953473
BE953474
BE953476
BE953477
BE953478
BE953479
BE953480
BE953481
BE953482
BE953483
BE953484
BE953485
BE953486
BE953487
BE953488
BE953489
BE953490
BE953491
BE953492
BE953493
BE953494
BE953495
BE953496
BE953497
BE953499
BE953500
BE953501
BE953502
BE953503
BE953504
BE953505
BE953506
BE953507
BE953508
BE953509
BE953510
BE953511
BE953512
BE953513
BE953514
BE953515
BE953516
BE953517
BE953518
BE953519
BE953520
BE953521
BE953523
BE953524
BE953525
BE953526
BE953527
BE953529
BE953530
BE953531
BE953532
BE953533
BE953534
BE953535
BE953536
BE953537
BE953538
BE953539
BE953540
BE953541
BE953542
BE953543
BE953544
BE953545
BE953546
BE953547
BE953548
BE953549
BE953550
BE953551
BE953552
BE953553
BE953554
BE953555
BE953556
BE953557
BE953558
BE953560
BE953561
BE953562
BE953563
BE953564
BE953565
BE953566
BE953567
BE953568
BE953569
BE953570
BE953571
BE953572
BE953573
BE953574
BE953575
BE953576
BE953578
BE953579
BE953580
BE953581
BE953582
BE953583
BE953584
BE953585
BE953586
BE953587
BE953588
BE953589
BE953590
BE953592
BE953593
BE953595
BE953596
BE953598
BE953599
BE953600
BE953601
BE953602
BE953603
BE953604
BE953610
BE953611
BE953612
BE953613
BE953615
BE953616
BE953617
BE953618
BE953619
BE953620
BE953621
BE953622
BE953624
BE953625
BE953626
BE953627
BE953629
BE953630
BE953631
BE953632
BE953634
BE953635
BE953636
BE953637
BE953638
BE953639
BE953640
BE953641
BE953642
BE953643
BE953645
BE953646
BE953647
BE953648
BE953649
BE953605
BE953606
BE953607
BE953608
BE953609
BE953650
BE953651
BE953652
BE953653
BE953654
BE953656
BE953657
BE953658
BE953659
BE953660
BE953661
BE953662
BE953664
BE953665
BE953666
BE953667
BE953668
BE953669
BE953670
BE953671
BE953673
BE953674
BE953675
BE953678
BE953679
BE953680
BE953681
BE953682
BE953683
BE953684
BE953685
BE953686
BE953687
BE953688
BE953689
BE953690
BE953692
BE953693
BE953694
BE953695
BE953697
BE953698
BE953699
BE953700
BE953701
BE953702
BE953703
BE953704
BE953705
BE953706
BE953707
BE953708
BE953709
BE953710
BE953711
BE953712
BE953713
BE953714
BE953715
BE953716
BE953717
BE953718
BE953719
BE953720
BE953721
BE953722
BE953723
BE953724
BE953730
BE953731
BE953732
BE953733
BE953734
BE953735
BE953736
BE953738
BE953740
BE953741
BE953742
BE953743
BE953744
BE953745
BE953746
BE953747
BE953748
BE953749
BE953751
BE953754
BE953755
BE953756
BE953757
BE953758
BE953759
BE953760
BE953761
BE953762
BE953763
BE953764
BE953766
BE953767
BE953768
BE953769
BE953725
BE953726
BE953727
BE953728
BE953729
BE953771
BE953772
BE953773
BE953774
BE953775
BE953776
BE953777
BE953778
BE953779
BE953780
BE953781
BE953782
BE953783
BE953784
BE953785
BE953786
BE953787
BE953788
BE953789
BE953790
BE953791
BE953792
BE953793
BE953794
BE953795
BE953796
BE953797
BE953798
BE953799
BE953800
BE953801
BE953802
BE953803
BE953804
BE953805
BE953806
BE953807
BE953808
BE953809
BE953810
BE953811
BE953812
BE953813
BE953814
BE953815
BE953816
BE953817
BE953819
BE953820
BE953821
BE953822
BE953823
BE953824
BE953825
BE953826
BE953827
BE953828
BE953829
BE953830
BE953832
BE953834
BE953835
BE953836
BE953837
BE953839
BE953840
BE953841
BE953842
BE953843
BE953844
BE953845
BE953846
BE953847
BE953848
BE953849
BE953850
BE953851
BE953852
BE953853
BE953854
BE953855
BE953856
BE953857
BE953858
BE953859
BE953860
BE953861
BE953862
BE953863
BE953864
BE953865
BE953866
BE953867
BE953868
BE953869
BE953870
BE953871
BE953872
BE953873
BE953874
BE953875
BE953876
BE953877
BE953878
BE953879
BE953880
BE953881
BE953883
BE953884
BE953885
BE953886
BE953887
BE953888
BE953925
BE953926
BE953927
BE953928
BE953929
BE953930
BE953931
BE953932
BE953933
BE953934
BE953935
BE953936
BE953938
BE953939
BE953940
BE953941
BE953942
BE953943
BE953944
BE953945
BE953947
BE953948
BE953951
BE953953
BE953954
BE953955
BE953956
BE953957
BE953958
BE953959
BE953962
BE953963
BE953964
BE953890
BE953891
BE953892
BE953893
BE953894
BE953897
BE953898
BE953899
BE953900
BE953901
BE953902
BE953903
BE953904
BE953905
BE953906
BE953907
BE953908
BE953909
BE953911
BE953912
BE953913
BE953914
BE953915
BE953916
BE953917
BE953918
BE953919
BE953920
BE953921
BE953922
BE953965
BE953966
BE953967
BE953968
BE953969
BE953971
BE953972
BE953973
BE953974
BE953975
BE953976
BE953977
BE953978
BE953979
BE953980
BE953981
BE953982
BE953983
BE953984
BE953985
BE953986
BE953987
BE953988
BE953990
BE953991
BE953992
BE953993
BE953994
BE953996
BE953998
BE953999
BE954000
BE954002
BE954003
BE954007
BE954008
BE954009
BE954010
BE954011
BE954012
BE954013
BE954014
BE954015
BE954016
BE954017
BE954019
BE954020
BE954021
BE954022
BE954023
BE954024
BE954025
BE954026
BE954027
BE954028
BE954029
BE954030
BE954031
BE954032
BE954033
BE954034
BE954036
BE954037
BE954040
BE954041
BE954042
BE954043
BE954044
BE954045
BE954046
BE954047
BE954048
BE954049
BE954050
BE954051
BE954052
BE954053
BE954055
BE954058
BE954059
BE954061
BE954063
BE954064
BE954065
BE954066
BE954067
BE954068
BE954069
BE954070
BE954071
BE954072
BE954073
BE954074
BE954075
BE954076
BE954077
BE954078
BE954079
BE954080
BE954081
BE954083
BE954084
BE954085
BE954086
BE954087
BE954088
BE954090
BE954091
BE954092
BE954093
BE954095
BE954096
BE954097
BE954098
BE954102
BE954103
BE954104
BE954105
BE954106
BE954107
BE954108
BE954109
BE954110
BE954111
BE954112
BE954113
BE954114
BE954115
BE954116
BE954117
BE954118
BE954119
BE954120
BE954121
BE954122
BE954123
BE954124
BE954125
BE954126
BE954127
BE954128
BE954129
BE954130
BE954131
BE954133
BE954134
BE954135
BE954136
BE954137
BE954138
BE954139
BE954140
BE954141
BE954142
BE954143
BE954146
BE954147
BE954148
BE954149
BE954150
BE954151
BE954152
BE954156
BE954157
BE954158
BE954159
BE954160
BE954161
BE954163
BE954164
BE954165
BE954166
BE954167
BE954168
BE954169
BE954170
BE954171
BE954172
BE954173
BE954174
BE954175
BE954176
BE954178
BE954179
BE954180
BE954181
BE954182
BE954183
BE954184
BE954185
BE954186
BE954187
BE954188
BE954189
BE954190
BE954191
BE954193
BE954194
BE954195
BE954196
BE954197
BE954198
BE954199
BE954200
BE954201
BE954202
BE954203
BE954204
BE954205
BE954206
BE954207
BE954208
BE954209
BE954210
BE954211
BE954212
BE954213
BE954214
BE954215
BE954216
BE954217
BE954218
BE954220
BE954221
BE954222
BE954223
BE954224
BE954225
BE954227
BE954229
BE954230
BE954231
BE954232
BE954233
BE954234
BE954236
BE954238
BE954239
BE954240
BE954241
BE954244
BE954245
BE954246
BE954247
BE954249
BE954251
BE954252
BE954253
BE954254
BE954255
BE954256
BE954257
BE954258
BE954259
BE954260
BE954261
BE954262
BE954265
BE954267
BE954268
BE954269
BE954270
BE954271
BE954272
BE954273
BE954274
BE954275
BE954276
BE954277
BE954278
BE954279
BE954280
BE954281
BE954282
BE954284
BE954285
BE954286
BE954287
BE954288
BE954289
BE954290
BE954291
BE954293
BE954294
BE954295
BE954296
BE954297
BE954298
BE954299
BE954300
BE954301
BE954302
BE954303
BE954304
BE954305
BE954306
BE954307
BE954308
BE954309
BE954310
BE954311
BE954312
BE954314
BE954320
BE954321
BE954323
BE954324
BE954315
BE954316
BE954317
BE954318
BE954319
BE954325
BE954326
BE954328
BE954329
BE954330
BE954331
BE954332
BE954333
BE954334
BE954335
BE954337
BE954338
BE954339
BE954341
BE954342
BE954343
BE954344
BE954345
BE954346
BE954347
BE954348
BE954350
BE954351
BE954352
BE954353
BE954354
BE954355
BE954356
BE954358
BE954361
BE954362
BE954363
BE954364
BE954365
BE954366
BE954367
BE954368
BE954369
BE954371
BE954372
BE954373
BE954374
BE954375
BE954376
BE954377
BE954378
BE954379
BE954380
BE954381
BE954382
BE954383
BE954384
BE954385
H81596
BE954386
BE954388
BE954389
BE954390
H81597
BE954391
BE954392
BE954393
BE954394
BE954395
H81598
BE954396
BE954397
BE954398
BE954399
BE954400
H81599
BE954401
BE954402
BE954403
BE954404
BE954405
BE954406
BE954407
BE954408
BE954409
BE954410
BE954411
BE954412
BE954413
BE954414
BE954415
H81602
BE954416
BE954417
BE954418
BE954419
BE954420
BE954421
BE954422
BE954423
BE954424
BE954425
H81604
BE954427
BE954428
BE954429
BE954435
H81605
BE954436
BE954437
BE954438
BE954439
BE954430
BE954431
BE954433
BE954434
BE954440
BE954441
BE954442
BE954443
BE954444
H81608
BE954445
BE954446
BE954447
BE954449
H81609
BE954450
BE954451
BE954452
BE954453
H81610
BE954454
BE954455
BE954456
BE954457
BE954458
BE954459
BE954460
BE954461
BE954462
BE954463
BE954464
BE954466
BE954467
BE954468
BE954469
BE954470
BE954471
BE954472
BE954473
BE954474
BE954476
BE954477
BE954478
H81615
BE954479
BE954481
BE954482
BE954483
H81616
BE954484
BE954485
BE954486
BE954487
BE954488
H81617
BE954489
BE954490
BE954491
BE954492
BE954493
H81618
BE954494
BE954496
BE954497
BE954498
H81619
BE954499
BE954500
BE954501
BE954502
BE954503
H81620
BE954504
BE954506
BE954507
BE954508
H81621
BE954509
BE954510
BE954511
BE954512
BE954513
H81622
BE954514
BE954515
BE954516
BE954517
H81623
BE954519
BE954520
BE954521
BE954522
BE954523
H81624
BE954524
BE954525
BE954527
BE954528
H81625
BE954529
BE954530
BE954531
BE954533
BE954534
BE954535
BE954536
BE954537
BE954538
BE954539
BE954540
BE954541
BE954542
BE954543
BE954544
BE954545
BE954546
BE954547
BE954548
BE954549
BE954550
BE954551
BE954552
BE954553
BE954554
BE954555
BE954556
H81631
BE954557
BE954559
BE954561
BE954563
BE954565
BE954566
BE954567
BE954569
BE954570
BE954571
BE954572
BE954573
BE954574
BE954575
BE954576
BE954577
BE954579
BE954580
BE954581
BE954582
BE954583
BE954584
BE954586
H81637
BE954587
BE954588
BE954589
BE954590
BE954591
H81638
BE954592
BE954593
BE954594
BE954595
BE954596
H81639
BE954597
BE954598
BE954599
BE954601
H81640
BE954602
BE954603
BE954604
BE954605
BE954606
BE954607
BE954608
BE954609
BE954610
BE954611
H81642
BE954612
BE954613
BE954614
BE954615
BE954616
H81643
BE954617
BE954618
BE954620
BE954621
H81644
BE954623
BE954624
BE954625
BE954626
H81645
BE954627
BE954628
BE954629
BE954630
BE954631
BE954632
BE954633
BE954634
BE954635
BE954636
BE954637
BE954639
BE954640
BE954641
BE954642
BE954643
BE954644
BE954645
BE954646
BE954647
BE954648
BE954649
BE954650
BE954651
BE954652
BE954653
BE954654
BE954655
BE954656
BE954657
BE954658
BE954659
BE954660
BE954661
BE954662
BE954663
BE954664
BE954665
BE954666
BE954667
BE954669
BE954670
BE954671
BE954672
BE954673
BE954674
BE954675
BE954676
BE954677
BE954679
BE954680
BE954681
BE954682
BE954683
BE954684
BE954685
BE954686
BE954687
BE954688
BE954689
BE954690
BE954691
BE954692
BE954693
BE954694
BE954695
BE954696
BE954697
BE954698
BE954699
BE954700
BE954701
BE954702
BE954703
BE954704
BE954705
BE954706
BE954707
BE954708
BE954709
BE954710
BE954711
BE954712
BE954713
BE954714
BE954716
BE954717
BE954718
BE954719
BE954720
BE954721
BE954722
BE954724
BE954725
BE954727
BE954728
BE954729
BE954730
BE954731
BE954733
BE954734
BE954735
BE954738
BE954739
BE954740
BE954741
BE954742
BE954743
BE954744
BE954745
BE954747
BE954748
BE954749
BE954750
BE954751
BE954752
BE954753
BE954754
BE954755
BE954756
BE954757
BE954758
BE954759
BE954760
BE954761
BE954762
BE954763
BE954764
BE954765
BE954766
BE954767
BE954768
BE954770
BE954771
BE954773
BE954774
BE954775
BE954776
BE954777
BE954779
BE954780
BE954781
BE954782
BE954783
BE954784
BE954785
BE954786
BE954787
BE954788
BE954789
BE954790
BE954791
BE954792
BE954793
BE954795
BE954796
BE954797
BE954798
BE954800
BE954801
BE954802
BE954803
BE954804
BE954805
BE954806
BE954808
BE954810
BE954811
BE954812
BE954813
BE954814
BE954815
BE954816
BE954817
BE954818
BE954819
BE954820
BE954821
BE954822
BE954823
BE954824
BE954825
BE954826
BE954827
BE954828
BE954829
BE954830
BE954831
BE954832
BE954833
BE954834
BE954835
BE954837
BE954840
BE954841
BE954842
BE954843
BE954844
BE954845
BE954846
BE954847
BE954849
BE954850
BE954852
BE954853
BE954854
BE954855
BE954856
BE954857
BE954859
BE954860
BE954861
BE954862
BE954863
BE954864
BE954865
BE954866
H81693
BE954867
BE954868
BE954869
BE954870
BE954871
H81694
BE954872
BE954874
BE954875
BE954876
BE954877
BE954878
BE954879
BE954880
BE954881
BE954882
BE954883
BE954884
BE954885
BE954886
BE954887
BE954888
BE954889
BE954891
H81698
BE954892
BE954893
BE954894
BE954895
BE954896
H81699
BE954897
BE954898
BE954899
BE954900
BE954901
BE954904
BE954905
BE954906
H81701
BE954907
BE954908
BE954909
BE954910
BE954911
H81702
BE954912
BE954915
BE954916
H81703
BE954917
BE954918
BE954919
BE954920
BE954921
H81704
BE954922
BE954923
BE954924
BE954925
BE954926
H81705
BE954927
BE954929
BE954930
BE954931
BE954932
BE954933
BE954934
BE954935
BE954936
BE954937
BE954938
BE954939
BE954940
H81708
BE954942
BE954943
BE954944
BE954945
BE954946
H81709
BE954947
BE954948
BE954949
BE954950
BE954951
H81710
BE954952
BE954953
BE954954
BE954955
BE954956
BE954957
BE954958
BE954959
BE954960
H81717
H81718
H81721
H81723
H81724
H81725
BE955044
BE955045
BE955046
BE955047
BE955048
BE955049
BE955050
BE955051
BE955052
BE955054
BE955055
H81731
BE955057
BE955058
BE955059
BE955061
BE955062
BE955063
BE955065
BE955066
BE955067
BE955068
BE955069
BE955070
BE955071
BE955072
BE955073
BE955075
BE955076
BE955078
BE955079
H81736
BE955081
BE955082
BE955083
BE955084
BE955085
H81737
BE955087
BE955089
BE955090
BE955091
BE955092
BE955093
BE955094
BE955095
H81739
BE955096
H81740
H81741
H81742
H81743
H81744
H81745
H81794
H81795
H81797
H81798
H81799
H81800
H81801
H81802
H81803
H81804
H81805
H81806
H81807
H81808
H81809
H81810
H81811
H81812
H81813
H81815
H81816
H81817
H81818
H81819
H81820
H81821
H81822
H81823
H81824
H81825
H81826
BE955529
BE955530
H81827
BE955531
BE955533
BE955535
BE955536
BE955537
BE955539
BE955540
BE955541
BE955542
BE955543
BE955544
H81830
BE955546
BE955547
BE955548
BE955550
H81831
BE955551
BE955552
BE955553
BE955555
BE955556
BE955557
BE955558
BE955559
BE955560
BE955561
BE955562
BE955563
BE955564
H81834
BE955566
BE955567
BE955569
BE955570
H81835
BE955571
BE955572
BE955573
BE955574
BE955575
H81836
BE955576
BE955578
BE955579
BE955580
BE955581
BE955583
BE955584
BE955585
H81838
BE955586
BE955587
BE955588
BE955589
BE955590
BE955591
BE955592
BE955593
BE955594
BE955595
BE955596
BE955597
BE955599
BE955600
BE955601
H81841
BE955602
BE955603
BE955604
BE955605
BE955606
H81842
BE955607
BE955608
BE955609
BE955610
BE955611
H81843
BE955614
BE955615
BE955616
H81844
BE955617
BE955618
BE955619
BE955620
H81845
BE955622
BE955624
BE955625
BE955626
H81846
BE955627
BE955628
BE955629
BE955630
BE955631
BE955632
BE955633
BE955634
BE955635
BE955636
BE955721
BE955722
BE955723
BE955724
BE955725
BE955726
BE955727
BE955729
BE955730
BE955731
BE955732
BE955733
BE955734
BE955735
BE955736
BE955737
BE955738
BE955740
BE955741
BE955742
BE955743
BE955744
BE955745
BE955746
BE955747
BE955748
BE955749
BE955751
BE955752
BE955753
BE955755
BE955756
BE955757
BE955758
BE955759
BE955760
BE955761
BE955762
BE955763
BE955764
BE955765
BE955766
BE955768
BE955769
BE955770
BE955771
BE955772
BE955773
BE955774
BE955775
BE955776
BE955777
BE955779
BE955780
BE955781
BE955782
BE955783
BE955785
BE955786
BE955787
BE955788
BE955789
BE955790
BE955791
BE955792
BE955793
BE955794
BE955795
H82091
H82095
H82096
H82097
H82098
H82099
H82100
H82103
H82104
H82105
H82106
H82107
H82108
H82109
H82110
H82111
H82112
H82113
H82114
H82116
H82117
H82118
H82121
H82122
H82125
H82126
H82128
H82129
H82130
H82131
H82132
H82135
H82136
H82137
H82138
H82503
H82504
H82505
H82507
H82508
H82509
H82510
H82514
H82515
H82516
H82517
H82518
H82519
H82520
H82521
H82522
H82524
H82525
H82526
H82527
H82530
H82531
H82532
H82533
H82534
H82535
H82536
H82537
H82538
H82539
H82541
H82542
H82543
H82604
H82605
H82606
H82607
H82608
H82611
H82612
H82613
H82614
H82615
H82618
H82619
H82620
H82621
H82622
H82623
H82626
H82627
H82628
H82629
H82632
H82633
H82634
H82635
H82638
H82639
H82640
H82641
H82642
H82647
H82650
H82651
H82652
H82653
H82654
H82656
H83284
H83285
H83286
H83287
H83290
H83291
H83292
H83293
H83294
H83295
H83296
H83297
H83298
H83299
H83300
H83301
H83303
H83304
H83305
H83307
H83308
H83311
H83312
H83313
H83314
H83373
H83374
H83375
H83377
H83378
H83379
H83380
H83382
H83384
H83386
H83387
H83388
H83391
H83392
H83393
H83394
H83395
H83397
H83398
H83399
H83400
H83401
H83402
H83405
H83408
H83461
H83462
H83463
H83466
H83472
H83474
H83475
H83476
H83477
H83478
H83479
H83480
H83481
H83484
H83485
H83486
H83487
H83489
H83490
H83491
H83492
H83493
H83494
H83495
H83496
H83498
H83499
H83500
H83503
H83504
H83505
H83506
H83508
H83509
H83512
H83635
H83637
H83640
H83642
H83643
H83645
H83648
H83649
H83650
H83651
H83652
H83653
H83654
H83655
H83657
H83659
H83660
H83661
H83662
H83663
H83664
H83665
H83666
H83667
H83669
H83670
H83671
H83672
H83674
H83676
H83778
H83779
H83780
H83781
H83782
H83783
H83784
H83785
H83786
H83788
H83790
H83791
H83794
H83795
H83797
H83798
H83799
H83800
H83801
H83802
H83803
H83804
H83805
H83806
H83807
H83809
H83810
H83811
H83812
H83813
H83814
H83815
H83816
H83817
H83821
H83823
H83825
H83826
H83829
H83830
H83831
H83832
H83835
H83836
H83837
H83838
H83839
H83841
H83842
H83843
H83844
H83845
H83846
H83848
H83849
H83850
H83851
H83852
H83853
H83854
H83855
H83856
H83857
H83858
H83859
H83860
H83861
H83862
H83863
H83864
H83865
H83921
H83923
H83924
H83925
H83926
H83927
H83928
H83929
H83930
H83931
H83932
H83933
H83934
H83935
H83937
H83939
H83940
H83942
H83943
H83944
H83945
H83946
H83947
H83950
H83951
H83952
H83953
H83954
H83958
H83959
H83960
H83961
H83962
H83963
H83964
H83965
H83966
H83968
H83969
H83970
H83971
H83972
H83973
H83974
H83975
H83976
H83979
H83980
H83981
H83982
H83983
H83984
H83986
H83987
H83989
H83990
H83991
H83992
H83993
H83994
H83995
H83996
H83997
H83998
H83999
H84000
H84001
H84003
H84004
H84005
H84006
H84007
H84008
H84009
H84058
H84059
H84062
H84063
H84064
H84066
H84068
H84069
H84070
H84071
H84072
H84073
H84074
H84075
H84076
H84077
H84079
H84080
H84081
H84082
H84083
H84084
H84085
H84086
H84087
H84088
H84090
H84091
H84092
H84093
H84094
H84098
H84099
H84100
H84101
H84102
H84104
H84106
H84107
H84108
H84109
H84110
H84112
H84113
H84114
H84115
H84116
H84117
H84119
H84120
H84122
H84125
H84127
H84128
H84130
H84132
H84133
H84134
H84136
H84137
H84138
H84139
H84140
H84143
H84144
H84145
H84146
H84147
H84148
H84149
H84150
H84151
H84152
H84205
H84207
H84208
H84209
H84210
H84211
H84212
H84213
H84214
H84216
H84217
H84218
H84219
H84220
H84221
H84222
H84223
H84224
H84225
H84227
H84228
H84229
H84230
H84231
H84232
H84234
H84236
H84237
H84241
H84244
H84245
H84246
H84247
H84253
H84254
H84255
H84256
H84259
H84261
H84262
H84263
H84264
H84265
H84266
H84268
H84270
H84271
H84273
H84274
H84276
H84277
H84278
H84279
H84281
H84282
H84284
H84285
H84286
H84287
H84288
H84289
H84291
H84292
H84293
H84294
H84296
H84297
H84298
H84301
H84302
H84303
H84304
H84305
H84308
H84310
H84314
H84315
H84316
H84318
H84320
H84323
H84325
H84326
H84327
H84334
H84336
H84337
H84339
H84340
H84342
H84343
H84344
H84346
H84347
H84348
H84349
H84350
H84399
H84400
H84401
H84404
H84405
H84406
H84409
H84411
H84412
H84413
H84416
H84417
H84418
H84419
H84420
H84421
H84422
H84423
H84424
H84522
H84523
H84524
H84525
H84526
H84527
H84528
H84532
H84533
H84534
H84536
H84537
H84539
H84540
H84541
H84542
H84544
H84546
H84547
H84548
H84549
H84550
H84551
H84552
H84553
H84555
H84556
H84558
H84561
H84562
H84563
H84567
H84568
H84569
H84572
H84573
H85039
H85042
H85043
H85045
H85046
H85047
H85048
H85049
H85051
H85055
H85056
H85058
H85062
H85063
H85065
H85067
H84574
H84575
H84576
H84577
H84580
H84581
H84583
H84584
H84585
H84586
H84588
H84589
H84590
H84592
H84593
H84594
H84595
H84597
H84598
H84599
H84600
H84601
H84603
H84604
H84605
H84606
H84607
H84608
H84609
H84610
H84611
H84612
H84616
H84617
H84618
H84619
H84621
H84622
H84623
H84627
H84629
H84632
H84635
H84636
H84663
H84664
H84666
H84667
H84668
H84669
H84670
H84671
H84673
H84676
H84677
H84678
H84646
H84649
H84650
H84651
H84653
H85071
H85072
H85073
H85074
H85075
H85076
H85077
H85079
H85080
H85081
H85082
H85083
H85084
H85086
H85091
H85092
H85094
H85095
H85096
H85098
H85099
H85100
H85101
H85102
H85103
H85105
H85107
H85111
H85113
H85114
H85116
H85117
H85118
H85119
H85120
H85122
H85123
H85124
H85126
H85127
H85129
H85130
H85131
H85133
H85135
H85136
H85137
H84637
H84638
H84639
H84641
H84642
H84643
H84644
H84655
H84656
H84657
H84658
H84659
H84661
H84662
H84679
H84680
H84681
H84683
H84684
H84685
H84686
H84687
H84688
H84689
H84690
H84691
H84692
H84693
H84694
H84695
H84699
H84700
H84728
H84730
H84732
H84733
H84734
H84735
H84736
H84762
H84763
H84765
H84766
H84769
H84703
H84704
H84706
H84707
H84708
H84709
H85140
H85142
H85143
H85144
H85145
H85147
H85148
H85150
H85151
H85152
H85154
H85156
H85157
H85158
H85159
H85161
H85163
H85164
H85165
H85166
H85168
H85169
H85170
H85172
H85173
H85175
H85176
H85177
H85178
H85179
H85180
H85181
H85183
H85184
H85185
H85188
H85189
H85190
H85191
H85192
H85193
H85194
H85195
H85196
H85197
H85198
H85199
H85200
H84710
H84711
H84712
H84713
H84715
H84716
H84717
H84718
H84740
H84741
H84742
H84743
H84744
H84745
H84772
H84773
H84774
H84775
H84776
H84778
H84779
H84780
H84781
H84782
H84786
H84787
H84719
H84720
H84721
H84722
H84723
H84724
H84726
H84727
H84747
H84748
H84750
H84752
H84754
H84755
H84756
H84758
H84760
H84761
H84788
H84789
H84792
H84793
H84794
H84795
H85201
H85203
H85204
H85205
H85206
H85207
H85208
H85209
H85210
H85212
H85213
H85214
H85306
H85307
H85308
H85309
H85310
H85311
H85312
H85314
H85315
H85317
H85318
H85321
H85322
H85323
H85324
H85325
H85326
H85327
H85328
H85329
H85330
H85331
H85332
H85334
H85335
H85337
H85338
H85339
H85340
H84842
H84843
H84844
H84845
H84846
H84847
H84848
H84859
H84860
H84861
H84862
H84863
H84864
H84865
H84866
H84867
H84877
H84878
H84879
H84881
H84882
H84883
H84884
H84903
H84905
H84906
H84907
H84908
H85341
H85342
H85343
H85344
H85345
H85346
H85347
H85348
H85349
H85350
H85351
H85352
H85353
H85354
H85355
H85356
H85357
H85359
H85360
H85361
H85362
H85364
H85365
H85366
H85367
H85369
H85371
H85372
H85374
H85377
H85378
H85379
H85380
H85381
H85383
H85384
H85385
H85386
H85387
H85388
H85389
H85392
H85394
H85395
H85396
H85397
H85399
H85400
H85401
H85403
H85404
H85405
H85406
H85407
H85410
H85412
H85413
H84885
H84886
H84887
H84888
H84889
H84890
H84936
H84939
H85414
H85415
H85416
H85418
H85420
H85421
H85422
H85423
H85424
H85425
H85428
H85429
H85430
H85432
H85433
H85437
H85529
H85531
H85532
H85533
H85534
H85535
H85536
H85537
H85538
H85539
H85541
H85542
H85543
H85545
H85546
H85547
H85548
H85549
H85550
H85551
H84958
H84959
H84962
H84963
H84964
H84965
H84966
H84967
H84969
H84970
H84971
H84973
H84974
H84983
H84984
H84985
H84986
H84987
H84989
H84990
H84992
H84994
H84995
H84997
H84998
H84999
H85000
H85001
H85552
H85553
H85554
H85555
H85556
H85557
H85559
H85560
H85561
H85563
H85564
H85565
H85566
H85567
H85568
H85569
H85570
H85571
H85572
H85573
H85574
H85575
H85576
H85577
H85579
H85580
H85581
H85582
H85583
H85584
H85585
H85586
H85588
H85589
H85590
H85591
H85592
H85593
H85594
H85595
H85599
H85601
H85603
H85604
H85605
H85606
H85608
H85609
H85610
H85613
H85614
H85618
H84975
H84976
H84977
H84978
H84979
H84980
H84981
H84982
H85002
H85003
H85004
H85005
H85006
H85007
H85008
H85011
H85012
H85013
H85014
H85015
H85016
H85018
H85019
H85020
H85021
H85022
H85023
H85024
H85025
H85027
H85028
H85031
H85033
H85034
H85035
H85036
H85621
H85622
H85624
H85625
H85626
H85627
H85628
H85629
H85630
H85631
H85632
H85633
BE979999
BE980000
BE980001
BE980002
BE980003
H85634
BE980004
BE980006
BE980007
BE980008
H85635
BE980009
BE980010
BE980011
BE980012
H85636
BE980014
BE980015
BE980018
BE980019
BE980020
BE980021
BE980022
BE980023
H85638
BE980024
BE980025
BE980026
BE980029
BE980030
BE980031
BE980032
BE980033
H85640
BE980034
BE980035
BE980036
BE980037
BE980038
H85641
BE980039
BE980042
BE980043
H85642
BE980044
BE980045
BE980046
BE980047
BE980048
BE980049
BE980050
BE980051
BE980052
H85644
BE980053
BE980054
BE980055
BE980057
BE980058
BE980061
BE980062
H85646
BE980063
BE980064
BE980065
BE980066
BE980068
BE980069
BE980070
BE980071
BE980072
BE980073
H85648
BE980074
BE980075
BE980076
BE980080
BE980081
H85649
BE980082
BE980083
BE980084
BE980085
BE980086
BE980087
BE980088
BE980089
BE980091
BE980093
BE980094
BE980096
H85652
BE980097
BE980098
BE980099
BE980100
BE980101
BE980102
BE980103
BE980104
BE980105
BE980106
H85654
BE980107
BE980108
BE980109
BE980110
BE980111
H85655
BE980112
BE980113
BE980114
BE980115
BE980116
H85656
BE980118
BE980119
BE980120
BE980121
H85657
BE980122
BE980987
BE980988
BE980989
BE980990
BE980991
BE980993
BE980994
BE980996
BE980997
BE980998
BE980999
BE981000
BE981001
BE981002
BE981003
BE981004
BE981005
BE981007
BE981008
BE981009
BE981010
BE981011
BE981012
BE981013
BE981014
BE981015
BE981016
BE981018
BE981019
BE981020
BE981021
BE981022
BE981023
BE981024
BE981025
BE981026
BE981027
BE981028
BE981029
BE981030
BE981036
BE981037
BE981038
BE981039
BE981040
BE981031
BE981032
BE981033
BE981034
BE981035
BE981042
BE981043
BE981044
BE981045
BE981047
BE981048
BE981049
BE981050
BE981051
BE981052
BE981053
BE981054
BE981055
BE981057
BE981058
BE981059
BE981060
BE981061
BE981062
BE981064
BE981065
BE981066
BE981067
BE981068
BE981069
BE981070
BE981071
BE981072
BE981073
BE981076
BE981078
BE981079
BE981080
BE981081
BE981082
BE981083
BE981084
BE981085
BE981086
BE981087
BE981088
BE981089
BE981090
BE981091
BE981093
BE981094
BE981097
BE981098
BE981099
BE981100
BE981101
BE981102
BE981103
BE981104
BE981105
BE981106
BE981107
BE981108
BE981109
BE981110
BE981111
BE981112
BE981113
BE981115
BE981116
BE981117
BE981118
BE981119
BE981120
BE981122
BE981123
BE981124
BE981125
BE981126
BE981127
BE981128
BE981129
BE981130
BE981132
BE981133
BE981134
BE981135
BE981136
BE981137
BE981138
BE981139
BE981140
BE981142
BE981143
BE981144
BE981145
BE981146
BE981147
BE981149
BE981150
BE981151
BE981152
BE981153
BE981155
BE981156
BE981157
BE981158
BE981159
BE981160
BE981161
BE981163
BE981164
BE981165
BE981166
BE981167
BE981168
BE981169
BE981170
BE981171
BE981172
BE981173
BE981174
BE981175
BE981176
BE981177
BE981178
BE981179
BE981180
BE981181
BE981182
BE981183
BE981184
BE981185
BE981186
BE981187
BE981188
BE981189
BE981191
BE981192
BE981193
BE981195
BE981197
BE981198
BE981199
BE981200
BE981201
BE981202
BE981203
BE981204
BE981205
BE981206
BE981207
BE981208
BE981209
BE981210
BE981211
BE981212
BE981213
BE981214
BE981215
BE981216
BE981217
BE981218
BE981219
BE981220
BE981221
BE981222
BE981223
BE981224
BE981226
BE981227
BE981228
BE981229
BE981230
BE981231
BE981232
BE981233
BE981235
BE981236
BE981237
BE981238
BE981239
BE981240
BE981241
BE981242
BE981243
BE981244
BE981245
BE981246
BE981247
BE981249
BE981250
BE981251
BE981252
BE981253
BE981254
BE981255
BE981256
BE981257
BE981258
BE981259
BE981260
BE981261
BE981262
BE981263
BE981264
BE981266
BE981267
BE981269
BE981270
BE981271
BE981272
BE981273
BE981274
BE981275
BE981276
BE981277
BE981278
BE981279
BE981280
BE981281
BE981282
BE981283
BE981284
BE981285
BE981286
BE981287
BE981288
BE981289
BE981290
BE981292
BE981294
BE981295
BE981297
BE981298
BE981299
BE981301
BE981302
BE981303
BE981304
BE981305
BE981307
BE981308
BE981310
BE981312
BE981313
BE981314
BE981315
BE981316
BE981317
BE981318
BE981319
BE981320
BE981322
BE981323
BE981325
BE981326
BE981327
BE981328
BE981329
BE981330
BE981331
BE981332
BE981333
BE981334
BE981335
BE981336
BE981337
BE981338
BE981339
BE981340
BE981341
BE981342
BE981343
BE981344
BE981345
BE981346
BE981347
BE981348
BE981349
BE981350
BE981351
BE981352
BE981354
BE981355
BE981357
BE981358
BE981360
BE981361
BE981362
BE981363
BE981364
BE981365
BE981366
BE981367
BE981368
BE981369
BE981370
BE981371
BE981372
BE981373
BE981374
BE981375
BE981376
BE981377
BE981378
BE981379
BE981380
BE981381
BE981382
BE981383
BE981384
BE981385
BE981386
BE981387
BE981388
BE981389
BE981390
BE981391
BE981392
BE981393
BE981394
BE981396
BE981397
BE981398
BE981399
BE981400
BE981401
BE981402
BE981403
BE981404
BE981405
BE981406
BE981407
BE981408
BE981409
BE981410
BE981411
BE981412
BE981413
BE981414
BE981416
BE981417
BE981418
BE981419
BE981420
BE981421
BE981422
BE981423
BE981424
BE981425
BE981426
BE981427
BE981428
BE981429
BE981430
BE981431
BE981432
BE981433
BE981434
BE981435
BE981441
BE981442
BE981443
BE981444
BE981445
BE981436
BE981437
BE981438
BE981439
BE981440
BE981446
BE981447
BE981448
BE981449
BE981450
BE981451
BE981453
BE981454
BE981456
BE981459
BE981460
BE981461
BE981462
BE981463
BE981464
BE981465
BE981466
BE981467
BE981468
BE981469
BE981470
BE981471
BE981472
BE981473
BE981474
BE981475
BE981477
BE981478
BE981479
BE981480
BE981481
BE981482
BE981483
BE981484
BE981485
BE981486
BE981487
BE981488
BE981489
BE981490
BE981491
BE981492
BE981493
BE981494
BE981495
BE981496
BE981497
BE981498
BE981499
BE981500
BE981502
BE981504
BE981505
BE981507
BE981508
BE981509
BE981510
BE981546
BE981547
BE981548
BE981549
BE981550
BE981551
BE981552
BE981553
BE981554
BE981557
BE981558
BE981559
BE981560
BE981561
BE981562
BE981563
BE981565
BE981566
BE981567
BE981569
BE981570
BE981571
BE981572
BE981573
BE981575
BE981576
BE981577
BE981578
BE981579
BE981580
BE981582
BE981583
BE981584
BE981585
BE981511
BE981512
BE981513
BE981514
BE981515
BE981521
BE981522
BE981523
BE981525
BE981516
BE981517
BE981519
BE981520
BE981527
BE981528
BE981529
BE981531
BE981532
BE981533
BE981534
BE981535
BE981536
BE981537
BE981538
BE981539
BE981540
BE981541
BE981542
BE981543
BE981544
BE981545
BE981586
BE981587
BE981588
BE981589
BE981590
BE981591
BE981592
BE981593
BE981594
BE981595
BE981596
BE981597
BE981598
BE981599
BE981600
BE981601
BE981602
BE981603
BE981604
BE981605
BE981606
BE981607
BE981608
BE981609
BE981611
BE981612
BE981613
BE981614
BE981615
BE981616
BE981617
BE981619
BE981621
BE981622
BE981623
BE981624
BE981625
BE981627
BE981628
BE981629
BE981630
BE981631
BE981632
BE981633
BE981634
BE981635
BE981636
BE981637
BE981638
BE981639
BE981640
BE981641
BE981642
BE981643
BE981644
BE981645
BE981646
BE981647
BE981648
BE981649
BE981650
BE981651
BE981653
BE981654
BE981655
BE981656
BE981657
BE981658
BE981659
BE981660
BE981661
BE981662
BE981663
BE981664
BE981666
BE981667
BE981668
BE981669
BE981670
BE981671
BE981672
BE981673
BE981674
BE981675
BE981676
BE981678
BE981679
BE981680
BE981681
BE981682
BE981683
BE981684
BE981685
BE981686
BE981687
BE981688
BE981689
BE981690
BE981691
BE981692
BE981693
BE981694
BE981695
BE981696
BE981697
BE981698
BE981699
BE981700
BE981701
BE981702
BE981703
BE981704
BE981705
BE981706
BE981708
BE981709
BE981710
BE981711
BE981712
BE981713
BE981714
BE981715
BE981716
BE981717
BE981718
BE981719
BE981721
BE981722
BE981723
BE981724
BE981725
BE981726
BE981727
BE981728
BE981729
BE981730
BE981731
BE981733
BE981734
BE981735
BE981736
BE981738
BE981739
BE981740
BE981741
BE981742
BE981743
BE981744
BE981745
BE981746
BE981747
BE981748
BE981749
BE981750
BE981751
BE981752
BE981753
BE981754
BE981755
BE981756
BE981757
BE981758
BE981759
BE981760
BE981761
BE981762
BE981763
BE981764
BE981765
BE981766
BE981767
BE981768
BE981769
BE981770
BE981771
BE981772
BE981773
BE981775
BE981776
BE981777
BE981778
BE981779
BE981780
BE981781
BE981782
BE981783
BE981784
BE981786
BE981787
BE981788
BE981790
BE981791
BE981792
BE981793
BE981794
BE981795
BE981796
BE981797
BE981798
BE981799
BE981800
BE981801
BE981802
BE981803
BE981804
BE981806
BE981807
BE981808
BE981809
BE981810
BE981811
BE981812
BE981813
BE981814
BE981815
BE981816
BE981817
BE981818
BE981819
BE981820
BE981821
BE981822
BE981823
BE981824
BE981825
BE981826
BE981827
BE981829
BE981830
BE981831
BE981832
BE981833
BE981834
BE981835
BE981836
BE981837
BE981838
BE981839
BE981840
BE981841
BE981842
BE981844
BE981845
BE981846
BE981847
BE981848
BE981849
BE981850
BE981851
BE981852
BE981853
BE981854
BE981855
BE981856
BE981857
BE981858
BE981859
BE981860
BE981862
BE981863
BE981864
BE981865
BE981867
BE981868
BE981869
BE981870
BE981871
BE981872
BE981873
BE981874
BE981875
BE981876
BE981877
BE981878
BE981879
BE981880
BE981881
BE981882
BE981883
BE981885
BE981887
BE981888
BE981889
BE981890
BE981891
BE981893
BE981894
BE981895
BE981896
BE981897
BE981898
BE981899
BE981900
BE981901
BE981902
BE981903
BE981904
BE981905
BE981906
BE981907
BE981908
BE981909
BE981910
BE981911
BE981912
BE981913
BE981914
BE981916
BE981917
BE981918
BE981919
BE981920
BE981921
BE981922
BE981923
BE981924
BE981925
BE981926
BE981927
BE981928
BE981929
BE981930
BE981931
BE981932
BE981933
BE981934
BE981935
BE981936
BE981937
BE981938
BE981939
BE981940
BE981941
BE981943
BE981944
BE981945
BE981946
BE981948
BE981949
BE981950
BE981951
BE981952
BE981953
BE981954
BE981955
BE981956
BE981957
BE981958
BE981959
BE981960
BE981962
BE981963
BE981964
BE981965
BE981967
BE981968
BE981969
BE981970
BE981971
BE981972
BE981973
BE981974
BE981975
BE981976
BE981977
BE981978
BE981979
BE981980
BE981981
BE981983
BE981984
BE981985
BE981986
BE981988
BE981989
BE981991
BE981992
BE981993
BE981994
BE981996
BE981997
BE981998
BE981999
BE982000
BE982001
BE982003
BE982004
BE982005
BE982006
BE982007
BE982009
BE982010
BE982011
BE982012
BE982013
BE982014
BE982015
BE982016
BE982017
BE982018
BE982019
BE982020
BE982021
BE982022
BE982023
BE982024
BE982025
BE982026
BE982027
BE982028
BE982029
BE982030
BE982031
BE982032
BE982033
BE982034
BE982035
BE982036
BE982037
BE982038
BE982039
BE982040
BE982042
BE982043
BE982044
BE982045
BE982046
BE982047
BE982048
BE982049
BE982051
BE982052
BE982053
BE982054
BE982055
BE982056
BE982058
BE982060
BE982061
BE982063
BE982064
BE982065
BE982066
BE982068
BE982069
BE982070
BE982071
BE982072
BE982073
BE982075
BE982076
BE982077
BE982078
BE982079
BE982080
BE982081
BE982083
BE982084
BE982085
BE982086
BE982087
BE982088
BE982089
BE982090
BE982091
BE982092
BE982093
BE982094
BE982095
BE982097
BE982099
BE982100
BE982101
BE982102
BE982103
BE982104
BE982105
BE982106
BE982107
BE982108
BE982109
BE982110
BE982111
BE982112
BE982113
BE982114
BE982116
BE982117
BE982120
BE982121
BE982122
BE982123
BE982124
BE982125
BE982126
BE982127
BE982130
BE982131
BE982132
BE982133
BE982134
BE982135
BE982136
BE982137
BE982138
BE982139
BE982140
BE982141
BE982142
BE982143
BE982144
BE982145
BE982146
BE982147
BE982148
BE982149
BE982150
BE982151
BE982152
BE982153
BE982154
BE982155
BE982156
BE982157
BE982158
BE982160
BE982161
BE982162
BE982163
BE982164
BE982165
BE982166
BE982167
BE982168
BE982169
BE982170
BE982171
BE982172
BE982174
BE982175
BE982176
BE982177
BE982178
BE982179
BE982180
BE982181
BE982182
BE982183
BE982184
BE982185
BE982186
BE982187
BE982188
BE982189
BE982190
BE982191
BE982192
BE982193
BE982194
BE982195
BE982196
BE982197
BE982198
BE982199
BE982200
BE982201
BE982202
BE982203
BE982204
BE982205
BE982206
BE982207
BE982208
BE982209
BE982210
BE982212
BE982213
BE982215
BE982216
BE982217
BE982219
BE982220
BE982221
BE982223
BE982224
BE982225
BE982226
BE982227
BE982228
BE982229
BE982230
BE982231
BE982232
BE982233
BE982234
BE982235
BE982236
BE982237
BE982239
BE982240
BE982241
BE982242
BE982243
BE982245
BE982246
BE982247
BE982248
BE982249
BE982250
BE982251
BE982253
BE982254
BE982255
BE982256
BE982257
BE982258
BE982259
BE982260
BE982261
BE982262
BE982263
BE982264
BE982265
BE982266
BE982267
BE982268
BE982269
BE982270
BE982271
BE982272
BE982273
BE982274
BE982275
BE982276
BE982277
BE982278
BE982280
BE982281
BE982282
BE982283
BE982284
BE982285
BE982286
BE982287
BE982288
BE982289
BE982290
BE982291
BE982292
BE982293
BE982294
BE982295
BE982296
BE982297
BE982298
BE982299
BE982300
BE982301
BE982302
BE982303
BE982304
BE982306
BE982307
BE982308
BE982309
BE982310
BE982311
BE982312
BE982313
BE982314
BE982315
BE982316
BE982317
BE982318
BE982319
BE982320
BE982321
BE982322
BE982323
BE982324
BE982325
BE982326
BE982327
BE982328
BE982329
BE982330
BE982331
BE982332
BE982333
BE982334
BE982335
BE982336
BE982337
BE982338
BE982339
BE982340
BE982341
BE982342
BE982343
BE982344
BE982345
BE982346
BE982347
BE982348
BE982349
BE982350
BE982351
BE982352
BE982353
BE982354
BE982355
BE982356
BE982357
BE982358
BE982359
BE982360
BE982361
BE982364
BE982365
BE982367
BE982368
BE982370
BE982371
BE982372
BE982374
BE982375
BE982376
BE982377
BE982378
BE982379
BE982382
BE982383
BE982385
BE982386
BE982388
BE982389
BE982390
BE982391
BE982392
BE982393
BE982394
BE982395
BE982396
BE982397
BE982399
BE982400
BE982401
BE982402
BE982404
BE982405
BE982406
BE982408
BE982409
BE982410
BE982411
BE982412
BE982413
BE982414
BE982415
BE982416
BE982417
BE982418
BE982419
BE982420
BE982421
BE982422
BE982423
BE982424
BE982425
BE982426
BE982427
BE982428
BE982429
BE982430
BE982431
BE982432
BE982433
BE982434
BE982435
BE982436
BE982437
BE982438
BE982439
BE982440
BE982441
BE982442
BE982443
BE982444
BE982445
BE982446
BE982447
BE982448
BE982449
BE982450
BE982451
BE982452
BE982453
BE982454
BE982455
BE982456
BE982457
BE982460
BE982461
BE982462
BE982463
BE982464
BE982465
BE982466
BE982467
BE982468
BE982469
BE982470
BE982471
BE982472
BE982473
BE982474
BE982475
BE982476
BE982477
BE982479
BE982480
BE982481
BE982482
BE982483
BE982484
BE982485
BE982486
BE982487
BE982488
BE982489
BE982490
BE982491
BE982493
BE982494
BE982495
BE982496
BE982497
BE982498
BE982499
BE982500
BE982501
BE982502
BE982503
BE982504
BE982505
BE982506
BE982507
BE982508
BE982509
BE982510
BE982512
BE982513
BE982514
BE982515
BE982516
BE982517
BE982518
BE982519
BE982520
BE982521
BE982522
BE982523
BE982524
BE982526
BE982527
BE982528
BE982530
BE982531
BE982532
BE982533
BE982534
BE982536
BE982537
BE982538
BE982539
BE982540
BE982541
BE982542
BE982543
BE982544
BE982545
BE982546
BE982547
BE982548
BE982549
BE982551
BE982553
BE982554
BE982555
BE982556
BE982557
BE982558
BE982559
BE982560
BE982561
BE982562
BE982563
BE982564
BE982565
BE982566
BE982567
BE982568
BE982569
BE982570
BE982571
BE982572
BE982573
BE982574
BE982575
BE982576
BE982577
BE982578
BE982579
BE982580
BE982581
BE982582
BE982583
BE982584
BE982585
BE982586
BE982587
BE982588
BE982589
BE982590
BE982591
BE982592
BE982593
BE982594
BE982596
BE982597
BE982598
BE982599
BE982600
BE982601
BE982602
BE982603
BE982604
BE982605
BE982606
BE982607
BE982608
BE982610
BE982611
BE982612
BE982613
BE982614
BE982615
BE982616
BE982618
BE982620
BE982622
BE982623
BE982624
BE982625
BE982626
BE982627
BE982628
BE982629
BE982630
BE982631
BE982632
BE982633
BE982634
BE982635
BE982637
BE982638
BE982639
BE982640
BE982641
BE982642
BE982643
BE982644
BE982646
BE982647
BE982648
BE982649
BE982650
BE982651
BE982652
BE982653
BE982654
BE982655
BE982656
BE982657
BE982658
BE982659
BE982660
BE982661
BE982662
BE982663
BE982664
BE982665
BE982666
BE982667
BE982668
BE982669
BE982670
BE982671
BE982672
BE982673
BE982674
BE982675
BE982676
BE982677
BE982678
BE982679
BE982680
BE982681
BE982683
BE982684
BE982685
BE982686
BE982687
BE982688
BE982689
BE982690
BE982691
BE982692
BE982693
BE982694
BE982695
BE982696
BE982697
BE982698
BE982699
BE982700
BE982701
BE982702
BE982703
BE982704
BE982705
BE982706
BE982707
BE982708
BE982709
BE982710
BE982711
BE982712
BE982713
BE982714
BE982715
BE982716
BE982717
BE982719
BE982720
BE982722
BE982724
BE982725
BE982726
BE982727
BE982728
BE982730
BE982731
BE982732
BE982733
BE982734
BE982735
BE982736
BE982737
BE982738
BE982739
BE982744
BE982745
BE982746
BE982747
BE982748
BE982749
BE982750
BE982751
BE982752
BE982753
BE982754
BE982755
BE982756
BE982757
BE982758
BE982761
BE982763
BE982764
BE982765
BE982766
BE982767
BE982768
BE982769
BE982770
BE982771
BE982772
BE982773
BE982774
BE982775
BE982776
BE982777
BE982778
BE982779
BE982781
BE982782
BE982783
BE982784
BE982821
BE982822
BE982823
BE982824
BE982825
BE982826
BE982828
BE982829
BE982830
BE982831
BE982832
BE982833
BE982834
BE982835
BE982836
BE982837
BE982839
BE982841
BE982842
BE982843
BE982844
BE982845
BE982847
BE982849
BE982850
BE982851
BE982852
BE982853
BE982854
BE982855
BE982856
BE982857
BE982858
BE982859
BE982860
BE982786
BE982788
BE982789
BE982790
BE982791
BE982792
BE982793
BE982794
BE982795
BE982796
BE982797
BE982798
BE982799
BE982800
BE982802
BE982804
BE982805
BE982807
BE982808
BE982809
BE982810
BE982811
BE982812
BE982813
BE982814
BE982816
BE982817
BE982818
BE982819
BE982820
BE982861
BE982863
BE982864
BE982865
BE982866
BE982867
BE982868
BE982869
BE982870
BE982871
BE982872
BE982873
BE982874
BE982875
BE982877
BE982879
BE982880
BE982881
BE982882
BE982883
BE982884
BE982885
BE982886
BE982887
BE982888
BE982889
BE982890
BE982891
BE982892
BE982894
BE982895
BE982896
BE982897
BE982898
BE982899
BE982900
BE982901
BE982902
BE982904
BE982905
BE982906
BE982907
BE982908
BE982909
BE982910
BE982911
BE982913
BE982914
BE982915
BE982916
BE982917
BE982918
BE982919
BE982921
BE982922
BE982923
BE982924
BE982925
BE982926
BE982927
BE982928
BE982929
BE982930
BE982932
BE982934
BE982935
BE982937
BE982938
BE982939
BE982940
BE982941
BE982942
BE982943
BE982944
BE982946
BE982947
BE982948
BE982949
BE982950
BE982951
BE982952
BE982953
BE982954
BE982955
BE982956
BE982957
BE982958
BE982959
BE982960
BE982961
BE982962
BE982963
BE982964
BE982966
BE982967
BE982968
BE982969
BE982970
BE982971
BE982972
BE982973
BE982974
BE982975
BE982976
BE982977
BE982979
BE982980
BE982981
BE982982
BE982983
BE982984
BE982985
BE982987
BE982988
BE982989
BE982990
BE982991
BE982992
BE982993
BE982994
BE982996
BE982998
BE982999
BE983000
BE983001
BE983002
BE983003
BE983004
BE983005
BE983006
BE983008
BE983009
BE983010
BE983011
BE983012
BE983013
BE983014
BE983015
BE983016
BE983017
BE983018
BE983019
BE983020
BE983021
BE983022
BE983023
BE983024
BE983025
BE983026
BE983028
BE983029
BE983030
BE983031
BE983032
BE983033
BE983034
BE983035
BE983036
BE983038
BE983039
BE983041
BE983043
BE983044
BE983045
BE983046
BE983047
BE983048
BE983049
BE983051
BE983053
BE983054
BE983055
BE983056
BE983057
BE983058
BE983059
BE983060
BE983061
BE983062
BE983063
BE983065
BE983066
BE983067
BE983068
BE983070
BE983071
BE983072
BE983074
BE983075
BE983076
BE983078
BE983079
BE983080
BE983081
BE983083
BE983084
BE983086
BE983089
BE983090
BE983091
BE983093
BE983094
BE983095
BE983096
BE983097
BE983098
BE983099
BE983100
BE983101
BE983103
BE983104
BE983106
BE983107
BE983108
BE983109
BE983110
BE983112
BE983113
BE983116
BE983117
BE983118
BE983119
BE983121
BE983122
BE983124
BE983125
BE983126
BE983128
BE983129
BE983130
BE983131
BE983133
BE983134
BE983135
BE983136
BE983137
BE983139
BE983140
BE983141
BE983142
BE983143
BE983144
BE983145
BE983146
BE983147
BE983148
BE983149
BE983150
BE983152
BE983154
BE983155
BE983156
BE983159
BE983160
BE983161
BE983162
BE983163
BE983164
BE983165
BE983166
BE983167
BE983168
BE983169
BE983170
BE983171
BE983172
BE983173
BE983174
BE983175
BE983176
BE983177
BE983178
BE983179
BE983180
BE983181
BE983182
BE983183
BE983184
BE983185
BE983186
BE983187
BE983188
BE983189
BE983190
BE983191
BE983192
BE983193
BE983195
BE983196
BE983197
BE983198
BE983199
BE983200
BE983201
BE983202
BE983203
BE983204
BE983205
BE983206
BE983207
BE983208
BE983210
BE983211
BE983212
BE983213
BE983216
BE983217
BE983218
BE983219
BE983220
BE983221
BE983222
BE983223
BE983224
BE983225
BE983226
BE983227
BE983228
BE983229
BE983230
BE983231
BE983232
BE983233
BE983234
BE983235
BE983237
BE983238
BE983239
BE983240
BE983241
BE983243
BE983244
BE983245
BE983247
BE983248
BE983249
BE983251
BE983252
BE983253
BE983254
BE983255
BE983256
BE983257
BE983258
BE983259
BE983260
BE983261
BE983262
BE983263
BE983264
BE983265
BE983266
BE983267
BE983268
BE983269
BE983271
BE983272
BE983273
BE983274
BE983275
BE983276
BE983277
BE983278
BE983279
BE983280
BE983281
BE983282
BE983283
BE983284
BE983285
BE983286
BE983287
BE983288
BE983289
BE983290
BE983291
BE983292
BE983293
BE983294
BE983295
BE983296
BE983297
BE983298
BE983299
BE983300
BE983301
BE983302
BE983303
BE983304
BE983305
BE983306
BE983307
BE983308
BE983309
BE983310
BE983311
BE983312
BE983313
BE983314
BE983315
BE983316
BE983317
BE983318
BE983319
BE983320
BE983321
BE983322
BE983323
BE983324
BE983325
BE983326
BE983327
BE983328
BE983329
BE983330
BE983331
BE983332
BE983333
BE983334
BE983335
BE983336
BE983337
BE983338
BE983339
BE983340
BE983342
BE983343
BE983344
BE983345
BE983347
BE983349
BE983350
BE983351
BE983352
BE983353
BE983354
BE983355
BE983356
BE983359
BE983360
BE983362
BE983363
BE983364
BE983365
BE983366
BE983367
BE983368
BE983369
BE983370
BE983371
BE983372
BE983373
BE983374
BE983375
BE983376
BE983378
BE983379
BE983380
BE983381
BE983382
BE983383
BE983384
BE983385
BE983386
BE983387
BE983388
BE983389
BE983390
BE983392
BE983393
BE983394
BE983395
BE983396
BE983397
BE983398
BE983399
BE983400
BE983401
BE983402
BE983404
BE983405
BE983410
BE983411
BE983412
BE983413
BE983414
BE983415
BE983416
BE983417
BE983418
BE983419
BE983421
BE983424
BE983425
BE983426
BE983427
BE983428
BE983429
BE983430
BE983431
BE983432
BE983433
BE983434
BE983435
BE983436
BE983437
BE983438
BE983439
BE983440
BE983441
BE983442
BE983443
BE983444
BE983445
BE983446
BE983447
BE983448
BE983449
BE983450
BE983452
BE983453
BE983454
BE983455
BE983456
BE983457
BE983459
BE983460
BE983461
BE983462
BE983463
BE983464
BE983465
BE983466
BE983467
BE983468
BE983469
BE983470
BE983471
BE983472
BE983473
BE983474
BE983475
BE983476
BE983477
BE983478
BE983479
BE983481
BE983482
BE983483
BE983484
BE983485
BE983486
BE983487
BE983488
BE983489
BE983490
BE983491
BE983492
BE983493
BE983495
BE983496
BE983497
BE983498
BE983499
BE983500
BE983501
BE983502
BE983503
BE983504
BE983505
BE983506
BE983507
BE983508
BE983509
BE983510
BE983511
BE983512
BE983513
BE983514
BE983515
BE983516
BE983517
BE983518
BE983519
BE983520
BE983521
BE983522
BE983523
BE983524
BE983525
BE983526
BE983527
BE983528
BE983529
BE983531
BE983532
BE983533
BE983534
BE983535
BE983536
BE983537
BE983538
BE983539
BE983540
BE983541
BE983542
BE983543
BE983545
BE983546
BE983547
BE983548
BE983549
BE983550
BE983551
BE983552
BE983553
BE983554
BE983555
BE983556
BE983558
BE983559
BE983560
BE983561
BE983562
BE983563
BE983564
BE983565
BE983567
BE983568
BE983569
BE983570
BE983571
BE983572
BE983573
BE983574
BE983575
BE983576
BE983577
BE983578
BE983579
BE983580
BE983581
BE983582
BE983583
BE983584
BE983585
BE983586
BE983587
BE983588
BE983589
BE983590
BE983591
BE983592
BE983593
BE983594
BE983596
BE983597
BE983598
BE983599
BE983600
BE983601
BE983602
BE983603
BE983604
BE983605
BE983606
BE983608
BE983609
BE983610
BE983611
BE983612
BE983613
BE983614
BE983615
BE983616
BE983617
BE983618
BE983619
BE983620
BE983622
BE983623
BE983624
BE983625
BE983626
BE983627
BE983628
BE983629
BE983631
BE983632
BE983633
BE983634
BE983635
BE983636
BE983637
BE983638
BE983639
BE983640
BE983641
BE983642
BE983643
BE983644
BE983647
BE983648
BE983650
BE983651
BE983652
BE983653
BE983654
BE983655
BE983656
BE983657
BE983658
BE983659
BE983660
BE983661
BE983662
BE983663
BE983664
BE983665
BE983666
BE983667
BE983669
BE983670
BE983671
BE983672
BE983673
BE983674
BE983675
BE983676
BE983677
BE983678
BE983679
BE983680
BE983681
BE983682
BE983683
BE983684
BE983685
BE983687
BE983688
BE983689
BE983690
BE983691
BE983692
BE983693
BE983694
BE983695
BE983696
BE983697
BE983698
BE983699
BE983700
BE983701
BE983702
BE983703
BE983704
BE983705
BE983706
BE983707
BE983708
BE983709
BE983710
BE983711
BE983713
BE983714
BE983715
BE983717
BE983718
BE983719
BE983720
BE983721
BE983722
BE983723
BE983724
BE983725
BE983726
BE983727
BE983728
BE983729
BE983730
BE983731
BE983732
BE983734
BE983735
BE983736
BE983737
BE983738
BE983739
BE983740
BE983741
BE983742
BE983743
BE983744
BE983745
BE983746
BE983747
BE983748
BE983750
BE983751
BE983752
BE983754
BE983755
BE983756
BE983757
BE983759
BE983760
BE983762
BE983763
BE983764
BE983765
BE983766
BE983767
BE983768
BE983769
BE983770
BE983771
BE983772
BE983773
BE983774
BE983775
BE983777
BE983779
BE983780
BE983781
BE983782
BE983784
BE983786
BE983787
BE983788
BE983789
BE983791
BE983794
BE983795
BE983796
BE983797
BE983798
BE983799
BE983800
BE983801
BE983802
BE983803
BE983804
BE983805
BE983806
BE983807
BE983808
BE983809
BE983810
BE983811
BE983812
BE983814
BE983815
BE983816
BE983817
BE983818
BE983820
BE983821
BE983822
BE983823
BE983825
BE983826
BE983827
BE983828
BE983829
BE983830
BE983831
BE983832
BE983833
BE983834
BE983835
BE983836
BE983837
BE983838
BE983839
BE983840
BE983841
BE983842
BE983843
BE983844
BE983845
BE983846
BE983847
BE983849
BE983850
BE983851
BE983852
BE983853
BE983854
BE983855
BE983856
BE983857
BE983858
BE983859
BE983860
BE983861
BE983862
BE983863
BE983864
BE983865
BE983867
BE983868
BE983869
BE983870
BE983871
BE983872
BE983873
BE983874
BE983875
BE983876
BE983877
BE983878
BE983879
BE983880
BE983881
BE983882
BE983883
BE983884
BE983885
BE983886
BE983887
BE983888
BE983889
BE983890
BE983891
BE983892
BE983893
BE983894
BE983895
BE983897
BE983898
BE983899
BE983900
BE983901
BE983902
BE983903
BE983904
BE983905
BE983906
BE983907
BE983908
BE983909
BE983910
BE983911
BE983912
BE983913
BE983914
BE983915
BE983916
BE983917
BE983918
BE983919
BE983920
BE983921
BE983922
BE983923
BE983924
BE983925
BE983926
BE983927
BE983928
BE983929
BE983930
BE983931
BE983932
BE983933
BE983934
BE983935
BE983936
BE983937
BE983938
BE983939
BE983940
BE983941
BE983942
BE983943
BE983944
BE983945
BE983946
BE983947
BE983948
BE983949
BE983950
BE983951
BE983952
BE983953
BE983954
BE983955
BE983956
BE983957
BE983958
BE983959
BE983960
BE983961
BE983962
BE983963
BE983964
BE983965
BE983966
BE983967
BE983968
BE983969
BE983970
BE983971
BE983972
BE983973
BE983974
BE983975
BE983976
BE983977
BE983979
BE983980
BE983981
BE983982
BE983983
BE983984
BE983985
BE983986
BE983988
BE983990
BE983991
BE983992
BE983993
BE983994
BE983995
BE983996
BE983997
BE983998
BE983999
BE984001
BE984002
BE984003
BE984004
BE984005
BE984007
BE984008
BE984009
BE984010
BE984011
BE984013
BE984015
BE984016
BE984017
BE984018
BE984019
BE984020
BE984021
BE984022
BE984023
BE984024
BE984025
BE984027
BE984028
BE984029
BE984030
BE984031
BE984032
BE984033
BE984034
BE984035
BE984036
BE984037
BE984038
BE984039
BE984041
BE984042
BE984043
BE984044
BE984046
BE984047
BE984048
BE984049
BE984050
BE984051
BE984052
BE984053
BE984055
BE984057
BE984058
BE984096
BE984097
BE984099
BE984100
BE984101
BE984102
BE984103
BE984104
BE984105
BE984106
BE984107
BE984108
BE984109
BE984110
BE984112
BE984113
BE984114
BE984115
BE984116
BE984117
BE984118
BE984119
BE984120
BE984121
BE984122
BE984123
BE984124
BE984125
BE984126
BE984127
BE984128
BE984129
BE984130
BE984131
BE984132
BE984133
BE984134
BE984135
BE984061
BE984062
BE984063
BE984064
BE984065
BE984066
BE984067
BE984068
BE984069
BE984070
BE984071
BE984072
BE984074
BE984075
BE984076
BE984077
BE984078
BE984079
BE984080
BE984081
BE984082
BE984083
BE984084
BE984086
BE984087
BE984088
BE984089
BE984090
BE984091
BE984092
BE984093
BE984094
BE984095
BE984137
BE984138
BE984139
BE984140
BE984141
BE984142
BE984143
BE984144
BE984145
BE984146
BE984147
BE984148
BE984149
BE984150
BE984156
BE984157
BE984158
BE984159
BE984160
BE984151
BE984152
BE984153
BE984154
BE984155
BE984161
BE984162
BE984163
BE984164
BE984165
BE984166
BE984168
BE984169
BE984170
BE984171
BE984174
BE984175
BE984176
BE984177
BE984178
BE984179
BE984180
BE984181
BE984182
BE984184
BE984185
BE984186
BE984187
BE984188
BE984190
BE984191
BE984192
BE984193
BE984194
BE984195
BE984196
BE984197
BE984198
BE984199
BE984200
BE984201
BE984202
BE984203
BE984204
BE984205
BE984206
BE984207
BE984208
BE984209
BE984210
BE984211
BE984212
BE984213
BE984214
BE984215
BE984216
BE984217
BE984218
BE984219
BE984220
BE984221
BE984222
BE984224
BE984225
BE984226
BE984227
BE984228
BE984229
BE984230
BE984232
BE984233
BE984234
BE984235
BE984236
BE984237
BE984238
BE984239
BE984240
BE984242
BE984243
BE984244
BE984245
BE984247
BE984248
BE984249
BE984250
BE984252
BE984253
BE984254
BE984256
BE984257
BE984258
BE984259
BE984260
BE984262
BE984263
BE984264
BE984266
BE984267
BE984268
BE984270
BE984272
BE984273
BE984274
BE984275
BE984276
BE984277
BE984278
BE984279
BE984280
BE984281
BE984282
BE984283
BE984284
BE984285
BE984286
BE984287
BE984288
BE984290
BE984291
BE984292
BE984293
BE984294
BE984295
BE984296
BE984297
BE984298
BE984299
BE984300
BE984301
BE984303
BE984304
BE984305
BE984307
BE984308
BE984309
BE984310
BE984311
BE984312
BE984313
BE984314
BE984315
BE984316
BE984317
BE984318
BE984319
BE984320
BE984321
BE984322
BE984323
BE984324
BE984325
BE984326
BE984329
BE984330
BE984332
BE984333
BE984334
BE984335
BE984336
BE984337
BE984338
BE984339
BE984340
BE984341
BE984342
BE984343
BE984344
BE984345
BE984346
BE984347
BE984348
BE984349
BE984350
BE984351
BE984352
BE984353
BE984354
BE984355
BE984356
BE984357
BE984358
BE984359
BE984360
BE984361
BE984362
BE984363
BE984364
BE984365
BE984366
BE984367
BE984368
BE984369
BE984370
BE984371
BE984372
BE984373
BE984374
BE984375
BE984377
BE984378
BE984379
BE984380
BE984382
BE984383
BE984384
BE984385
BE984386
BE984388
BE984389
BE984390
BE984391
BE984392
BE984393
BE984394
BE984396
BE984397
BE984399
BE984400
BE984401
BE984402
BE984403
BE984404
BE984405
BE984406
BE984407
BE984408
BE984409
BE984410
BE984411
BE984412
BE984413
BE984414
BE984415
BE984416
BE984417
BE984418
BE984419
BE984420
BE984421
BE984422
BE984424
BE984425
BE984426
BE984427
BE984428
BE984429
BE984430
BE984431
BE984432
BE984433
BE984435
BE984436
BE984437
BE984438
BE984439
BE984441
BE984442
BE984443
BE984444
BE984445
BE984446
BE984447
BE984448
BE984449
BE984450
BE984451
BE984452
BE984453
BE984454
BE984455
BE984456
BE984457
BE984458
BE984459
BE984460
BE984461
BE984463
BE984465
BE984466
BE984467
BE984468
BE984469
BE984470
BE984471
BE984472
BE984473
BE984474
BE984475
BE984476
BE984477
BE984478
BE984479
BE984480
BE984481
BE984482
BE984483
BE984484
BE984485
BE984486
BE984487
BE984488
BE984489
BE984490
BE984491
BE984492
BE984493
BE984494
BE984495
BE984496
BE984497
BE984498
BE984499
BE984500
BE984501
BE984502
BE984503
BE984504
BE984505
BE984506
BE984507
BE984508
BE984509
BE984510
BE984511
BE984512
BE984513
BE984514
BE984515
BE984516
BE984518
BE984519
BE984520
BE984521
BE984523
BE984524
BE984525
BE984526
BE984527
BE984528
BE984529
BE984531
BE984532
BE984533
BE984534
BE984535
BE984536
BE984537
BE984538
BE984539
BE984540
BE984541
BE984545
BE984546
BE984547
BE984548
BE984549
BE984550
BE984551
BE984552
BE984553
BE984555
BE984556
BE984557
BE984558
BE984559
BE984561
BE984562
BE984563
BE984564
BE984566
BE984567
BE984568
BE984569
BE984570
BE984572
BE984573
BE984574
BE984575
BE984576
BE984577
BE984578
BE984580
BE984581
BE984582
BE984583
BE984584
BE984585
BE984586
BE984587
BE984589
BE984590
BE984591
BE984592
BE984593
BE984594
BE984595
BE984596
BE984597
BE984598
BE984600
BE984601
BE984602
BE984603
BE984604
BE984605
BE984606
BE984608
BE984609
BE984610
BE984612
BE984613
BE984614
BE984615
BE984616
BE984617
BE984619
BE984620
BE984621
BE984622
BE984624
BE984625
BE984626
BE984627
BE984628
BE984629
BE984630
BE984631
BE984632
BE984633
BE984634
BE984635
BE984637
BE984638
BE984639
BE984640
BE984641
BE984642
BE984643
BE984644
BE984645
BE984646
BE984647
BE984648
BE984649
BE984650
BE984651
BE984652
BE984653
BE984654
BE984655
BE984656
BE984657
BE984658
BE984660
BE984661
BE984662
BE984663
BE984664
BE984666
BE984667
BE984668
BE984669
BE984676
BE984677
BE984678
BE984679
BE984680
BE984671
BE984672
BE984673
BE984674
BE984675
BE984681
BE984682
BE984683
BE984684
BE984685
BE984686
BE984687
BE984688
BE984689
BE984690
BE984691
BE984692
BE984694
BE984695
BE984696
BE984697
BE984698
BE984699
BE984700
BE984701
BE984702
BE984703
BE984704
BE984705
BE984707
BE984708
BE984709
BE984710
BE984711
BE984713
BE984714
BE984715
BE984716
BE984717
BE984718
BE984720
BE984721
BE984722
BE984723
BE984724
BE984725
BE984726
BE984727
BE984728
BE984729
BE984730
BE984732
BE984733
BE984734
BE984735
BE984736
BE984737
BE984740
BE984741
BE984742
BE984744
BE984745
BE984746
BE984747
BE984748
BE984750
BE984751
BE984752
BE984753
BE984754
BE984755
BE984756
BE984757
BE984758
BE984759
BE984760
BE984761
BE984762
BE984763
BE984764
BE984765
BE984767
BE984768
BE984769
BE984771
BE984772
BE984773
BE984775
BE984776
BE984778
BE984779
BE984781
BE984782
BE984783
BE984784
BE984785
BE984787
BE984788
BE984789
BE984790
BE984791
BE984793
BE984794
BE984795
BE984796
BE984797
BE984798
BE984799
BE984800
BE984801
BE984802
BE984803
BE984804
BE984805
BE984806
BE984807
BE984808
BE984809
BE984810
BE984812
BE984813
BE984814
BE984815
BE984816
BE984817
BE984818
BE984819
BE984820
BE984821
BE984822
BE984823
BE984824
BE984825
BE984826
BE984827
BE984828
BE984829
BE984830
BE984831
BE984832
BE984833
BE984834
BE984836
BE984837
BE984838
BE984839
BE984840
BE984841
BE984842
BE984843
BE984844
BE984846
BE984847
BE984848
BE984849
BE984850
BE984851
BE984852
BE984853
BE984854
BE984855
BE984856
BE984857
BE984858
BE984859
BE984862
BE984864
BE984865
BE984866
BE984867
BE984868
BE984869
BE984870
BE984871
BE984873
BE984875
BE984876
BE984877
BE984878
BE984879
BE984880
BE984881
BE984882
BE984883
BE984884
BE984885
BE984886
BE984887
BE984888
BE984889
BE984890
BE984891
BE984892
BE984893
BE984894
BE984895
BE984896
BE984897
BE984898
BE984900
BE984901
BE984902
BE984904
BE984905
BE984906
BE984907
BE984908
BE984909
BE984910
BE984911
BE984912
BE984913
BE984914
BE984915
BE984916
BE984917
BE984918
BE984920
BE984921
BE984922
BE984925
BE984926
BE984927
BE984928
BE984929
BE984930
BE984931
BE984932
BE984933
BE984934
BE984935
BE984936
BE984937
BE984938
BE984939
BE984940
BE984941
BE984943
BE984944
BE984945
BE984946
BE984947
BE984948
BE984949
BE984950
BE984951
BE984952
BE984953
BE984954
BE984955
BE984957
BE984958
BE984959
BE984961
BE984962
BE984963
BE984964
BE984965
BE984966
BE984968
BE984969
BE984970
BE984971
BE984972
BE984973
BE984974
BE984975
BE984976
BE984978
BE984979
BE984980
BE984981
BE984982
BE984983
BE984984
BE984985
BE984987
BE984988
BE984991
BE984992
BE984993
BE984994
BE984995
BE984996
BE984997
BE984998
BE984999
BE985000
BE985001
BE985002
BE985003
BE985004
BE985005
BE985006
BE985007
BE985008
BE985009
BE985010
BE985011
BE985012
BE985013
BE985014
BE985015
BE985016
BE985017
BE985018
BE985019
BE985020
BE985021
BE985022
BE985023
BE985024
BE985025
BE985026
BE985027
BE985028
BE985029
BE985030
BE985031
BE985032
BE985033
BE985034
BE985035
BE985036
BE985039
BE985040
BE985041
BE985042
BE985043
BE985044
BE985045
BE985046
BE985047
BE985049
BE985050
BE985051
BE985052
BE985053
BE985054
BE985055
BE985056
BE985057
BE985059
BE985060
BE985061
BE985062
BE985063
BE985064
BE985065
BE985066
BE985067
BE985068
BE985069
BE985072
BE985073
BE985075
BE985077
BE985078
BE985080
BE985081
BE985082
BE985083
BE985084
BE985085
BE985086
BE985087
BE985088
BE985089
BE985090
BE985091
BE985092
BE985096
BE985097
BE985099
BE985100
BE985101
BE985102
BE985103
BE985104
BE985105
BE985106
BE985107
BE985108
BE985109
BE985111
BE985112
BE985113
BE985114
BE985115
BE985116
BE985117
BE985118
BE985119
BE985120
BE985121
BE985122
BE985123
BE985124
BE985125
BE985126
BE985127
BE985128
BE985129
BE985130
BE985131
BE985132
BE985133
BE985134
BE985135
BE985136
BE985137
BE985138
BE985139
BE985140
BE985141
BE985142
BE985143
BE985144
BE985145
BE985146
BE985147
BE985148
BE985149
BE985150
BE985151
BE985152
BE985153
BE985154
BE985155
BE985156
BE985157
BE985158
BE985159
BE985160
BE985161
BE985162
BE985163
BE985164
BE985165
BE985166
BE985167
BE985168
BE985169
BE985170
BE985171
BE985172
BE985173
BE985175
BE985176
BE985178
BE985179
BE985180
BE985181
BE985182
BE985183
BE985184
BE985185
BE985186
BE985187
BE985188
BE985189
BE985190
BE985191
BE985192
BE985194
BE985195
BE985196
BE985197
BE985198
BE985199
BE985200
BE985202
BE985204
BE985205
BE985206
BE985207
BE985208
BE985209
BE985210
BE985211
BE985212
BE985213
BE985214
BE985216
BE985217
BE985218
BE985219
BE985220
BE985221
BE985222
BE985223
BE985224
BE985225
BE985226
BE985227
BE985228
BE985229
BE985230
BE985231
BE985232
BE985233
BE985235
BE985236
BE985237
BE985238
BE985239
BE985241
BE985244
BE985245
BE985246
BE985247
BE985248
BE985249
BE985250
BE985251
BE985252
BE985253
BE985254
BE985255
BE985256
BE985257
BE985258
BE985259
BE985260
BE985262
BE985263
BE985264
BE985265
BE985266
BE985267
BE985268
BE985269
BE985270
BE985271
BE985272
BE985273
BE985274
BE985275
BE985276
BE985277
BE985278
BE985279
BE985280
BE985281
BE985282
BE985283
BE985284
BE985285
BE985286
BE985287
BE985288
BE985289
BE985290
BE985291
BE985292
BE985293
BE985294
BE985295
BE985296
BE985297
BE985298
BE985299
BE985300
BE985301
BE985302
BE985303
BE985304
BE985305
BE985306
BE985307
BE985308
BE985309
BE985310
BE985311
BE985312
BE985313
BE985314
BE985315
BE985316
BE985317
BE985318
BE985319
BE985320
BE985322
BE985323
BE985324
BE985325
BE985326
BE985327
BE985329
BE985330
BE985331
BE985332
BE985333
BE985334
BE985335
BE985371
BE985372
BE985373
BE985374
BE985375
BE985378
BE985379
BE985380
BE985382
BE985383
BE985384
BE985385
BE985386
BE985387
BE985388
BE985389
BE985390
BE985391
BE985392
BE985393
BE985394
BE985395
BE985396
BE985397
BE985398
BE985399
BE985400
BE985401
BE985402
BE985403
BE985404
BE985405
BE985406
BE985407
BE985408
BE985409
BE985410
BE985337
BE985338
BE985339
BE985340
BE985341
BE985342
BE985343
BE985345
BE985347
BE985348
BE985349
BE985350
BE985351
BE985352
BE985353
BE985354
BE985355
BE985356
BE985357
BE985358
BE985359
BE985360
BE985361
BE985363
BE985364
BE985366
BE985367
BE985368
BE985369
BE985370
BE985411
BE985412
BE985414
BE985415
BE985416
BE985417
BE985418
BE985420
BE985421
BE985422
BE985423
BE985424
BE985425
BE985427
BE985428
BE985429
BE985430
BE985431
BE985432
BE985433
BE985435
BE985436
BE985437
BE985438
BE985439
BE985440
BE985441
BE985442
BE985443
BE985444
BE985445
BE985446
BE985448
BE985449
BE985450
BE985453
BE985454
BE985455
BE985456
BE985457
BE985458
BE985459
BE985460
BE985463
BE985464
BE985465
BE985466
BE985467
BE985468
BE985469
BE985470
BE985471
BE985472
BE985473
BE985474
BE985475
BE985476
BE985477
BE985478
BE985479
BE985480
BE985481
BE985482
BE985483
BE985484
BE985486
BE985487
BE985488
BE985489
BE985490
BE985491
BE985492
BE985493
BE985494
BE985495
BE985496
BE985497
BE985498
BE985500
BE985501
BE985502
BE985503
BE985504
BE985505
BE985511
BE985512
BE985513
BE985514
BE985515
BE985506
BE985507
BE985509
BE985510
BE985516
BE985517
BE985518
BE985519
BE985521
BE985522
BE985523
BE985524
BE985525
BE985526
BE985527
BE985528
BE985529
BE985530
BE985531
BE985532
BE985533
BE985534
BE985535
BE985536
BE985537
BE985538
BE985539
BE985540
BE985541
BE985542
BE985543
BE985544
BE985545
BE985546
BE985547
BE985548
BE985549
BE985550
BE985551
BE985552
BE985553
BE985554
BE985555
BE985556
BE985557
BE985558
BE985559
BE985561
BE985562
BE985563
BE985564
BE985565
BE985566
BE985568
BE985569
BE985570
BE985571
BE985572
BE985573
BE985575
BE985576
BE985578
BE985579
BE985580
BE985581
BE985582
BE985583
BE985584
BE985585
BE985586
BE985587
BE985588
BE985590
BE985591
BE985592
BE985593
BE985595
BE985596
BE985597
BE985598
BE985599
BE985600
BE985601
BE985602
BE985603
BE985604
BE985606
BE985607
BE985608
BE985609
BE985611
BE985612
BE985613
BE985614
BE985615
BE985617
BE985618
BE985619
BE985620
BE985621
BE985622
BE985623
BE985624
BE985625
BE985626
BE985627
BE985628
BE985629
BE985630
BE985631
BE985632
BE985633
BE985634
BE985636
BE985637
BE985638
BE985639
BE985640
BE985641
BE985642
BE985643
BE985644
BE985645
BE985646
BE985647
BE985648
BE985649
BE985651
BE985652
BE985653
BE985654
BE985655
BE985656
BE985657
BE985658
BE985659
BE985660
BE985661
BE985662
BE985663
BE985665
BE985667
BE985668
BE985672
BE985673
BE985674
BE985675
BE985676
BE985678
BE985679
BE985680
BE985681
BE985683
BE985684
BE985685
BE985686
BE985687
BE985688
BE985693
BE985694
BE985695
BE985696
BE985697
BE985698
BE985699
BE985700
BE985701
BE985702
BE985703
BE985704
BE985705
BE985706
BE985707
BE985708
BE985709
BE985712
BE985714
BE985715
BE985716
BE985717
BE985718
BE985719
BE985721
BE985722
BE985723
BE985724
BE985727
BE985728
BE985729
BE985730
BE985731
BE985732
BE985733
BE985734
BE985735
BE985736
BE985737
BE985738
BE985739
BE985740
BE985741
BE985742
BE985743
BE985744
BE985745
BE985746
BE985747
BE985748
BE985749
BE985750
BE985751
BE985752
BE985753
BE985754
BE985755
BE985756
BE985757
BE985758
BE985759
BE985760
BE985761
BE985762
BE985763
BE985764
BE985765
BE985766
BE985767
BE985768
BE985770
BE985771
BE985772
BE985773
BE985774
BE985775
BE985776
BE985777
BE985778
BE985779
BE985780
BE985781
BE985782
BE985783
BE985784
BE985785
BE985786
BE985787
BE985788
BE985789
BE985790
BE985791
BE985792
BE985793
BE985794
BE985795
BE985796
BE985797
BE985798
BE985799
BE985800
BE985801
BE985802
BE985803
BE985804
BE985806
BE985807
BE985808
BE985809
BE985812
BE985813
BE985815
BE985817
BE985818
BE985819
BE985822
BE985823
BE985824
BE985825
BE985826
BE985827
BE985828
BE985829
BE985830
BE985831
BE985833
BE985834
BE985835
BE985836
BE985837
BE985838
BE985839
BE985840
BE985841
BE985842
BE985843
BE985844
BE985845
BE985846
BE985847
BE985848
BE985849
BE985851
BE985852
BE985853
BE985854
BE985855
BE985856
BE985857
BE985858
BE985859
BE985860
BE985861
BE985862
BE985863
BE985864
BE985865
BE985866
BE985868
BE985869
BE985870
BE985871
BE985872
BE985873
BE985874
BE985875
BE985876
BE985877
BE985878
BE985879
BE985880
BE985881
BE985882
BE985883
BE985884
BE985885
BE985886
BE985887
BE985888
BE985889
BE985890
BE985891
BE985892
BE985893
BE985894
BE985895
BE985896
BE985897
BE985899
BE985900
BE985901
BE985902
BE985903
BE985906
BE985907
BE985908
BE985909
BE985911
BE985912
BE985913
BE985914
BE985915
BE985916
BE985917
BE985918
BE985919
BE985920
BE985921
BE985922
BE985923
BE985924
BE985925
BE985926
BE985927
BE985928
BE985929
BE985931
BE985932
BE985933
BE985934
BE985935
BE985936
BE985937
BE985938
BE985939
BE985940
BE985941
BE985942
BE985943
BE985944
BE985945
BE985946
BE985947
BE985948
BE985950
BE985951
BE985953
BE985954
BE985956
BE985957
BE985958
BE985959
BE985960
BE985961
BE985962
BE985963
BE985964
BE985965
BE985966
BE985967
BE985968
BE985969
BE985971
BE985972
BE985975
BE985976
BE985977
BE985978
BE985979
BE985980
BE985982
BE985983
BE985984
BE985985
BE985986
BE985987
BE985988
BE985989
BE985990
BE985991
BE985992
BE985993
BE985994
BE985995
BE985996
BE985997
BE985998
BE986000
BE986001
BE986002
BE986004
BE986005
BE986006
BE986007
BE986008
BE986009
BE986010
BE986011
BE986012
BE986013
BE986014
BE986015
BE986016
BE986017
BE986018
BE986019
BE986020
BE986021
BE986022
BE986023
BE986024
BE986025
BE986026
BE986027
BE986029
BE986030
BE986031
BE986032
BE986033
BE986034
BE986035
BE986036
BE986037
BE986038
BE986039
BE986040
BE986041
BE986042
BE986044
BE986045
BE986046
BE986047
BE986048
BE986049
BE986050
BE986051
BE986053
BE986054
BE986055
BE986056
BE986057
BE986058
BE986060
BE986061
BE986062
BE986063
BE986064
BE986065
BE986066
BE986067
BE986068
BE986069
BE986070
BE986071
BE986072
BE986073
BE986074
BE986076
BE986077
BE986078
BE986079
BE986080
BE986081
BE986082
BE986083
BE986084
BE986085
BE986087
BE986088
BE986089
BE986090
BE986091
BE986092
BE986093
BE986094
BE986095
BE986097
BE986099
BE986100
BE986101
BE986103
BE986104
BE986105
BE986106
BE986107
BE986108
BE986109
BE986110
BE986111
BE986112
BE986113
BE986114
BE986115
BE986116
BE986117
BE986118
BE986119
BE986120
BE986121
BE986122
BE986123
BE986124
BE986125
BE986126
BE986127
BE986128
BE986129
BE986130
BE986131
BE986132
BE986133
BE986134
BE986135
BE986136
BE986137
BE986138
BE986139
BE986140
BE986141
BE986142
BE986143
BE986144
BE986145
BE986146
BE986147
BE986148
BE986149
BE986150
BE986151
BE986152
BE986154
BE986155
BE986156
BE986157
BE986158
BE986159
BE986160
BE986161
BE986163
BE986164
BE986165
BE986166
BE986167
BE986168
BE986169
BE986170
BE986171
BE986172
BE986173
BE986174
BE986175
BE986176
BE986179
BE986180
BE986181
BE986182
BE986183
BE986184
BE986185
BE986191
BE986193
BE986194
BE986186
BE986187
BE986188
BE986189
BE986190
BE986197
BE986198
BE986199
BE986200
BE986201
BE986202
BE986204
BE986205
BE986206
BE986207
BE986208
BE986209
BE986210
BE986211
BE986212
BE986213
BE986215
BE986217
BE986218
BE986219
BE986220
BE986221
BE986222
BE986223
BE986224
BE986226
BE986228
BE986230
BE986231
BE986232
BE986233
BE986235
BE986236
BE986237
BE986238
BE986239
BE986240
BE986242
BE986243
BE986244
BE986245
BE986246
BE986247
BE986248
BE986249
BE986250
BE986251
BE986252
BE986254
BE986255
BE986256
BE986257
BE986259
BE986260
BE986261
BE986262
BE986264
BE986265
BE986266
BE986267
BE986268
BE986269
BE986270
BE986271
BE986272
BE986273
BE986274
BE986275
BE986276
BE986277
BE986278
BE986280
BE986281
BE986282
BE986283
BE986284
BE986286
BE986287
BE986288
BE986289
BE986290
BE986291
BE986293
BE986295
BE986296
BE986297
BE986298
BE986299
BE986300
BE986301
BE986304
BE986305
BE986306
BE986307
BE986308
BE986309
BE986310
BE986311
BE986312
BE986313
BE986314
BE986315
BE986316
BE986317
BE986318
BE986319
BE986320
BE986321
BE986322
BE986323
BE986324
BE986325
BE986326
BE986327
BE986328
BE986329
BE986330
BE986331
BE986332
BE986333
BE986335
BE986336
BE986337
BE986338
BE986339
BE986340
BE986341
BE986342
BE986343
BE986344
BE986345
BE986346
BE986347
BE986348
BE986349
BE986350
BE986351
BE986352
BE986353
BE986354
BE986355
BE986356
BE986357
BE986358
BE986359
BE986360
BE986361
BE986362
BE986363
BE986364
BE986365
BE986366
BE986367
BE986368
BE986369
BE986370
BE986371
BE986372
BE986373
BE986374
BE986375
BE986376
BE986377
BE986378
BE986379
BE986380
BE986381
BE986382
BE986383
BE986385
BE986386
BE986387
BE986388
BE986389
BE986391
BE986393
BE986394
BE986395
BE986396
BE986397
BE986398
BE986399
BE986400
BE986401
BE986402
BE986403
BE986404
BE986405
BE986406
BE986407
BE986408
BE986410
BE986411
BE986412
BE986413
BE986414
BE986415
BE986416
BE986418
BE986419
BE986420
BE986421
BE986422
BE986423
BE986424
BE986425
BE986427
BE986428
BE986429
BE986430
BE986431
BE986432
BE986434
BE986435
BE986436
BE986437
BE986438
BE986439
BE986440
BE986441
BE986442
BE986443
BE986444
BE986445
BE986446
BE986447
BE986448
BE986449
BE986450
BE986451
BE986452
BE986453
BE986454
BE986455
BE986456
BE986457
BE986458
BE986459
BE986460
BE986461
BE986462
BE986463
BE986464
BE986465
BE986466
BE986467
BE986468
BE986469
BE986470
BE986471
BE986472
BE986473
BE986474
BE986475
BE986476
BE986477
BE986478
BE986479
BE986481
BE986482
BE986484
BE986485
BE986486
BE986487
BE986488
BE986489
BE986490
BE986491
BE986492
BE986493
BE986494
BE986495
BE986496
BE986497
BE986498
BE986499
BE986500
BE986501
BE986502
BE986504
BE986505
BE986506
BE986507
BE986508
BE986509
BE986510
BE986511
BE986512
BE986513
BE986514
BE986515
BE986516
BE986517
BE986518
BE986519
BE986520
BE986522
BE986523
BE986524
BE986525
BE986526
BE986527
BE986528
BE986529
BE986530
BE986531
BE986532
BE986533
BE986534
BE986535
BE986536
BE986537
BE986538
BE986539
BE986540
BE986541
BE986542
BE986543
BE986544
BE986545
BE986546
BE986548
BE986549
BE986550
BE986551
BE986552
BE986553
BE986554
BE986555
BE986556
BE986557
BE986558
BE986559
BE986560
BE986562
BE986563
BE986565
BE986566
BE986567
BE986568
BE986569
BE986570
BE986571
BE986572
BE986573
BE986574
BE986575
BE986577
BE986578
BE986579
BE986580
BE986581
BE986582
BE986583
BE986586
BE986587
BE986588
BE986589
BE986590
BE986591
BE986592
BE986594
BE986595
BE986596
BE986597
BE986598
BE986599
BE986600
BE986601
BE986602
BE986603
BE986604
BE986605
BE986606
BE986607
BE986608
BE986609
BE986646
BE986647
BE986648
BE986649
BE986650
BE986651
BE986652
BE986653
BE986654
BE986656
BE986657
BE986658
BE986659
BE986660
BE986661
BE986662
BE986663
BE986664
BE986665
BE986666
BE986667
BE986668
BE986669
BE986670
BE986671
BE986672
BE986673
BE986675
BE986676
BE986677
BE986678
BE986679
BE986680
BE986681
BE986683
BE986684
BE986685
BE986611
BE986612
BE986613
BE986614
BE986615
BE986616
BE986617
BE986618
BE986619
BE986620
BE986626
BE986628
BE986629
BE986630
BE986621
BE986622
BE986623
BE986624
BE986625
BE986631
BE986632
BE986633
BE986634
BE986635
BE986636
BE986637
BE986638
BE986639
BE986640
BE986642
BE986643
BE986644
BE986645
BE986686
BE986687
BE986688
BE986689
BE986690
BE986691
BE986693
BE986694
BE986695
BE986696
BE986697
BE986698
BE986699
BE986700
BE986701
BE986702
BE986704
BE986705
BE986706
BE986707
BE986708
BE986709
BE986710
BE986711
BE986712
BE986713
BE986714
BE986715
BE986716
BE986717
BE986718
BE986719
BE986720
BE986721
BE986722
BE986723
BE986724
BE986725
BE986726
BE986727
BE986728
BE986730
BE986731
BE986732
BE986733
BE986734
BE986735
BE986736
BE986737
BE986738
BE986739
BE986740
BE986741
BE986742
BE986743
BE986744
BE986745
BE986746
BE986747
BE986748
BE986750
BE986751
BE986752
BE986753
BE986754
BE986755
BE986757
BE986758
BE986759
BE986760
BE986761
BE986762
BE986763
BE986764
BE986766
BE986767
BE986768
BE986769
BE986770
BE986771
BE986772
BE986773
BE986774
BE986776
BE986777
BE986778
BE986779
BE986780
BE986781
BE986782
BE986783
BE986784
BE986785
BE986786
BE986787
BE986788
BE986789
BE986790
BE986791
BE986792
BE986793
BE986794
BE986795
BE986796
BE986797
BE986798
BE986799
BE986800
BE986801
BE986802
BE986803
BE986804
BE986805
BE986806
BE986808
BE986809
BE986810
BE986811
BE986812
BE986814
BE986815
BE986816
BE986817
BE986818
BE986819
BE986820
BE986821
BE986822
BE986823
BE986825
BE986826
BE986827
BE986828
BE986829
BE986830
BE986831
BE986832
BE986833
BE986834
BE986835
BE986836
BE986837
BE986838
BE986839
BE986840
BE986841
BE986842
BE986843
BE986844
BE986845
BE986846
BE986847
BE986848
BE986849
BE986850
BE986851
BE986852
BE986853
BE986854
BE986855
BE986856
BE986857
BE986858
BE986859
BE986860
BE986861
BE986862
BE986863
BE986864
BE986867
BE986869
BE986870
BE986871
BE986872
BE986874
BE986875
BE986876
BE986877
BE986878
BE986879
BE986880
BE986881
BE986882
BE986883
BE986884
BE986885
BE986886
BE986887
BE986888
BE986889
BE986890
BE986891
BE986892
BE986893
BE986894
BE986895
BE986896
BE986898
BE986899
BE986900
BE986901
BE986902
BE986903
BE986904
BE986905
BE986906
BE986907
BE986908
BE986909
BE986910
BE986912
BE986913
BE986914
BE986915
BE986916
BE986917
BE986918
BE986919
BE986920
BE986921
BE986922
BE986924
BE986925
BE986926
BE986927
BE986928
BE986929
BE986930
BE986932
BE986933
BE986936
BE986937
BE986938
BE986939
BE986940
BE986941
BE986942
BE986943
BE986944
BE986945
BE986946
BE986947
BE986948
BE986949
BE986950
BE986951
BE986952
BE986953
BE986954
BE986955
BE986956
BE986957
BE986958
BE986959
BE986961
BE986962
BE986963
BE986964
BE986965
BE986966
BE986967
BE986968
BE986969
BE986970
BE986971
BE986973
BE986974
BE986975
BE986976
BE986977
BE986978
BE986979
BE986980
BE986981
BE986982
BE986983
BE986984
BE986985
BE986986
BE986987
BE986988
BE986989
BE986990
BE986991
BE986992
BE986993
BE986994
BE986995
BE986996
BE986997
BE986998
BE986999
BE987001
BE987002
BE987003
BE987004
BE987005
BE987006
BE987007
BE987008
BE987009
BE987010
BE987011
BE987012
BE987013
BE987015
BE987018
BE987019
BE987020
BE987021
BE987022
BE987023
BE987024
BE987025
BE987026
BE987028
BE987029
BE987030
BE987031
BE987032
BE987033
BE987034
BE987035
BE987036
BE987037
BE987038
BE987039
BE987041
BE987042
BE987043
BE987044
BE987046
BE987047
BE987048
BE987049
BE987050
BE987056
BE987057
BE987058
BE987059
BE987060
BE987051
BE987052
BE987053
BE987054
BE987055
BE987061
BE987062
BE987063
BE987064
BE987065
BE987066
BE987067
BE987068
BE987069
BE987070
BE987071
BE987072
BE987073
BE987074
BE987075
BE987076
BE987077
BE987078
BE987079
BE987080
BE987081
BE987082
BE987083
BE987084
BE987085
BE987086
BE987087
BE987088
BE987089
BE987090
BE987091
BE987092
BE987093
BE987094
BE987095
BE987096
BE987097
BE987098
BE987099
BE987100
BE987101
BE987102
BE987103
BE987104
BE987105
BE987106
BE987107
BE987108
BE987109
BE987110
BE987111
BE987112
BE987113
BE987114
BE987116
BE987117
BE987118
BE987119
BE987120
BE987121
BE987122
BE987123
BE987124
BE987125
BE987126
BE987127
BE987128
BE987129
BE987130
BE987131
BE987132
BE987133
BE987134
BE987135
BE987136
BE987137
BE987138
BE987139
BE987140
BE987141
BE987142
BE987143
BE987146
BE987147
BE987148
BE987149
BE987150
BE987151
BE987152
BE987153
BE987155
BE987156
BE987157
BE987158
BE987159
BE987160
BE987161
BE987162
BE987164
BE987165
BE987166
BE987167
BE987168
BE987169
BE987170
BE987171
BE987172
BE987173
BE987174
BE987175
BE987176
BE987177
BE987178
BE987179
BE987180
BE987181
BE987183
BE987184
BE987185
BE987186
BE987188
BE987189
BE987190
BE987191
BE987192
BE987193
BE987194
BE987195
BE987196
BE987197
BE987198
BE987199
BE987200
BE987201
BE987202
BE987203
BE987204
BE987205
BE987206
BE987207
BE987208
BE987209
BE987210
BE987211
BE987212
BE987213
BE987214
BE987215
BE987216
BE987217
BE987218
BE987219
BE987220
BE987221
BE987222
BE987223
BE987224
BE987225
BE987226
BE987227
BE987228
BE987230
BE987231
BE987232
BE987233
BE987234
BE987235
BE987236
BE987237
BE987238
BE987240
BE987242
BE987243
BE987244
BE987245
BE987246
BE987247
BE987248
BE987249
BE987250
BE987251
BE987252
BE987253
BE987254
BE987255
BE987256
BE987257
BE987258
BE987259
BE987261
BE987262
BE987263
BE987264
BE987265
BE987266
BE987267
BE987268
BE987269
BE987270
BE987271
BE987272
BE987274
BE987275
BE987276
BE987277
BE987279
BE987280
BE987281
BE987282
BE987284
BE987285
BE987286
BE987287
BE987288
BE987289
BE987290
BE987291
BE987292
BE987293
BE987294
BE987295
BE987296
BE987297
BE987298
BE987300
BE987301
BE987302
BE987304
BE987305
BE987306
BE987307
BE987308
BE987309
BE987310
BE987311
BE987312
BE987313
BE987314
BE987315
BE987316
BE987317
BE987318
BE987319
BE987320
BE987321
BE987322
BE987323
BE987325
BE987326
BE987327
BE987328
BE987331
BE987332
BE987333
BE987334
BE987335
BE987337
BE987338
BE987339
BE987340
BE987341
BE987342
BE987343
BE987346
BE987347
BE987348
BE987349
BE987350
BE987351
BE987353
BE987354
BE987355
BE987356
BE987357
BE987358
BE987359
BE987360
BE987361
BE987362
BE987363
BE987364
BE987365
BE987366
BE987367
BE987368
BE987369
BE987370
BE987371
BE987373
BE987374
BE987375
BE987376
BE987377
BE987378
BE987379
BE987380
BE987382
BE987383
BE987384
BE987385
BE987386
BE987387
BE987388
BE987389
BE987390
BE987391
BE987392
BE987393
BE987394
BE987395
BE987396
BE987397
BE987398
BE987399
BE987400
BE987401
BE987402
BE987403
BE987404
BE987405
BE987406
BE987407
BE987408
BE987410
BE987411
BE987412
BE987413
BE987415
BE987421
BE987422
BE987423
BE987424
BE987425
BE987416
BE987417
BE987418
BE987419
BE987420
BE987426
BE987427
BE987428
BE987429
BE987430
BE987431
BE987432
BE987433
BE987434
BE987435
BE987436
BE987437
BE987438
BE987439
BE987440
BE987441
BE987442
BE987443
BE987444
BE987445
BE987446
BE987447
BE987448
BE987449
BE987450
BE987451
BE987452
BE987453
BE987455
BE987456
BE987457
BE987458
BE987459
BE987460
BE987461
BE987462
BE987463
BE987465
BE987466
BE987467
BE987468
BE987469
BE987470
BE987471
BE987473
BE987474
BE987475
BE987476
BE987477
BE987478
BE987479
BE987480
BE987481
BE987482
BE987483
BE987484
BE987485
BE987486
BE987488
BE987489
BE987490
BE987491
BE987492
BE987493
BE987494
BE987495
BE987496
BE987497
BE987499
BE987500
BE987501
BE987502
BE987503
BE987504
BE987505
BE987506
BE987507
BE987508
BE987509
BE987510
BE987511
BE987512
BE987513
BE987514
BE987515
BE987516
BE987518
BE987519
BE987521
BE987522
BE987523
BE987524
BE987525
BE987526
BE987527
BE987528
BE987529
BE987530
BE987531
BE987532
BE987533
BE987534
BE987535
BE987536
BE987537
BE987538
BE987539
BE987540
BE987541
BE987542
BE987543
BE987544
BE987545
BE987546
BE987547
BE987548
BE987550
BE987552
BE987553
BE987554
BE987555
BE987558
BE987560
BE987561
BE987562
BE987563
BE987564
BE987565
BE987566
BE987567
BE987568
BE987569
BE987571
BE987572
BE987573
BE987574
BE987575
BE987576
BE987577
BE987578
BE987579
BE987580
BE987581
BE987582
BE987583
BE987584
BE987585
BE987586
BE987587
BE987588
BE987589
BE987590
BE987591
BE987592
BE987593
BE987594
BE987595
BE987596
BE987597
BE987598
BE987599
BE987600
BE987601
BE987602
BE987603
BE987604
BE987605
BE987606
BE987607
BE987608
BE987609
BE987610
BE987611
BE987612
BE987613
BE987614
BE987615
BE987616
BE987617
BE987618
BE987619
BE987620
BE987621
BE987622
BE987623
BE987624
BE987625
BE987626
BE987627
BE987628
BE987629
BE987630
BE987631
BE987632
BE987633
BE987634
BE987635
BE987636
BE987638
BE987639
BE987640
BE987641
BE987642
BE987643
BE987644
BE987645
BE987646
BE987647
BE987648
BE987649
BE987650
BE987651
BE987652
BE987653
BE987654
BE987655
BE987656
BE987657
BE987659
BE987660
BE987661
BE987662
BE987663
BE987664
BE987665
BE987666
BE987667
BE987668
BE987669
BE987670
BE987671
BE987672
BE987673
BE987674
BE987675
BE987676
BE987677
BE987678
BE987679
BE987680
BE987681
BE987682
BE987683
BE987684
BE987685
BE987686
BE987687
BE987688
BE987689
BE987690
BE987691
BE987692
BE987694
BE987695
BE987696
BE987697
BE987698
BE987699
BE987701
BE987702
BE987703
BE987704
BE987705
BE987706
BE987707
BE987708
BE987709
BE987710
BE987711
BE987712
BE987713
BE987714
BE987716
BE987717
BE987719
BE987720
BE987721
BE987722
BE987723
BE987724
BE987725
BE987726
BE987727
BE987728
BE987729
BE987730
BE987731
BE987732
BE987733
BE987735
BE987736
BE987737
BE987739
BE987740
BE987741
BE987742
BE987744
BE987745
BE987746
BE987747
BE987748
BE987749
BE987750
BE987751
BE987752
BE987753
BE987754
BE987755
BE987756
BE987757
BE987758
BE987759
BE987760
BE987761
BE987762
BE987763
BE987764
BE987766
BE987767
BE987768
BE987769
BE987770
BE987771
BE987772
BE987773
BE987774
BE987775
BE987776
BE987777
BE987778
BE987780
BE987781
BE987782
BE987783
BE987784
BE987785
BE987786
BE987787
BE987789
BE987790
BE987791
BE987792
BE987793
BE987794
BE987795
BE987796
BE987797
BE987798
BE987799
BE987800
BE987801
BE987802
BE987803
BE987805
BE987806
BE987807
BE987808
BE987809
BE987810
BE987812
BE987813
BE987814
BE987815
BE987816
BE987817
BE987818
BE987819
BE987820
BE987823
BE987824
BE987825
BE987826
BE987827
BE987828
BE987829
BE987830
BE987831
BE987832
BE987833
BE987835
BE987837
BE987838
BE987839
BE987840
BE987841
BE987842
BE987843
BE987844
BE987845
BE987846
BE987847
BE987848
BE987849
BE987850
BE987851
BE987852
BE987853
BE987854
BE987855
BE987858
BE987859
BE987862
BE987863
BE987864
BE987866
BE987867
BE987868
BE987869
BE987870
BE987871
BE987872
BE987873
BE987874
BE987875
BE987876
BE987877
BE987878
BE987879
BE987880
BE987881
BE987882
BE987883
BE987885
BE987922
BE987923
BE987924
BE987926
BE987927
BE987928
BE987929
BE987930
BE987931
BE987932
BE987934
BE987936
BE987937
BE987938
BE987939
BE987940
BE987942
BE987943
BE987944
BE987945
BE987946
BE987948
BE987949
BE987950
BE987951
BE987953
BE987954
BE987955
BE987957
BE987958
BE987959
BE987960
BE987886
BE987887
BE987888
BE987889
BE987890
BE987891
BE987892
BE987893
BE987894
BE987896
BE987897
BE987898
BE987899
BE987900
BE987901
BE987902
BE987903
BE987904
BE987905
BE987906
BE987907
BE987908
BE987909
BE987910
BE987911
BE987912
BE987913
BE987914
BE987915
BE987916
BE987917
BE987918
BE987919
BE987920
BE987961
BE987962
BE987963
BE987964
BE987965
BE987966
BE987967
BE987968
BE987969
BE987970
BE987972
BE987973
BE987974
BE987975
BE987976
BE987977
BE987978
BE987979
BE987980
BE987981
BE987982
BE987983
BE987984
BE987985
BE987986
BE987987
BE987988
BE987989
BE987990
BE987991
BE987992
BE987993
BE987994
BE987995
BE987996
BE987997
BE987998
BE988000
BE988001
BE988003
BE988004
BE988005
BE988006
BE988008
BE988009
BE988010
BE988011
BE988012
BE988014
BE988015
BE988016
BE988018
BE988019
BE988020
BE988021
BE988022
BE988023
BE988024
BE988025
BE988026
BE988028
BE988029
BE988030
BE988031
BE988032
BE988033
BE988034
BE988035
BE988041
BE988043
BE988044
BE988045
BE988047
BE988048
BE988050
BE988052
BE988053
BE988054
BE988055
BE988056
BE988057
BE988058
BE988059
BE988060
BE988062
BE988063
BE988064
BE988065
BE988066
BE988067
BE988068
BE988069
BE988070
BE988072
BE988073
BE988074
BE988075
BE988076
BE988077
BE988078
BE988079
BE988080
BE988037
BE988038
BE988039
BE988040
BE988081
BE988082
BE988083
BE988084
BE988085
BE988086
BE988087
BE988088
BE988089
BE988091
BE988093
BE988094
BE988095
BE988096
BE988097
BE988098
BE988100
BE988101
BE988102
BE988103
BE988104
BE988105
BE988106
BE988107
BE988108
BE988109
BE988110
BE988111
BE988113
BE988114
BE988115
BE988116
BE988117
BE988118
BE988119
BE988120
BE988121
BE988122
BE988123
BE988125
BE988126
BE988127
BE988128
BE988129
BE988130
BE988131
BE988133
BE988134
BE988135
BE988136
BE988138
BE988139
BE988140
BE988141
BE988142
BE988143
BE988144
BE988145
BE988146
BE988147
BE988148
BE988149
BE988150
BE988151
BE988152
BE988153
BE988154
BE988155
BE988156
BE988157
BE988158
BE988159
BE988160
BE988161
BE988162
BE988163
BE988164
BE988165
BE988166
BE988168
BE988169
BE988170
BE988171
BE988173
BE988174
BE988175
BE988176
BE988177
BE988178
BE988179
BE988180
BE988181
BE988182
BE988183
BE988184
BE988185
BE988186
BE988187
BE988188
BE988189
BE988190
BE988191
BE988192
BE988193
BE988194
BE988195
BE988196
BE988197
BE988199
BE988201
BE988202
BE988203
BE988204
BE988205
BE988206
BE988207
BE988208
BE988209
BE988210
BE988211
BE988213
BE988214
BE988215
BE988216
BE988217
BE988218
BE988219
BE988220
BE988221
BE988222
BE988223
BE988224
BE988226
BE988228
BE988229
BE988230
BE988231
BE988232
BE988233
BE988234
BE988235
BE988236
BE988237
BE988238
BE988240
BE988241
BE988242
BE988243
BE988244
BE988245
BE988247
BE988248
BE988249
BE988251
BE988252
BE988253
BE988254
BE988255
BE988256
BE988257
BE988258
BE988259
BE988260
BE988261
BE988262
BE988264
BE988265
BE988266
BE988267
BE988268
BE988269
BE988270
BE988271
BE988272
BE988273
BE988275
BE988276
BE988277
BE988279
BE988280
BE988282
BE988283
BE988285
BE988286
BE988287
BE988288
BE988289
BE988290
BE988291
BE988292
BE988294
BE988295
BE988296
BE988297
BE988298
BE988299
BE988300
BE988301
BE988302
BE988305
BE988306
BE988307
BE988308
BE988309
BE988312
BE988313
BE988314
BE988315
BE988317
BE988318
BE988319
BE988320
BE988321
BE988323
BE988324
BE988325
BE988326
BE988327
BE988328
BE988329
BE988331
BE988333
BE988334
BE988335
BE988336
BE988337
BE988338
BE988340
BE988341
BE988342
BE988343
BE988344
BE988345
BE988346
BE988347
BE988348
BE988349
BE988350
BE988352
BE988353
BE988354
BE988355
BE988356
BE988357
BE988358
BE988359
BE988360
BE988361
BE988362
BE988363
BE988364
BE988365
BE988366
BE988368
BE988370
BE988371
BE988372
BE988373
BE988374
BE988375
BE988376
BE988377
BE988378
BE988379
BE988380
BE988381
BE988382
BE988383
BE988384
BE988385
BE988386
BE988387
BE988388
BE988389
BE988390
BE988391
BE988392
BE988393
BE988394
BE988395
BE988396
BE988397
BE988398
BE988399
BE988400
BE988401
BE988402
BE988403
BE988404
BE988405
BE988406
BE988407
BE988408
BE988409
BE988410
BE988411
BE988412
BE988413
BE988415
BE988416
BE988417
BE988418
BE988419
BE988420
BE988421
BE988422
BE988423
BE988424
BE988425
BE988426
BE988427
BE988428
BE988429
BE988430
BE988431
BE988432
BE988433
BE988434
BE988435
BE988436
BE988437
BE988438
BE988439
BE988440
BE988441
BE988442
BE988443
BE988445
BE988446
BE988447
BE988448
BE988449
BE988450
BE988451
BE988452
BE988453
BE988454
BE988455
BE988456
BE988457
BE988458
BE988459
BE988460
BE988461
BE988462
BE988463
BE988464
BE988465
BE988466
BE988467
BE988468
BE988469
BE988470
BE988471
BE988472
BE988473
BE988474
BE988475
BE988476
BE988477
BE988478
BE988479
BE988480
BE988481
BE988482
BE988483
BE988484
BE988485
BE988486
BE988487
BE988488
BE988489
BE988491
BE988492
BE988493
BE988494
BE988495
BE988496
BE988497
BE988498
BE988499
BE988500
BE988501
BE988502
BE988503
BE988504
BE988505
BE988506
BE988507
BE988508
BE988509
BE988510
BE988511
BE988512
BE988513
BE988514
BE988515
BE988516
BE988517
BE988519
BE988520
BE988521
BE988522
BE988523
BE988524
BE988525
BE988526
BE988528
BE988529
BE988530
BE988531
BE988532
BE988533
BE988534
BE988535
BE988536
BE988537
BE988538
BE988539
BE988541
BE988542
BE988543
BE988544
BE988545
BE988546
BE988547
BE988548
BE988550
BE988551
BE988553
BE988554
BE988555
BE988556
BE988558
BE988559
BE988560
BE988561
BE988562
BE988563
BE988564
BE988565
BE988566
BE988567
BE988568
BE988569
BE988570
BE988571
BE988572
BE988573
BE988574
BE988575
BE988577
BE988578
BE988579
BE988580
BE988581
BE988582
BE988584
BE988585
BE988586
BE988587
BE988588
BE988589
BE988590
BE988592
BE988593
BE988594
BE988595
BE988596
BE988597
BE988598
BE988599
BE988600
BE988603
BE988604
BE988605
BE988606
BE988607
BE988608
BE988609
BE988610
BE988611
BE988612
BE988613
BE988614
BE988615
BE988617
BE988618
BE988619
BE988620
BE988621
BE988622
BE988624
BE988625
BE988626
BE988627
BE988628
BE988629
BE988630
BE988631
BE988633
BE988635
BE988636
BE988638
BE988639
BE988640
BE988642
BE988643
BE988644
BE988645
BE988646
BE988647
BE988648
BE988649
BE988650
BE988651
BE988653
BE988654
BE988655
BE988656
BE988657
BE988658
BE988659
BE988662
BE988663
BE988664
BE988665
BE988666
BE988667
BE988668
BE988669
BE988670
BE988671
BE988672
BE988673
BE988676
BE988677
BE988678
BE988679
BE988680
BE988681
BE988682
BE988683
BE988684
BE988685
BE988686
BE988687
BE988688
BE988689
BE988690
BE988691
BE988692
BE988693
BE988694
BE988695
BE988696
BE988698
BE988699
BE988700
BE988701
BE988702
BE988704
BE988705
BE988706
BE988708
BE988709
BE988710
BE988711
BE988712
BE988713
BE988715
BE988716
BE988718
BE988719
BE988720
BE988722
BE988723
BE988724
BE988725
BE988726
BE988727
BE988728
BE988729
BE988730
BE988731
BE988732
BE988733
BE988734
BE988735
BE988736
BE988737
BE988738
BE988739
BE988740
BE988741
BE988742
BE988743
BE988744
BE988745
BE988746
BE988747
BE988748
BE988749
BE988750
BE988751
BE988752
BE988753
BE988754
BE988755
BE988756
BE988757
BE988758
BE988759
BE988760
BE988761
BE988762
BE988763
BE988764
BE988765
BE988766
BE988767
BE988768
BE988769
BE988770
BE988771
BE988772
BE988773
BE988774
BE988775
BE988776
BE988777
BE988778
BE988779
BE988780
BE988781
BE988782
BE988783
BE988784
BE988785
BE988786
BE988787
BE988788
BE988789
BE988790
BE988791
BE988792
BE988793
BE988794
BE988795
BE988796
BE988798
BE988799
BE988800
BE988802
BE988803
BE988804
BE988805
BE988806
BE988807
BE988808
BE988809
BE988810
BE988811
BE988812
BE988813
BE988814
BE988815
BE988816
BE988817
BE988819
BE988820
BE988821
BE988822
BE988823
BE988824
BE988825
BE988826
BE988827
BE988828
BE988829
BE988830
BE988831
BE988832
BE988833
BE988834
BE988835
BE988836
BE988838
BE988839
BE988840
BE988841
BE988842
BE988843
BE988844
BE988845
BE988846
BE988847
BE988848
BE988849
BE988850
BE988851
BE988852
BE988853
BE988854
BE988855
BE988857
BE988858
BE988859
BE988861
BE988863
BE988864
BE988865
BE988866
BE988867
BE988868
BE988869
BE988870
BE988871
BE988872
BE988873
BE988874
BE988875
BE988876
BE988878
BE988879
BE988880
BE988881
BE988882
BE988883
BE988884
BE988886
BE988887
BE988888
BE988889
BE988890
BE988891
BE988893
BE988894
BE988895
BE988896
BE988897
BE988898
BE988899
BE988901
BE988902
BE988903
BE988904
BE988905
BE988906
BE988908
BE988909
BE988910
BE988911
BE988912
BE988913
BE988915
BE988916
BE988917
BE988918
BE988919
BE988920
BE988921
BE988922
BE988923
BE988924
BE988925
BE988926
BE988927
BE988928
BE988929
BE988930
BE988932
BE988933
BE988935
BE988936
BE988937
BE988938
BE988939
BE988940
BE988941
BE988942
BE988943
BE988944
BE988945
BE988946
BE988947
BE988948
BE988949
BE988951
BE988952
BE988953
BE988954
BE988955
BE988956
BE988957
BE988958
BE988959
BE988960
BE988961
BE988962
BE988963
BE988964
BE988965
BE988966
BE988967
BE988968
BE988969
BE988970
BE988971
BE988972
BE988973
BE988974
BE988975
BE988976
BE988977
BE988978
BE988979
BE988980
BE988981
BE988982
BE988983
BE988984
BE988985
BE988986
BE988987
BE988988
BE988989
BE988990
BE988991
BE988992
BE988993
BE988995
BE988996
BE988997
BE988998
BE988999
BE989000
BE989001
BE989002
BE989003
BE989004
BE989005
BE989007
BE989009
BE989010
BE989012
BE989013
BE989014
BE989015
BE989017
BE989018
BE989019
BE989020
BE989021
BE989022
BE989023
BE989024
BE989025
BE989026
BE989027
BE989029
BE989030
BE989031
BE989032
BE989033
BE989035
BE989036
BE989037
BE989038
BE989039
BE989040
BE989041
BE989042
BE989043
BE989044
BE989045
BE989046
BE989047
BE989048
BE989049
BE989050
BE989051
BE989053
BE989054
BE989056
BE989057
BE989058
BE989059
BE989060
BE989062
BE989063
BE989064
BE989065
BE989066
BE989067
BE989068
BE989069
BE989070
BE989071
BE989072
BE989073
BE989074
BE989075
BE989076
BE989077
BE989078
BE989079
BE989080
BE989081
BE989082
BE989083
BE989084
BE989085
BE989086
BE989087
BE989088
BE989089
BE989090
BE989091
BE989093
BE989094
BE989095
BE989096
BE989097
BE989099
BE989100
BE989101
BE989102
BE989103
BE989104
BE989105
BE989106
BE989108
BE989109
BE989110
BE989111
BE989112
BE989113
BE989114
BE989115
BE989116
BE989117
BE989118
BE989119
BE989120
BE989121
BE989123
BE989124
BE989126
BE989127
BE989128
BE989129
BE989130
BE989131
BE989132
BE989133
BE989134
BE989135
BE989136
BE989137
BE989138
BE989141
BE989142
BE989143
BE989144
BE989145
BE989146
BE989147
BE989148
BE989149
BE989150
BE989154
BE989155
BE989156
BE989157
BE989159
BE989160
BE989161
BE989162
BE989163
BE989164
BE989165
BE989166
BE989167
BE989168
BE989169
BE989170
BE989171
BE989172
BE989173
BE989174
BE989175
BE989176
BE989178
BE989179
BE989180
BE989181
BE989182
BE989183
BE989184
BE989185
BE989186
BE989187
BE989188
BE989189
BE989190
BE989191
BE989192
BE989193
H85672
H85674
H85675
H85677
H85678
H85680
H85682
H85685
H85686
H85687
H85688
H85689
H85690
H85692
H85693
H85694
H85695
H85696
H85699
H85700
H85701
H85702
H85703
H85704
H85705
H85707
H85708
H85710
H85711
H85713
H85714
H85715
H85716
H85717
H85718
H85719
H85720
H85722
H85723
H85724
H85783
H85784
H85785
H85787
H85788
H85789
H85791
H85793
H85794
H85795
H85797
H85798
H85800
H85802
H85803
H85805
H85806
H85807
H85808
H85809
H85810
H85811
H85812
H85813
H85814
H85815
H85816
H85817
H85819
H85820
H85821
H85822
H85823
H85824
H85826
H85827
H85828
H85829
H85830
H85831
H85832
H85833
H85834
H85835
H85839
H85840
H85843
H85846
H85847
H85849
H85850
H85851
H85854
H85855
H85857
H85858
H85859
H85862
H85863
H85864
H85865
H85867
H85868
H85869
H85870
H85871
H85872
H85873
H85876
H85877
H85878
H85879
H85880
H85881
H85882
H85883
H85884
H85885
H85887
H85888
H85890
H85891
H85892
H85894
H85897
H85899
H85900
H85901
H85902
H85903
H85906
H85908
H85909
H85910
H85911
H85913
H85914
H85915
H85917
H85919
H85920
H85921
H85922
H85923
H85925
H85927
H85930
H85931
H85932
H85933
H85934
H85935
H85936
H85937
H85938
H85939
H85940
H85941
H85942
H85943
H85944
H85945
H85946
H85947
H85948
H85949
H85950
H85951
H85952
H85953
H85954
H85955
H85956
H85959
H85960
H85961
H85962
H85965
H85966
H85967
H85968
H85970
H85971
H85972
H85973
H85974
H85977
H85978
H85982
H85983
H85985
H85986
H85987
H85988
H85989
H85990
H85992
H85993
H85994
H85995
H85996
H85997
H85998
H86000
H86001
H86002
H86003
H86005
H86006
H86008
H86009
H86010
H86012
H86013
H86014
H86015
H86016
H86017
H86018
H86019
H86020
H86021
H86023
H86024
H86026
H86027
H86028
H86029
H86032
H86034
H86035
H86036
H86037
H86039
H86040
H86044
H86045
H86046
H86047
H86048
H86049
H86050
H86052
H86053
H86054
H86055
H86057
H86058
H86059
H86062
H86064
H86066
H86068
H86070
H86071
H86072
H86073
H86074
H86077
H86080
H86081
H86082
H86085
H86086
H86088
H86089
H86090
H86091
H86093
H86094
H86098
H86102
H86103
H86107
H86111
H86112
H86114
H86115
H86116
H86117
H86119
BE994109
H86122
BE994111
BE994112
BE994113
BE994114
BE994115
BE994116
BE994118
BE994119
BE994120
BE994121
BE994122
BE994123
BE994124
H86125
BE994125
BE994126
BE994127
BE994128
BE994129
H86126
BE994130
BE994131
BE994132
BE994133
BE994134
BE994135
BE994136
BE994137
BE994138
H86128
BE994140
BE994142
BE994143
H86129
BE994144
BE994145
BE994146
BE994147
BE994148
H86130
BE994149
BE994150
BE994151
BE994152
BE994153
H86131
BE994154
BE994155
BE994156
BE994157
BE994158
H86132
BE994159
BE994161
BE994162
H86133
BE994164
BE994165
BE994166
BE994167
BE994168
BE994169
BE994170
BE994171
BE994172
BE994173
BE994174
BE994175
BE994176
BE994177
BE994178
BE994179
BE994181
BE994182
BE994183
H86137
BE994184
BE994185
BE994186
BE994187
BE994188
H86138
BE994189
BE994191
BE994192
BE994194
BE994195
BE994196
BE994197
BE994199
BE994201
BE994202
BE994203
H86141
BE994204
BE994205
BE994206
BE994208
H86142
BE994210
BE994211
BE994212
BE994213
H86143
BE994214
BE994215
BE994216
BE994217
BE994218
BE994219
BE994220
BE994221
BE994223
BE994224
H86145
BE994225
BE994226
BE994227
BE994228
BE994229
BE994230
BE994232
BE994233
BE994234
BE994235
BE994236
BE994237
BE994238
BE994239
BE994240
BE994241
BE994242
BE994243
BE994244
BE994245
BE994247
BE994248
BE994250
H86150
BE994251
BE994253
BE994254
BE994291
BE994292
BE994293
BE994294
BE994295
BE994297
BE994298
BE994299
BE994300
H86153
BE994301
BE994302
BE994303
BE994304
BE994305
BE994306
BE994307
BE994308
BE994309
H86155
BE994310
BE994311
BE994312
BE994313
BE994314
BE994315
BE994316
BE994317
BE994318
BE994319
H86157
BE994320
BE994321
BE994322
BE994323
BE994324
H86158
BE994325
BE994326
BE994328
BE994329
BE994330
BE994256
BE994257
BE994258
BE994259
BE994261
BE994262
BE994263
BE994264
BE994265
BE994266
BE994267
BE994268
BE994269
H86162
BE994270
BE994271
BE994272
BE994273
BE994274
BE994275
BE994276
BE994277
BE994278
BE994279
H86164
BE994280
BE994281
BE994282
BE994283
BE994284
BE994286
BE994287
BE994288
BE994289
H86166
BE994290
BE994331
BE994332
BE994333
BE994334
H86167
BE994335
BE994336
BE994337
H86169
H86171
H86172
H86173
H86174
H86175
H86176
H86178
H86180
H86181
H86183
H86184
H86185
H86186
H86187
H86189
H86191
H86192
H86193
H86197
H86198
H86199
H86200
H86203
H86204
H86205
H86206
H86207
H86208
H86209
H86210
H86211
H86215
H86217
H86218
H86219
H86222
H86224
H86225
H86226
H86227
H86229
H86230
H86232
H86233
H86234
H86237
H86240
H86241
H86243
H86247
H86248
H86250
H86251
H86253
H86254
H86255
H86257
H86258
H86259
H86261
H86265
BE994825
BE994826
BE994827
H86266
BE994829
BE994830
BE994831
BE994832
BE994833
H86267
BE994834
BE994835
BE994836
BE994837
BE994838
H86268
BE994839
BE994840
BE994841
BE994842
BE994843
BE994844
BE994845
BE994846
BE994847
BE994848
H86270
BE994849
BE994850
BE994851
BE994852
BE994853
H86271
BE994854
BE994855
BE994856
BE994857
BE994858
BE994859
BE994860
BE994861
BE994863
H86273
BE994864
BE994865
BE994866
BE994867
BE994868
H86274
BE994869
BE994870
BE994871
BE994873
H86275
BE994874
BE994876
BE994877
BE994878
H86276
BE994879
BE994880
BE994881
BE994882
BE994883
H86277
BE994884
BE994885
BE994886
BE994887
BE994888
H86278
BE994889
BE994890
BE994891
BE994892
BE994893
BE994894
BE994895
BE994896
BE994898
H86280
BE994899
BE994900
BE994901
BE994902
BE994903
H86281
BE994904
BE994905
BE994906
BE994907
BE994908
BE994909
BE994910
BE994911
BE994912
BE994913
BE994914
BE994915
BE994916
BE994917
BE994918
BE994919
H86284
BE994920
BE994926
BE994927
H86285
BE994929
BE994930
BE994921
BE994922
BE994923
BE994924
BE994925
BE994931
BE994932
BE994933
BE994934
BE994935
BE994936
BE994937
BE994939
BE994941
BE994942
BE994943
H86289
BE994944
BE994945
BE994946
BE994948
H86290
BE994949
BE994951
BE994952
BE994953
H86291
BE994954
BE994955
BE994956
BE994957
BE994958
H86292
BE994960
BE994961
BE994962
BE994963
H86293
BE994964
BE994965
BE994966
BE994967
BE994968
BE994969
BE994970
BE994971
BE994972
H86295
BE994974
BE994975
BE994977
BE994978
H86296
BE994979
BE994981
BE994982
BE994983
H86297
BE994984
BE994985
BE994986
BE994987
H86298
BE994989
BE994990
BE994991
BE994992
BE994993
H86299
BE994994
BE994995
BE994996
BE994997
BE994999
BE995000
BE995001
BE995002
BE995003
BE995004
BE995005
BE995006
BE995007
BE995008
H86302
BE995009
BE995010
BE995011
BE995012
BE995013
H86303
BE995014
BE995015
BE995016
BE995017
BE995018
BE995019
BE995020
BE995021
BE995022
BE995023
BE995024
BE995025
BE995026
BE995027
BE995028
BE995029
H86306
BE995030
BE995031
BE995032
BE995033
BE995034
H86307
BE995035
BE995036
BE995037
BE995038
BE995040
BE995042
BE995043
BE995044
H86309
BE995045
BE995046
BE995047
BE995048
H86310
BE995049
BE995050
BE995051
BE995052
H86311
BE995054
BE995055
BE995056
BE995057
BE995058
BE995060
BE995061
BE995062
BE995063
H86313
BE995064
BE995065
BE995066
BE995068
H86314
BE995069
BE995070
BE995071
BE995072
BE995073
H86315
BE995074
BE995075
BE995076
BE995077
H86316
BE995078
BE995079
BE995080
BE995081
BE995082
H86317
BE995083
BE995084
BE995085
BE995086
BE995087
H86318
BE995088
BE995089
BE995090
BE995091
BE995092
H86319
BE995093
BE995094
BE995095
BE995096
BE995097
H86320
BE995098
BE995099
BE995100
BE995101
BE995102
H86321
BE995103
BE995104
BE995105
BE995106
BE995107
H86322
BE995108
BE995109
BE995110
BE995111
BE995112
H86323
BE995113
BE995114
BE995115
BE995116
BE995117
H86324
BE995118
BE995120
BE995121
BE995122
H86325
BE995123
BE995124
BE995125
BE995126
BE995127
BE995128
BE995129
BE995131
BE995132
H86327
BE995133
BE995134
BE995135
BE995136
BE995137
H86328
BE995138
BE995139
BE995140
BE995141
BE995142
H86329
BE995143
BE995144
BE995145
BE995146
BE995147
H86330
BE995148
BE995150
BE995151
BE995152
BE995153
BE995154
BE995155
BE995156
BE995157
H86332
BE995158
BE995159
BE995160
BE995161
BE995163
BE995164
BE995165
H86334
BE995166
BE995167
BE995168
BE995169
BE995171
BE995172
BE995173
BE995174
BE995175
H86336
BE995176
BE995177
BE995179
H86337
BE995181
BE995182
BE995183
BE995184
BE995186
BE995187
BE995188
BE995189
BE995190
H86339
BE995191
BE995192
BE995193
BE995195
H86340
BE995196
BE995197
BE995198
BE995199
BE995200
BE995201
BE995202
BE995203
BE995204
BE995205
BE995206
BE995207
BE995208
BE995209
BE995210
H86343
BE995212
BE995213
BE995214
BE995215
BE995216
H86344
BE995217
BE995218
BE995219
BE995220
BE995221
BE995222
BE995224
BE995225
BE995227
BE995228
BE995229
BE995230
H86347
BE995231
BE995232
BE995233
BE995234
BE995235
H86348
BE995236
BE995238
BE995239
BE995240
H86349
BE995242
BE995243
BE995244
BE995245
H86350
BE995246
BE995247
BE995248
BE995249
BE995250
BE995251
BE995252
BE995253
BE995254
BE995255
H86352
BE995256
BE995257
BE995258
BE995260
H86353
BE995261
BE995262
BE995263
BE995264
BE995265
BE995266
BE995267
BE995268
BE995269
BE995270
H86355
BE995271
BE995272
BE995273
BE995274
BE995275
H86356
BE995276
BE995277
BE995278
BE995279
BE995280
H86357
BE995282
BE995284
BE995285
H86358
BE995286
BE995287
BE995289
BE995290
BE995291
BE995292
BE995294
BE995295
BE995296
H86360
BE995297
BE995298
BE995299
BE995300
BE995301
BE995302
BE995304
BE995305
BE995306
BE995307
BE995308
BE995309
BE995310
BE995311
BE995312
BE995313
BE995314
BE995315
H86364
BE995317
BE995319
BE995320
H86365
BE995321
BE995323
BE995325
BE995326
BE995327
BE995328
BE995329
BE995330
BE995331
BE995332
BE995333
BE995334
BE995336
BE995337
BE995338
H86369
BE995339
BE995340
BE995341
BE995342
BE995343
H86370
BE995344
BE995345
BE995346
BE995347
BE995348
BE995349
BE995350
BE995351
BE995352
BE995353
H86372
BE995354
BE995355
BE995356
BE995357
BE995358
H86373
BE995359
BE995361
BE995362
BE995363
BE995364
BE995365
BE995366
BE995367
BE995368
H86375
BE995369
BE995370
BE995372
BE995373
H86376
BE995374
BE995375
BE995376
BE995377
BE995378
H86377
BE995380
BE995381
BE995382
BE995383
BE995384
BE995385
BE995386
BE995387
BE995388
H86379
BE995389
BE995391
BE995392
BE995394
BE995395
BE995396
BE995397
BE995398
H86381
BE995399
BE995400
BE995401
BE995403
BE995404
H86382
BE995405
BE995406
BE995407
BE995408
BE995409
BE995410
BE995411
BE995412
BE995413
BE995414
H86384
BE995415
BE995416
BE995417
BE995418
H86385
BE995420
BE995421
BE995422
BE995423
BE995424
H86386
BE995425
BE995426
BE995427
BE995428
BE995429
BE995430
BE995431
BE995432
BE995433
BE995434
BE995435
BE995436
BE995437
BE995438
BE995439
H86389
BE995440
BE995441
BE995442
BE995443
BE995444
H86390
BE995445
BE995446
BE995447
BE995449
BE995450
BE995451
BE995452
BE995453
BE995454
BE995455
BE995456
BE995457
BE995458
BE995459
BE995460
BE995461
BE995462
BE995463
BE995464
BE995465
BE995466
BE995467
BE995468
H86395
BE995469
BE995470
BE995471
BE995472
BE995473
H86396
BE995474
BE995475
BE995476
H86397
BE995477
BE995478
BE995479
BE995480
BE995481
H86398
BE995482
BE995483
BE995484
BE995485
BE995486
H86399
BE995487
BE995488
BE995489
BE995490
BE995491
BE995492
BE995494
BE995495
BE995496
BE995497
BE995498
BE995499
BE995500
BE995501
H86402
BE995502
BE995503
BE995504
BE995505
BE995506
BE995507
BE995508
BE995509
BE995510
BE995511
H86404
BE995512
BE995513
BE995515
H86405
BE995516
BE995517
BE995518
BE995519
BE995520
BE995521
BE995524
BE995525
H86407
BE995526
BE995527
BE995528
BE995529
BE995530
H86408
BE995566
BE995567
BE995568
BE995569
BE995570
H86409
BE995571
BE995572
BE995573
BE995574
BE995575
H86410
BE995576
BE995577
BE995578
BE995579
BE995580
H86411
BE995582
BE995584
BE995586
BE995587
BE995588
BE995589
BE995590
BE995591
BE995594
BE995595
H86414
BE995596
BE995598
BE995600
H86415
BE995601
BE995602
BE995603
BE995604
BE995605
BE995531
BE995533
BE995534
BE995535
H86417
BE995536
BE995537
BE995538
BE995539
BE995540
H86418
BE995541
BE995542
BE995543
BE995544
BE995545
BE995546
BE995547
BE995548
BE995549
BE995550
BE995551
BE995552
BE995553
H86420
BE995554
BE995555
BE995557
BE995558
BE995559
BE995560
BE995561
BE995562
BE995563
H86422
BE995564
BE995565
BE995606
BE995607
BE995608
BE995609
BE995610
BE995611
BE995612
BE995613
H86424
BE995614
BE995615
BE995616
BE995617
BE995618
H86425
BE995619
BE995620
H86426
BE995623
BE995624
BE995625
BE995626
BE995627
BE995628
H86427
BE995629
BE995630
BE995631
BE995632
BE995633
H86428
BE995634
BE995635
BE995636
BE995637
BE995638
H86429
BE995639
BE995640
BE995641
BE995642
BE995643
H86430
BE995644
BE995645
BE995646
BE995647
BE995648
BE995649
BE995650
BE995651
BE995652
BE995653
BE995654
BE995655
BE995656
BE995657
BE995658
H86433
BE995659
BE995660
BE995661
BE995662
H86434
BE995663
BE995665
BE995666
H86435
BE995667
BE995668
BE995669
BE995670
BE995671
H86436
BE995672
BE995673
BE995674
BE995675
BE995676
H86437
BE995677
BE995678
BE995679
BE995680
BE995681
H86438
BE995682
BE995683
BE995684
BE995685
BE995686
BE995687
BE995688
BE995689
BE995690
BE995691
BE995692
BE995693
BE995694
BE995695
BE995696
H86441
BE995697
BE995698
BE995699
BE995700
BE995701
H86442
BE995702
BE995703
BE995704
BE995705
BE995706
BE995707
BE995708
BE995709
BE995710
BE995711
H86444
BE995712
BE995713
BE995714
BE995715
BE995716
BE995717
BE995718
BE995719
BE995720
BE995721
BE995722
BE995723
BE995724
BE995725
BE995726
BE995727
BE995728
BE995729
BE995731
H86448
BE995732
BE995733
BE995734
BE995735
BE995736
BE995737
H86450
H86451
H86452
H86453
H86455
H86456
H86457
H86458
H86459
H86460
H86461
H86462
H86464
H86466
BE995825
H86467
BE995827
BE995828
BE995829
BE995830
BE995831
H86468
BE995832
BE995833
BE995834
BE995836
H86469
BE995838
BE995839
BE995840
BE995841
H86470
BE995842
BE995843
BE995844
BE995845
BE995846
BE995847
BE995848
BE995849
BE995850
BE995851
H86472
BE995852
BE995853
BE995854
BE995855
BE995856
BE995857
BE995858
BE995859
BE995860
BE995861
BE995862
BE995863
BE995864
BE995866
H86475
BE995867
BE995868
BE995869
BE995870
BE995871
H86476
BE995872
BE995874
BE995875
BE995876
H86477
BE995877
BE995878
BE995879
BE995880
BE995881
H86478
BE995882
BE995883
BE995884
BE995885
BE995886
H86479
BE995887
BE995889
BE995890
BE995891
H86480
BE995892
BE995893
BE995894
BE995895
BE995896
BE995897
BE995899
BE995900
BE995901
H86482
BE995902
BE995903
BE995904
BE995905
BE995906
BE995907
BE995908
BE995909
BE995910
BE995911
BE995912
H86484
H86485
H86486
H86487
H86488
H86489
H86490
H86491
H86492
H86493
H86494
H86495
H86496
H86497
H86499
H86500
H86501
H86503
H86504
H86505
H86506
H86507
H86508
H86510
H86511
H86512
H86513
H86515
H86516
H86517
H86518
H86519
H86520
H86521
H86523
H86524
H86526
H86527
H86528
H86530
H86531
H86532
H86533
H86534
H86536
BE996320
BE996321
H86537
BE996322
BE996323
BE996324
BE996325
BE996326
BE996328
BE996329
BE996330
BE996331
H86538
BE996332
BE996333
BE996334
BE996335
BE996337
BE996338
BE996339
BE996340
BE996341
H86539
BE996342
BE996343
BE996344
BE996345
BE996346
BE996347
BE996348
BE996349
BE996350
BE996351
H86540
BE996352
BE996353
BE996355
BE996356
BE996357
BE996358
BE996359
BE996360
BE996361
H86541
BE996362
BE996363
BE996364
BE996365
BE996366
BE996367
BE996368
BE996369
BE996370
BE996371
H86542
BE996372
BE996373
BE996374
BE996375
BE996376
BE996378
BE996379
BE996380
BE996381
H86543
BE996382
BE996383
BE996384
BE996385
BE996386
BE996387
BE996389
BE996390
BE996391
H86544
BE996392
BE996393
BE996394
BE996395
BE996396
BE996397
BE996398
BE996399
BE996400
BE996401
H86545
BE996402
BE996403
BE996404
BE996405
BE996406
BE996407
BE996408
BE996409
BE996410
BE996411
H86546
BE996413
BE996414
BE996415
BE996416
BE996417
BE996418
BE996420
BE996421
H86547
BE996423
BE996425
BE996426
BE996428
BE996429
BE996430
BE996431
H86548
BE996433
BE996434
BE996435
BE996436
BE996437
BE996438
BE996439
BE996440
BE996441
BE996442
BE996443
BE996444
BE996445
BE996446
BE996448
BE996449
BE996450
BE996451
H86550
BE996452
BE996453
BE996455
BE996456
BE996457
BE996458
BE996459
BE996460
BE996461
H86551
BE996462
BE996463
BE996464
BE996465
BE996466
BE996467
BE996469
BE996470
BE996471
H86552
BE996472
BE996473
BE996474
BE996476
BE996477
BE996478
BE996479
BE996480
BE996481
H86553
BE996482
BE996483
BE996485
BE996486
BE996487
BE996488
BE996489
BE996490
BE996491
H86554
BE996492
BE996493
BE996494
BE996495
BE996496
BE996497
BE996498
BE996499
BE996500
BE996501
H86555
BE996502
BE996503
BE996504
BE996505
BE996506
BE996507
BE996509
BE996510
BE996511
BE996513
BE996514
BE996515
BE996516
BE996517
BE996518
BE996519
BE996520
BE996521
H86557
BE996522
BE996523
BE996524
BE996525
BE996526
BE996527
BE996529
BE996530
BE996531
H86558
BE996532
BE996533
BE996534
BE996535
BE996536
BE996537
BE996538
BE996539
BE996540
BE996541
BE996542
BE996543
BE996544
BE996545
BE996547
BE996548
BE996549
BE996550
BE996551
BE996552
BE996553
BE996554
BE996555
BE996556
BE996557
BE996558
BE996559
BE996560
H86561
BE996561
BE996562
BE996563
BE996564
BE996565
BE996566
BE996567
BE996568
BE996569
H86562
H86564
H86565
H86566
H86567
H86568
H86569
H86570
H86571
H86572
H86573
H86576
H86579
H86580
H86583
H86586
H86587
H86588
H86589
H86590
H86591
H86592
H86595
H86596
H86597
H86599
H86600
H86602
H86604
H86605
H86606
H86609
H86610
H86611
H86612
H86613
H86614
H86615
H86616
H86618
H86619
H86620
H86622
H86623
H86624
H86625
H86626
H86628
H86629
H86630
H86631
H86632
H86633
H86635
H86639
H86640
H86641
H86642
H86644
H86645
H86646
H86647
H86648
H86653
H86654
H86655
H86656
H86657
H86658
H86659
H86660
H86661
H86663
H86668
H86669
H86671
H86675
H86676
H86677
H86679
H86680
H86682
H86683
H86684
H86688
H86689
H86690
H86691
H86695
H86696
H86697
H86699
H86700
H86701
H86702
H86706
H86709
H86711
H86712
H86713
H86714
H86715
H86716
H86717
H86718
H86719
H86721
H86722
H86723
H86726
H86728
H86729
H86730
H86731
H86733
H86734
H86735
H86736
H86738
H86739
H86740
H86741
H86742
H86743
H86744
H86745
H86746
H86748
H86749
H86750
H86751
H86752
H86753
H86754
H86757
H86759
H86760
H86762
H86763
H86764
H86765
H86768
H86769
H86771
H86773
H86774
H86775
H86777
H86780
H86782
H86783
H86784
H86785
H86787
H86788
H86789
H86790
H86791
H86792
H86793
H86794
H86795
H86796
H86798
H86799
H86801
H86803
H86804
H86806
H86807
H86808
H86810
H86812
H86814
H86815
H86819
H86820
H86821
H86826
H86827
H86828
H86829
H86830
H86831
H86832
H86835
H86836
H86838
H86840
H86841
H86842
H86843
H86846
H86847
H86848
H86849
H86850
H86851
H86852
H86853
H86857
H86858
H86859
H86861
H86862
H86863
H86864
H86866
H86867
H86868
H86870
H86871
H86872
H86874
H86876
H86877
H86878
H86879
H86881
H86882
H86885
H86886
H86888
H86889
H86892
H86893
H86894
H86895
H86897
H86899
H86900
H86901
H86902
H86903
H86905
H86906
H86908
H86909
H86911
H86912
H86914
H86915
H86918
H86919
H86920
H86921
H86924
H86925
H86926
H86927
H86930
H86932
H86933
H86934
H86935
H86936
H86937
H86939
H86941
H86942
H86943
H86944
H86945
H86949
H86952
H86953
H86954
H86955
H86956
H86957
H86958
H86960
H86961
H86962
H86963
H86964
H86965
H86966
H86967
H86969
H86970
H86971
H86972
H86973
H86974
H86975
H86976
H86977
H86978
H86979
H86980
H86981
H87042
H87043
H87044
H87045
H87046
H87047
H87048
H87049
H87050
H87051
H87052
H87053
H87054
H87056
H87058
H87059
H87060
H87062
H87063
H87064
H87068
H87069
H87070
H87071
H87072
H87073
H87075
H87076
H87079
H87080
H87081
H87082
H87083
H87087
H87088
H87089
H87090
H87091
H87092
H87094
H87095
H87096
H87097
H87098
H87099
H87101
H87102
H87198
H87199
H87200
H87201
H87202
H87203
H87204
H87205
H87209
H87210
H87213
H87215
H87219
H87220
H87221
H87222
H87223
H87224
H87227
H87228
H87229
H87230
H87232
H87233
H87235
H87236
H87237
H87238
H87239
H87240
H87242
H87243
H87246
H87247
H87249
H87251
H87252
H87253
H87254
H87255
H87256
H87257
H87258
H87259
H87260
H87263
H87265
H87267
H87268
H87269
H87270
H87271
H87272
H87273
H87275
H87277
H87282
H87284
H87285
H87286
H87287
H87288
H87289
H87290
H87291
H87292
H87293
H87294
H87295
H87298
H87299
H87300
H87302
H87303
H87304
H87305
H87306
H87307
H87308
H87310
H87311
H87312
H87313
H87315
H87318
H87319
H87321
H87322
H87324
H87326
H87327
H87328
H87329
H87330
H87706
H87707
H87708
H87709
H87711
H87712
H87714
H87715
H87716
H87717
H87718
H87719
H87721
H87722
H87723
H87724
H87725
H87727
H87728
H87731
H87732
H87733
H87735
H87737
H87738
H87739
H87740
H87742
H87743
H87744
H87745
H87746
H87747
H87748
H87749
H87750
H87751
H87752
H87753
H87755
H87757
H87759
H87760
H87761
H87762
H87763
H87764
H87765
H87766
H87767
H87768
H87770
H87772
H87773
H87775
H87777
H87779
H87780
H87782
H87783
H87787
H87788
H87791
H87792
H87793
H87794
H87795
H87798
H87799
H87802
H87803
H87804
H87805
H87806
H87807
H87808
H87809
H87810
H87811
H87812
H87813
H87814
H87815
H87816
H87817
H87819
H87822
H87823
H87824
H87825
H87826
H87827
H87828
H87830
H87831
H87832
H87833
H87834
H87835
H87836
H87838
H87839
H87840
H87841
H87842
H87843
H87844
H87846
H87847
H87848
H87849
H87850
H87851
H87854
H87855
H87857
H87858
H87859
H87860
H87861
H87862
H87863
H88104
H88105
H88106
H88107
H88108
H88109
H88110
H88112
H88113
H88114
H88115
H88116
H88117
H88120
H88121
H88124
H88125
H88126
H88127
H88128
H88130
H88131
H88132
H88134
H88135
H88137
H88138
H88139
H88142
H88143
H88144
H88146
H88147
H88148
H88149
H88153
H89912
H89914
H89915
H89917
H89920
H89921
H89923
H89924
H89925
H89926
H89927
H89928
H89929
H89930
H89931
H89932
H89933
H89934
H89935
H89937
H89939
H89941
H89943
H89945
H89947
H89948
H89949
H89953
H89955
H91645
H91647
H91648
H91649
H91650
H91651
H91652
H91653
H91654
H91656
H91657
H91658
H91659
H91660
H91662
H91663
H91664
H91665
H91667
H91668
H91669
H91670
H91671
H91723
H91724
H91726
H91727
H91728
H91731
H91732
H91733
H91734
H91735
H91736
H91737
H91739
H91740
H91745
H91746
H91747
H91748
H91749
H91751
H91754
H91756
H91757
H91758
H91759
H91760
H91761
H91762
H91763
H91764
H91765
H91766
H91767
H91768
H91824
H91825
H91826
H91830
H91831
H91832
H91833
H91834
H91835
H91836
H91837
H91838
H91842
H91847
H91850
H91851
H91852
H91853
H91854
H91855
H91856
H91859
H91860
H91861
H91862
H91863
H91864
H91866
H91867
H91868
H91869
H91870
H91873
H91874
H91876
H91878
H91879
H91880
H91882
H91883
H91884
H91885
H91886
H91889
H91890
H91891
H91894
H91895
H91896
H91898
H91899
H91901
H91902
H91903
H91904
H91906
H91908
H91909
H91910
H91911
H91913
H91916
H91917
H91918
H91919
H91920
H91921
H91922
H91923
H91924
H91925
H91926
H91927
H91928
H91930
H91932
H91933
H91934
H91935
H91937
H91938
H91939
H91940
H91943
H91944
H91945
H91946
H91947
H91948
H91951
H91952
H91953
H91954
H91957
H91959
H91960
H91961
H91963
H91964
H91965
H91966
H91967
H91968
H91969
H91970
H91971
H91972
H91973
H91975
H91976
H91977
H91978
H91979
H91980
H91983
H91984
H91985
H91988
H91989
H91990
H91991
H91992
H91993
H91995
H91997
H91998
H91999
H92001
H92002
H92003
H92009
H92012
H92013
H92018
H92019
H92020
H92022
H92023
H92024
H92030
H92031
H92032
H92033
H92034
H92035
H92037
H92038
H92041
H92043
H92044
H92045
H92046
H92047
H92048
H92049
H92050
H92051
H92053
H92054
H92055
H92056
H92057
H92058
H92059
H92060
H92062
H92063
H92064
H92065
H92066
H92068
H92071
H92073
H92074
H92075
H92076
H92077
H92078
H92079
H92080
H92081
H92082
H92083
H92084
H92085
H92086
H92090
H92091
H92093
H92094
H92095
H92096
H92097
H92098
H92101
H92102
H92104
H92105
H92107
H92108
H92111
H92112
H92113
H92114
H92118
H92120
H92121
H92122
H92123
H92124
H92126
H92128
H92130
H92131
H92132
H92133
H92134
H92135
H92136
H92137
H92138
H92139
H92140
H92141
H92142
H92143
H92145
H92146
H92148
H92149
H92150
H92153
H92155
H92158
H92159
H92160
H92161
H92163
H92164
H92165
H92166
H92167
H92168
H92169
H92171
H92172
H92173
H92174
H92175
H92177
H92178
H92179
H92182
H92183
H92184
H92185
H92186
H92189
H92190
H92192
H92193
H92194
H92195
H92196
H92197
H92198
H92199
H92200
H92201
H92202
H92203
H92205
H92206
H92207
H92208
H92209
H92211
H92212
H92213
H92215
H92217
H92219
H92220
H92221
H92222
H92223
H92224
H92225
H92226
H92227
H92230
H92231
H92232
H92233
H92234
H92236
H92301
H92302
H92303
H92304
H92306
H92307
H92308
H92309
H92310
H92311
H92313
H92314
H92315
H92316
H92317
H92318
H92319
H92320
H92321
H92323
H92324
H92326
H92327
H92328
H92329
H92330
H92332
H92333
H92334
H92336
H92337
H92338
H92340
H92341
H92344
H92346
H92347
H92349
H92350
H92352
H92354
H92355
H92356
H92357
H92358
H92360
H92361
H92362
H92363
H92364
H92365
H92366
H92367
H92368
H92371
H92372
H92373
H92374
H92375
H92376
H92378
H92379
H92380
H92381
H92382
H92383
H92385
H92386
H92387
H92389
H92391
H92392
H92393
H92394
H92395
H92396
H92397
H92399
H92400
H92402
H92403
H92404
H92406
H92407
H92408
H92410
H92411
H92412
H92413
H92414
H92415
H92416
H92417
H92418
H92420
H92421
H92423
H92424
H92425
H92426
H92428
H92429
H92430
H92431
H92432
H92433
H92434
H92435
H92436
H92437
H92438
H92439
H92440
H92443
H92444
H92477
H92478
H92480
H92485
H92486
H92489
H92490
H92492
H92493
H92494
H92495
H92499
H92500
H92504
H92505
H92506
H92507
H92508
H92509
H92511
H92512
H92513
H92515
H92516
H92517
H92519
H92520
H92521
H92522
H92523
H92526
H92530
H92531
H92532
H92533
H92534
H92535
H92537
H92538
H92539
H92540
H92541
H92542
H92543
H92549
H92550
H92551
H92553
H92555
H92556
H92558
H92559
H92560
H92561
H92562
H92563
H92610
H92611
H92612
H92615
H92617
H92619
H92620
H92621
H92622
H92624
H92626
H92627
H92628
H92630
H92631
H92633
H92634
H92636
H92637
H92638
H92639
H92640
H92641
H92642
H92643
H92644
H92646
H92647
H92648
H92649
H93420
H93421
H93422
H93423
H93424
H93425
H93426
H93427
H93429
H93430
H93431
H93432
H93433
H93434
H93435
H93436
H93437
H93438
H93440
H93441
H93443
H93444
H93446
AU142231
AU142233
AU142234
AU142235
AU142236
AU142237
AU142239
AU142240
AU142241
AU142242
AU142243
AU142244
AU142245
AU142246
AU142247
AU142249
AU142250
AU142251
AU142252
AU142253
AU142254
AU142255
AU142256
AU142258
AU142259
AU142260
AU142261
AU142262
AU142263
AU142264
AU142265
AU142266
AU142267
AU142268
AU142269
AU142270
AU142271
AU142272
AU142273
AU142274
AU142275
AU142277
AU142278
AU142279
AU142280
AU142281
AU142282
AU142283
AU142284
AU142285
AU142288
AU142289
AU142290
AU142291
AU142292
AU142293
AU142294
AU142295
AU142296
AU142297
AU142298
AU142299
AU142300
AU142301
AU142302
AU142303
AU142304
AU142305
AU142307
AU142308
AU142309
AU142310
AU142311
AU142312
AU142314
AU142315
AU142316
AU142317
AU142318
AU142319
AU142320
AU142321
AU142322
AU142323
AU142324
AU142325
AU142326
AU142327
AU142328
AU142329
AU142331
AU142332
AU142334
AU142335
AU142336
AU142337
AU142339
AU142340
AU142341
AU142342
AU142344
AU142345
AU142346
AU142347
AU142348
AU142350
AU142352
AU142353
AU142354
AU142355
AU142357
AU142359
AU142360
AU142361
AU142362
AU142363
AU142364
AU142365
AU142366
AU142367
AU142368
AU142369
AU142370
AU142371
AU142372
AU142373
AU142374
AU142376
AU142377
AU142378
AU142379
AU142380
AU142381
AU142382
AU142384
AU142385
AU142386
AU142387
AU142388
AU142389
AU142390
AU142391
AU142392
AU142393
AU142394
AU142395
AU142396
AU142397
AU142398
AU142399
AU142400
AU142401
AU142402
AU142403
AU142404
AU142405
AU142406
AU142407
AU142408
AU142409
AU142410
AU142411
AU142412
AU142413
AU142414
AU142415
AU142416
AU142417
AU142418
AU142419
AU142420
AU142421
AU142422
AU142423
AU142424
AU142425
AU142426
AU142427
AU142428
AU142429
AU142430
AU142431
AU142432
AU142433
AU142434
AU142435
AU142436
AU142437
AU142438
AU142439
AU142440
AU142442
AU142443
AU142444
AU142445
AU142446
AU142447
AU142448
AU142449
AU142450
AU142451
AU142452
AU142453
AU142454
AU142455
AU142456
AU142457
AU142458
AU142459
AU142460
AU142461
AU142462
AU142463
AU142464
AU142465
AU142466
AU142467
AU142468
AU142469
AU142470
AU142471
AU142472
AU142473
AU142474
AU142475
AU142476
AU142478
AU142479
AU142480
AU142481
AU142482
AU142483
AU142484
AU142485
AU142487
AU142488
AU142489
AU142491
AU142492
AU142493
AU142494
AU142495
AU142496
AU142497
AU142498
AU142499
AU142500
AU142501
AU142502
AU142503
AU142504
AU142505
AU142506
AU142507
AU142508
AU142509
AU142510
AU142511
AU142512
AU142513
AU142514
AU142515
AU142517
AU142518
AU142519
AU142520
AU142521
AU142522
AU142523
AU142524
AU142525
AU142527
AU142528
AU142529
AU142530
AU142531
AU142532
AU142534
AU142535
AU142536
AU142537
AU142538
AU142539
AU142540
AU142541
AU142542
AU142543
AU142545
AU142546
AU142547
AU142548
AU142549
AU142550
AU142551
AU142552
AU142553
AU142554
AU142555
AU142556
AU142557
AU142558
AU142559
AU142560
AU142561
AU142562
AU142563
AU142564
AU142565
AU142567
AU142568
AU142569
AU142571
AU142572
AU142573
AU142574
AU142575
AU142576
AU142577
AU142578
AU142579
AU142580
AU142581
AU142582
AU142583
AU142584
AU142585
AU142586
AU142588
AU142589
AU142590
AU142591
AU142592
AU142593
AU142594
AU142595
AU142596
AU142597
AU142598
AU142599
AU142600
AU142601
AU142602
AU142603
AU142604
AU142605
AU142606
AU142607
AU142608
AU142609
AU142610
AU142611
AU142612
AU142613
AU142614
AU142615
AU142616
AU142617
AU142618
AU142619
AU142620
AU142621
AU142622
AU142624
AU142625
AU142626
AU142627
AU142628
AU142629
AU142630
AU142631
AU142632
AU142633
AU142634
AU142635
AU142636
AU142639
AU142640
AU142642
AU142643
AU142644
AU142645
AU142646
AU142647
AU142648
AU142649
AU142650
AU142651
AU142652
AU142653
AU142654
AU142656
AU142657
AU142658
AU142659
AU142660
AU142661
AU142662
AU142663
AU142664
AU142666
AU142667
AU142668
AU142669
AU142670
AU142671
AU142672
AU142673
AU142674
AU142675
AU142676
AU142677
AU142679
AU142680
AU142681
AU142682
AU142683
AU142684
AU142686
AU142687
AU142688
AU142689
AU142690
AU142691
AU142692
AU142693
AU142694
AU142695
AU142697
AU142698
AU142699
AU142700
AU142701
AU142702
AU142703
AU142704
AU142705
AU142706
AU142707
AU142708
AU142709
AU142710
AU142711
AU142712
AU142713
AU142714
AU142715
AU142716
AU142717
AU142718
AU142719
AU142720
AU142721
AU142722
AU142723
AU142724
AU142725
AU142726
AU142727
AU142728
AU142729
AU142730
AU142731
AU142732
AU142734
AU142735
AU142736
AU142737
AU142738
AU142739
AU142740
AU142741
AU142742
AU142743
AU142744
AU142745
AU142746
AU142747
AU142750
AU142751
AU142752
AU142753
AU142754
AU142755
AU142756
AU142757
AU142758
AU142759
AU142760
AU142761
AU142762
AU142763
AU142764
AU142765
AU142766
AU142767
AU142768
AU142769
AU142770
AU142771
AU142772
AU142773
AU142774
AU142775
AU142778
AU142779
AU142780
AU142781
AU142782
AU142783
AU142784
AU142785
AU142786
AU142787
AU142788
AU142789
AU142790
AU142791
AU142792
AU142793
AU142795
AU142796
AU142797
AU142798
AU142799
AU142800
AU142801
AU142802
AU142804
AU142805
AU142806
AU142807
AU142808
AU142809
AU142810
AU142811
AU142812
AU142813
AU142814
AU142815
AU142816
AU142817
AU142818
AU142819
AU142820
AU142821
AU142822
AU142823
AU142824
AU142825
AU142826
AU142827
AU142828
AU142829
AU142830
AU142831
AU142832
AU142833
AU142834
AU142835
AU142836
AU142837
AU142838
AU142839
AU142840
AU142841
AU142842
AU142843
AU142844
AU142845
AU142846
AU142847
AU142848
AU142849
AU142850
AU142851
AU142852
AU142853
AU142854
AU142855
AU142856
AU142857
AU142858
AU142859
AU142860
AU142861
AU142862
AU142863
AU142864
AU142865
AU142866
AU142867
AU142868
AU142869
AU142870
AU142871
AU142872
AU142873
AU142874
AU142875
AU142876
AU142877
AU142878
AU142879
AU142880
AU142881
AU142882
AU142883
AU142884
AU142885
AU142886
AU142887
AU142888
AU142889
AU142890
AU142891
AU142892
AU142893
AU142895
AU142896
AU142897
AU142898
AU142899
AU142900
AU142901
AU142902
AU142903
AU142904
AU142905
AU142906
AU142907
AU142908
AU142909
AU142910
AU142911
AU142912
AU142913
AU142914
AU142915
AU142916
AU142917
AU142918
AU142919
AU142920
AU142921
AU142922
AU142923
AU142924
AU142925
AU142926
AU142927
AU142928
AU142929
AU142930
AU142931
AU142933
AU142934
AU142935
AU142936
AU142937
AU142938
AU142939
AU142940
AU142941
AU142942
AU142943
AU142944
AU142945
AU142946
AU142947
AU142948
AU142949
AU142950
AU142951
AU142952
AU142953
AU142954
AU142955
AU142956
AU142957
AU142958
AU142959
AU142960
AU142961
AU142962
AU142963
AU142964
AU142965
AU142966
AU142967
AU142968
AU142970
AU142971
AU142972
AU142973
AU142974
AU142975
AU142976
AU142977
AU142978
AU142979
AU142980
AU142981
AU142982
AU142983
AU142984
AU142985
AU142986
AU142987
AU142988
AU142989
AU142991
AU142992
AU142993
AU142994
AU142995
AU142996
AU142997
AU142998
AU142999
AU143000
AU143001
AU143002
AU143003
AU143004
AU143005
AU143006
AU143007
AU143008
AU143009
AU143010
AU143011
AU143012
AU143013
AU143014
AU143015
AU143016
AU143018
AU143019
AU143020
AU143021
AU143022
AU143023
AU143024
AU143025
AU143026
AU143027
AU143028
AU143029
AU143030
AU143031
AU143032
AU143033
AU143034
AU143035
AU143036
AU143038
AU143039
AU143040
AU143041
AU143043
AU143044
AU143045
AU143046
AU143047
AU143048
AU143049
AU143050
AU143051
AU143052
AU143053
AU143054
AU143055
AU143056
AU143057
AU143058
AU143060
AU143061
AU143062
AU143063
AU143064
AU143065
AU143066
AU143067
AU143068
AU143070
AU143071
AU143072
AU143073
AU143074
AU143075
AU143076
AU143077
AU143078
AU143079
AU143080
AU143081
AU143082
AU143083
AU143084
AU143086
AU143087
AU143088
AU143089
AU143090
AU143091
AU143092
AU143093
AU143094
AU143095
AU143096
AU143097
AU143098
AU143099
AU143100
AU143101
AU143102
AU143103
AU143105
AU143106
AU143107
AU143108
AU143109
AU143110
AU143111
AU143112
AU143113
AU143114
AU143115
AU143116
AU143117
AU143118
AU143119
AU143120
AU143121
AU143123
AU143124
AU143125
AU143126
AU143127
AU143128
AU143129
AU143130
AU143131
AU143132
AU143133
AU143134
AU143135
AU143136
AU143137
AU143138
AU143139
AU143140
AU143141
AU143142
AU143143
AU143144
AU143145
AU143146
AU143147
AU143148
AU143149
AU143150
AU143151
AU143152
AU143153
AU143154
AU143156
AU143157
AU143158
AU143159
AU143160
AU143161
AU143162
AU143163
AU143164
AU143165
AU143166
AU143167
AU143168
AU143169
AU143170
AU143171
AU143172
AU143173
AU143174
AU143175
AU143176
AU143177
AU143178
AU143179
AU143180
AU143181
AU143183
AU143184
AU143185
AU143186
AU143187
AU143188
AU143189
AU143190
AU143191
AU143192
AU143193
AU143195
AU143196
AU143197
AU143198
AU143199
AU143200
AU143201
AU143203
AU143204
AU143205
AU143206
AU143207
AU143208
AU143209
AU143210
AU143211
AU143212
AU143213
AU143214
AU143215
AU143217
AU143218
AU143219
AU143220
AU143221
AU143222
AU143223
AU143224
AU143225
AU143226
AU143227
AU143228
AU143229
AU143230
AU143231
AU143232
AU143233
AU143234
AU143235
AU143236
AU143237
AU143238
AU143239
AU143240
AU143241
AU143242
AU143243
AU143244
AU143245
AU143246
AU143247
AU143248
AU143249
AU143250
AU143251
AU143252
AU143253
AU143254
AU143255
AU143256
AU143257
AU143258
AU143259
AU143260
AU143262
AU143263
AU143264
AU143265
AU143267
AU143268
AU143269
AU143270
AU143271
AU143272
AU143273
AU143274
AU143275
AU143276
AU143277
AU143278
AU143279
AU143280
AU143281
AU143282
AU143283
AU143284
AU143285
AU143286
AU143287
AU143288
AU143289
AU143290
AU143291
AU143292
AU143293
AU143294
AU143295
AU143296
AU143297
AU143298
AU143299
AU143300
AU143301
AU143302
AU143303
AU143304
AU143305
AU143306
AU143307
AU143308
AU143309
AU143310
AU143311
AU143312
AU143314
AU143315
AU143316
AU143317
AU143318
AU143319
AU143320
AU143321
AU143322
AU143323
AU143325
AU143326
AU143327
AU143328
AU143329
AU143330
AU143331
AU143332
AU143333
AU143334
AU143335
AU143336
AU143337
AU143338
AU143339
AU143340
AU143341
AU143342
AU143343
AU143344
AU143345
AU143346
AU143347
AU143348
AU143349
AU143350
AU143351
AU143352
AU143353
AU143354
AU143355
AU143357
AU143358
AU143359
AU143360
AU143361
AU143362
AU143363
AU143364
AU143365
AU143366
AU143367
AU143368
AU143369
AU143370
AU143371
AU143373
AU143374
AU143375
AU143376
AU143377
AU143378
AU143379
AU143380
AU143381
AU143382
AU143383
AU143384
AU143385
AU143386
AU143387
AU143388
AU143389
AU143390
AU143391
AU143392
AU143393
AU143394
AU143395
AU143396
AU143397
AU143398
AU143400
AU143401
AU143402
AU143403
AU143404
AU143405
AU143406
AU143407
AU143408
AU143409
AU143410
AU143411
AU143412
AU143413
AU143414
AU143415
AU143416
AU143417
AU143418
AU143419
AU143420
AU143421
AU143423
AU143424
AU143425
AU143426
AU143427
AU143428
AU143429
AU143430
AU143431
AU143432
AU143434
AU143435
AU143436
AU143437
AU143438
AU143439
AU143440
AU143442
AU143443
AU143444
AU143445
AU143446
AU143447
AU143448
AU143449
AU143450
AU143451
AU143452
AU143453
AU143454
AU143455
AU143456
AU143457
AU143458
AU143459
AU143460
AU143461
AU143462
AU143463
AU143464
AU143465
AU143466
AU143467
AU143468
AU143469
AU143470
AU143471
AU143472
AU143474
AU143475
AU143476
AU143477
AU143478
AU143479
AU143480
AU143481
AU143482
AU143483
AU143484
AU143485
AU143486
AU143487
AU143488
AU143489
AU143490
AU143491
AU143492
AU143494
AU143495
AU143496
AU143497
AU143498
AU143499
AU143500
AU143501
AU143502
AU143503
AU143504
AU143505
AU143506
AU143507
AU143508
AU143509
AU143510
AU143511
AU143512
AU143513
AU143514
AU143515
AU143516
AU143517
AU143518
AU143519
AU143520
AU143521
AU143522
AU143523
AU143525
AU143526
AU143527
AU143528
AU143529
AU143530
AU143531
AU143532
AU143533
AU143534
AU143535
AU143536
AU143537
AU143538
AU143539
AU143540
AU143541
AU143542
AU143543
AU143544
AU143545
AU143546
AU143547
AU143548
AU143549
AU143550
AU143552
AU143553
AU143554
AU143555
AU143556
AU143557
AU143558
AU143559
AU143560
AU143561
AU143562
AU143563
AU143564
AU143565
AU143566
AU143567
AU143568
AU143569
AU143570
AU143571
AU143572
AU143573
AU143574
AU143575
AU143576
AU143577
AU143578
AU143579
AU143580
AU143582
AU143583
AU143584
AU143585
AU143586
AU143587
AU143588
AU143589
AU143590
AU143591
AU143592
AU143594
AU143595
AU143596
AU143597
AU143598
AU143599
AU143600
AU143601
AU143602
AU143603
AU143604
AU143605
AU143606
AU143607
AU143608
AU143609
AU143610
AU143611
AU143612
AU143613
AU143614
AU143615
AU143616
AU143617
AU143618
AU143619
AU143621
AU143622
AU143623
AU143624
AU143625
AU143626
AU143627
AU143628
AU143629
AU143630
AU143631
AU143632
AU143633
AU143635
AU143636
AU143637
AU143638
AU143639
AU143640
AU143641
AU143642
AU143643
AU143644
AU143646
AU143647
AU143648
AU143649
AU143650
AU143651
AU143652
AU143653
AU143654
AU143655
AU143656
AU143657
AU143658
AU143659
AU143660
AU143661
AU143662
AU143663
AU143664
AU143665
AU143666
AU143667
AU143668
AU143669
AU143670
AU143671
AU143672
AU143673
AU143674
AU143675
AU143676
AU143677
AU143678
AU143679
AU143681
AU143683
AU143684
AU143685
AU143686
AU143687
AU143688
AU143689
AU143690
AU143691
AU143692
AU143693
AU143694
AU143695
AU143696
AU143697
AU143698
AU143699
AU143700
AU143701
AU143702
AU143704
AU143705
AU143706
AU143707
AU143708
AU143709
AU143710
AU143711
AU143713
AU143714
AU143715
AU143716
AU143717
AU143718
AU143719
AU143720
AU143721
AU143722
AU143723
AU143724
AU143725
AU143726
AU143727
AU143728
AU143729
AU143730
AU143731
AU143732
AU143733
AU143734
AU143735
AU143736
AU143737
AU143738
AU143739
AU143740
AU143741
AU143742
AU143743
AU143744
AU143745
AU143746
AU143747
AU143748
AU143749
AU143750
AU143751
AU143752
AU143753
AU143754
AU143755
AU143756
AU143757
AU143758
AU143759
AU143760
AU143761
AU143762
AU143763
AU143764
AU143765
AU143766
AU143767
AU143768
AU143770
AU143771
AU143772
AU143774
AU143775
AU143776
AU143777
AU143778
AU143779
AU143780
AU143781
AU143782
AU143783
AU143784
AU143785
AU143786
H93734
H93735
H93736
H93737
H93738
H93739
H93740
H93741
H93742
H93743
H93744
H93745
H93746
H93748
H93749
H93750
H93751
H93752
H93753
H93755
H93756
H93757
H93758
H93759
H93761
H93762
H93763
H93764
H93765
AU159585
AU159586
AU159589
AU159590
AU159591
AU159592
AU159593
AU159595
AU159596
AU159597
AU159598
AU159599
AU159600
AU159602
AU159603
AU159604
AU159605
AU159606
AU159608
AU159609
AU159610
AU159611
AU159612
AU159615
AU159616
AU159617
AU159618
AU159619
AU159620
AU159621
AU159622
AU159624
AU159625
AU159626
AU159627
AU159629
AU159630
AU159631
AU159633
AU159634
AU159635
AU159636
AU159637
AU159639
AU159641
AU159642
AU159643
AU159644
AU159645
AU159646
AU159647
AU159648
AU159650
AU159652
AU159653
AU159655
AU159656
AU159657
AU159658
AU159659
AU159660
AU159661
AU159662
AU159664
AU159665
AU159666
AU159667
AU159668
AU159670
AU159671
AU159672
AU159673
AU159676
AU159677
AU159680
AU159681
AU159682
AU159683
AU159684
AU159685
AU159687
AU159689
AU159690
AU159691
AU159693
AU159694
AU159695
AU159697
AU159698
AU159699
AU159700
AU159702
AU159703
AU159704
AU159705
AU159707
AU159708
AU159709
AU159710
AU159712
AU159714
AU159715
AU159717
AU159718
AU159720
AU159721
AU159722
AU159723
AU159724
AU159725
AU159726
AU159727
AU159728
AU159729
AU159731
AU159732
AU159734
AU159737
AU159738
AU159739
AU159741
AU159742
AU159743
AU159744
AU159746
AU159748
AU159750
AU159751
AU159753
AU159754
AU159755
AU159757
AU159758
AU159759
AU159760
AU159761
AU159763
AU159764
AU159767
AU159768
AU159769
AU159770
AU159771
AU159772
AU159773
AU159774
AU159775
AU159776
AU159777
AU159778
AU159780
AU159785
AU159786
AU159788
AU159789
AU159792
AU159794
AU159795
AU159797
AU159798
AU159799
AU159802
AU159803
AU159804
AU159805
AU159806
AU159807
AU159808
AU159809
AU159810
AU159813
AU159814
AU159816
AU159818
AU159819
AU159820
AU159821
AU159822
AU159823
AU159824
AU159825
AU159827
AU159828
AU159829
AU159830
AU159831
AU159834
AU159836
AU159837
AU159838
AU159842
AU159844
AU159845
AU159846
AU159847
AU159848
AU159850
AU159851
AU159852
AU159853
AU159854
AU159855
AU159856
AU159857
AU159858
AU159860
AU159861
AU159862
AU159863
AU159866
AU159868
AU159869
AU159870
AU159871
AU159872
AU159873
AU159874
AU159876
AU159878
AU159879
AU159883
AU159884
AU159885
AU159886
AU159887
AU159888
AU159889
AU159890
AU159891
AU159892
AU159893
AU159894
AU159895
AU159896
AU159897
AU159898
AU159900
AU159901
AU159902
AU159903
AU159904
AU159905
AU159907
AU159908
AU159909
AU159910
AU159911
AU159913
AU159914
AU159915
AU159916
AU159917
AU159918
AU159920
AU159921
AU159922
AU159923
AU159924
AU159925
AU159926
AU159927
AU159929
AU159930
AU159931
AU159932
AU159933
AU159934
AU159935
AU159937
AU159938
AU159939
AU159940
AU159942
AU159943
AU159944
AU159945
AU159946
AU159947
AU159948
AU159949
AU159950
AU159951
AU159952
AU159953
AU159954
AU159955
AU159956
AU159957
AU159958
AU159959
AU159962
AU159963
AU159964
AU159965
AU159966
AU159968
AU159969
AU159970
AU159971
AU159972
AU159973
AU159974
AU159977
AU159979
AU159980
AU159982
AU159983
AU159984
AU159987
AU159988
AU159989
AU159990
AU159991
AU159992
AU159993
AU159994
AU159995
AU159996
AU159997
AU159998
AU159999
AU160000
AU160001
AU160002
AU160005
AU160007
AU160009
AU160010
AU160011
AU160013
AU160014
AU160016
AU160017
AU160018
AU160019
AU160020
AU160021
AU160022
AU160024
AU160025
AU160026
AU160027
AU160028
AU160029
AU160032
AU160033
AU160034
AU160035
AU160036
AU160037
AU160038
AU160039
AU160040
AU160041
AU160042
AU160043
AU160046
AU160049
AU160050
AU160052
AU160054
AU160055
AU160056
AU160057
AU160058
AU160061
AU160062
AU160063
AU160064
AU160065
AU160066
AU160068
AU160069
AU160070
AU160072
AU160073
AU160075
AU160076
AU160077
AU160080
AU160082
AU160083
AU160084
AU160086
AU160087
AU160088
AU160090
AU160093
AU160094
AU160095
AU160096
AU160098
AU160099
AU160100
AU160101
AU160102
AU160103
AU160104
AU160105
AU160107
AU160108
AU160109
AU160110
AU160111
AU160112
AU160113
AU160114
AU160115
AU160117
AU160119
AU160120
AU160121
AU160122
AU160123
AU160125
AU160126
AU160127
AU160128
AU160131
AU160132
AU160133
AU160134
AU160135
AU160136
AU160138
AU160139
AU160140
AU160141
AU160142
AU160143
AU160144
AU160146
AU160148
AU160149
AU160150
AU160151
AU160152
AU160153
AU160154
AU160155
AU160156
AU160158
AU160160
AU160161
AU160162
AU160164
AU160165
AU160166
AU160168
AU160169
AU160170
AU160171
AU160172
AU160173
AU160174
AU160175
AU160176
AU160177
AU160178
AU160179
AU160181
AU160182
AU160183
AU160184
AU160186
AU160187
AU160188
AU160189
AU160190
AU160192
AU160193
AU160194
AU160195
AU160197
AU160198
AU160200
AU160201
AU160202
AU160203
AU160206
AU160209
AU160210
AU160211
AU160213
AU160214
AU160215
AU160216
AU160217
AU160218
AU160219
AU160220
AU160221
AU160222
AU160223
AU160224
AU160225
AU160226
AU160227
AU160228
AU160230
AU160231
AU160232
AU160233
AU160234
AU160236
AU160237
AU160238
AU160239
AU160241
AU160242
AU160243
AU160244
AU160246
AU160247
AU160248
AU160249
AU160250
AU160251
AU160252
AU160253
AU160254
AU160255
AU160256
AU160257
AU160258
AU160259
AU160260
AU160261
AU160262
AU160263
AU160265
AU160266
AU160267
AU160268
AU160269
AU160270
AU160271
AU160272
AU160273
AU160274
AU160275
AU160276
AU160278
AU160280
AU160282
AU160284
AU160285
AU160286
AU160287
AU160288
AU160289
AU160290
AU160291
AU160292
AU160293
AU160294
AU160295
AU160296
AU160297
AU160298
AU160299
AU160300
AU160301
AU160302
AU160303
AU160304
AU160305
AU160306
AU160307
AU160308
AU160310
AU160311
AU160312
AU160313
AU160314
AU160316
AU160317
AU160319
AU160320
AU160321
AU160322
AU160323
AU160324
AU160325
AU160326
AU160328
AU160329
AU160330
AU160331
AU160332
AU160333
AU160335
AU160336
AU160338
AU160339
AU160340
AU160341
AU160345
AU160346
AU160348
AU160349
AU160350
AU160351
AU160352
AU160353
AU160355
AU160356
AU160357
AU160358
AU160359
AU160360
AU160361
AU160362
AU160363
AU160364
AU160365
AU160366
AU160367
AU160368
AU160369
AU160370
AU160371
AU160372
AU160373
AU160374
AU160377
AU160378
AU160380
AU160381
AU160382
AU160384
AU160385
AU160386
AU160388
AU160390
AU160391
AU160393
AU160394
AU160396
AU160397
AU160398
AU160400
AU160401
AU160402
AU160403
AU160404
AU160407
AU160411
AU160412
AU160416
AU160417
AU160418
AU160419
AU160420
AU160422
AU160423
AU160424
AU160425
AU160426
AU160427
AU160428
AU160430
AU160431
AU160432
AU160433
AU160434
AU160435
AU160436
AU160437
AU160439
AU160441
AU160443
AU160444
AU160446
AU160447
AU160449
AU160450
AU160451
AU160452
AU160453
AU160454
AU160456
AU160457
AU160458
AU160460
AU160461
AU160462
AU160463
AU160464
AU160465
AU160466
AU160467
AU160470
AU160471
AU160474
AU160476
AU160477
AU160478
AU160479
AU160480
AU160481
AU160482
AU160483
AU160486
AU160487
AU160489
AU160491
AU160493
AU160494
AU160495
AU160496
AU160497
AU160498
AU160499
AU160500
AU160502
AU160503
AU160504
AU160505
AU160506
AU160507
AU160508
AU160509
AU160510
AU160511
AU160512
AU160514
AU160515
AU160516
AU160517
AU160518
AU160521
AU160526
AU160527
AU160528
AU160529
AU160530
AU160534
AU160535
AU160536
AU160538
AU160539
AU160541
AU160542
AU160543
AU160545
AU160546
AU160547
AU160549
AU160550
AU160551
AU160552
AU160553
AU160555
AU160556
AU160557
AU160558
AU160560
AU160562
AU160563
AU160564
AU160566
AU160567
AU160568
AU160569
AU160570
AU160571
AU160572
AU160573
AU160574
AU160575
AU160576
AU160577
AU160578
AU160580
AU160581
AU160582
AU160583
AU160584
AU160585
AU160586
AU160587
AU160588
AU160590
AU160591
AU160592
AU160593
AU160594
AU160595
AU160596
AU160597
AU160598
AU160599
AU160601
AU160602
AU160603
AU160604
AU160606
AU160607
AU160608
AU160609
AU160610
AU160612
AU160613
AU160614
AU160616
AU160617
AU160618
AU160621
AU160622
AU160623
AU160624
AU160625
AU160626
AU160627
AU160628
AU160629
AU160632
AU160633
AU160634
AU160635
AU160636
AU160637
AU160638
AU160639
AU160640
AU160641
AU160642
AU160643
AU160644
AU160646
AU160648
AU160649
AU160650
AU160651
AU160652
AU160653
AU160654
AU160655
AU160656
AU160657
AU160658
AU160659
AU160660
AU160661
AU160663
AU160664
AU160666
AU160667
AU160668
AU160669
AU160671
AU160672
AU160673
AU160674
AU160675
AU160676
AU160677
AU160678
AU160679
AU160680
AU160681
AU160682
AU160683
AU160684
AU160687
AU160688
AU160689
AU160690
AU160691
AU160692
AU160695
AU160696
AU160697
AU160698
AU160700
AU160701
AU160702
AU160703
AU160704
AU160705
AU160706
AU160709
AU160710
AU160712
AU160714
AU160716
AU160719
AU160720
AU160721
AU160722
AU160725
AU160726
AU160727
AU160728
AU160729
AU160730
AU160731
AU160733
AU160735
AU160736
AU160737
AU160738
AU160741
AU160742
AU160743
AU160744
AU160746
AU160747
AU160748
AU160749
AU160750
AU160751
AU160752
AU160753
AU160755
AU160756
AU160758
AU160759
AU160760
AU160761
AU160762
AU160765
AU160766
AU160767
AU160768
AU160769
AU160771
AU160772
AU160773
AU160774
AU160775
AU160776
AU160777
AU160778
AU160779
AU160780
AU160781
AU160783
AU160784
AU160785
AU160786
AU160788
AU160789
AU160791
AU160792
AU160793
AU160796
AU160797
AU160799
AU160801
AU160802
AU160803
AU160804
AU160805
AU160806
AU160807
AU160808
AU160809
AU160810
AU160811
AU160812
AU160813
AU160814
AU160815
AU160816
AU160817
AU160818
AU160819
AU160820
AU160821
AU160825
AU160826
H95511
H95513
H95517
H95518
H95519
H95520
H95522
H95523
H95524
H95525
H95526
H95527
H95529
H95532
H95533
H95535
H95536
H95537
H95538
H95539
H95540
H95541
H95543
H95544
H95546
H95547
H95549
H95550
H95551
H95552
H95553
H95554
H95555
H95606
H95607
H95608
H95609
H95610
H95611
H95616
H95617
H95618
H95620
H95621
H95622
H95625
H95626
H95627
H95628
H95630
H95633
H95634
H95637
BB580102
BB580105
BB580110
BB580118
BB580120
BB580124
BB580126
BB580129
BB580131
BB580133
BB580135
BB580137
BB580139
BB580141
BB580143
BB580145
BB580150
BB580151
BB580154
BB580160
BB580161
BB580168
BB580169
BB580172
BB580173
BB580179
BB580180
BB580182
BB580184
BB580187
BB580189
BB580190
BB580191
BB580192
BB580200
BB580201
BB580211
BB580213
BB580219
BB580227
BB580230
BB580232
BB580233
BB580236
BB580244
BB580245
BB580246
BB580248
BB580249
BB580254
BB580255
BB580258
BB580262
BB591320
BB591321
BB591325
BB591331
BB591334
BB591339
BB591340
BB591342
BB591345
BB591347
BB591353
BB591365
BB591371
BB591373
BB591375
BB591378
BB591379
BB591381
BB591386
BB591387
BB591393
BB591397
BB591398
BB591399
BB591401
BB591403
BB591408
BB591416
BB591419
BB591420
BB591425
BB591430
BB591432
BB591439
BB591440
BB591442
BB591447
BB591448
BB591449
BB591450
BB591451
BB591452
BB591453
BB591455
BB591457
BB591459
BB591464
BB591466
BB591479
BB591485
BB591487
BB591495
BB591496
BB591499
BB591500
BB591501
BB591502
BB591503
BB591506
BB591510
BB591516
BB591521
BB591523
BB591524
BB591538
BB591545
BB591552
BB591553
BB591555
BB591556
BB591559
BB591562
BB591565
BB591576
BB591578
BB591579
BB591580
BB591584
BB591586
BB591587
BB591588
BB591592
BB591593
BB591596
BB591601
BB591604
BB591612
BB591613
BB591624
BB591629
BB591633
BB591636
BB591637
BB591639
BB591646
BB591661
BB591664
BB591665
BB591670
BB591676
BB591677
BB591680
BB591682
BB591685
BB591687
BB591688
BB591689
BB600338
BB600339
BB600358
BB600382
BB600383
BB600390
BB600392
BB600393
BB600394
BB600399
BB600400
BB600411
BB600416
BB600421
BB600423
BB600426
BB600434
BB600442
BB600444
BB600449
BB600452
BB600456
BB600458
BB600459
BB600461
BB600462
BB600464
BB600467
BB600471
BB600472
BB600477
BB600479
BB600480
BB600481
BB600484
BB600487
BB600489
BB600490
BB600491
BB600499
BB600500
BB600501
BB600511
BB600515
BB600518
BB600519
BB600520
BB600526
BB600527
BB600529
BB600531
BB600532
BB600535
BB600541
BB600544
BB600545
BB600549
BB600550
BB600552
BB600557
BB600560
BB600563
BB600566
BB600570
BB600572
BB600574
BB600577
BB600578
BB600581
BB600584
BB600622
BB600624
BB600640
BF455581
BF455583
BF455584
BF455585
BF455587
BF455588
BF455589
BF455591
BF455592
BF455593
BF455594
BF455595
BF455596
BF455597
BF455598
BF455599
BF455600
BF455601
BF455602
BF455603
BF455605
BF455606
BF455607
BF455610
BF455612
BF455613
BF455614
BF455615
BF455616
BF455619
BF455620
BF455622
BF455624
BF455625
BF455626
BF455631
BF455632
BF455634
BF455635
BF455636
BF455638
BF455639
BF455640
BF455641
BF455644
BF455646
BF455647
BF455649
BF455650
BF455652
BF455653
BF455654
BF455656
BF455658
BF455659
BF455660
BF455661
BF455663
BF455664
BF455665
BF455666
BF455754
BF455755
BF455756
BF455757
BF455759
BF455760
BF455762
BF455763
BF455765
BF455766
BF455768
BF455770
BF455772
BF455773
BF455774
BF455775
BF455776
BF455777
BF455778
BF455779
BF455781
BF455782
BF455783
BF455784
BF455785
BF455786
BF455788
BF455789
BF455790
BF455791
BF455793
BF455794
BF455795
BF455796
BF455797
BF455799
BF455800
BF455805
BF455806
BF455807
BF455808
BF455809
BF455810
BF455811
BF455812
BF455814
BF455815
BF455816
BF455817
BF455818
BF455819
BF455820
BF455821
BF455822
BF455823
BF455824
BF455826
BF455827
BF455828
BF455830
BF455831
BF455833
BF455835
BF455836
BF455837
BF455839
BF455840
BF456241
BF456242
BF456244
BF456245
BF456246
BF456247
BF456249
BF456250
BF456251
BF456891
BF456892
BF456896
BF456898
BF456901
BF456902
BF456903
BF456904
BF456905
BF456906
BF456907
BF456909
BF456912
BF456913
BF456914
BF456916
BF456917
BF456919
BF456920
BF456921
BF456925
BF456926
BF456927
BF456928
BF456929
BF456930
BF456931
BF456933
BF456934
BF456935
BF456936
BF456937
BF456939
BF456942
BF456943
BF456945
BF456946
BF456947
BF456948
BF456949
BF456950
BF456951
BF456953
BF456955
BF456956
BF456957
BF456959
BF456960
BF456962
BF456964
BF456967
BF456968
BF456969
BF456971
BF456972
BF460471
BF460472
BF460473
BF460474
BF460475
BF460476
BF460477
BF460479
BF460480
BF460481
BF460482
BF460483
BF460484
BF460485
BF460486
BF460487
BF460488
BF460490
BF460491
BF460492
BF460493
BF460494
BF460495
BF460497
BF460498
BF460499
BF460501
BF460502
BF460503
BF460504
BF460505
BF460506
BF460507
BF460508
BF460510
BF460511
BF460512
BF460513
BF460514
BF460515
BF460516
BF460517
BF460518
BF460519
BF460520
BF460521
BF460522
BF460523
BF460524
BF460525
BF460526
BF460527
BF460528
BF460529
BF460530
BF460531
BF460532
BF460533
BF460534
BF460535
BF460536
BF460537
BF460538
BF460539
BF460540
BF460541
BF460542
BF460543
BF460544
BF460545
BF460546
BF460547
BF460548
BF460549
BF460550
BF460551
BF460552
BF460553
BF460554
BF460555
BF460556
BF460557
BF460558
BF460559
BF460560
BF460561
BF460562
BF460563
BF460565
BF460566
BF460567
BF460568
BF460569
BF460570
BF460571
BF460572
BF460573
BF460574
BF460575
BF460576
BF460577
BF460578
BF460579
BF460580
BF460581
BF460582
BF460583
BF460584
BF460585
BF460586
BF460587
BF460588
BF460590
BF460591
BF460592
BF460593
BF460594
BF460595
BF460596
BF460597
BF460598
BF460599
BF460600
BF460601
BF460602
BF460603
BF460604
BF460605
BF460606
BF460607
BF460608
BF460609
BF460610
BF460611
BF460612
BF460613
BF460614
BF460615
BF460616
BF460617
BF460618
BF460619
BF460621
BF460622
BF460623
BF460625
BF460626
BF460627
BF460628
BF460629
BF460630
BF460631
BF460632
BF460633
BF460635
BF460636
BF460637
BF460638
BF460639
BF460641
BF460643
BF460644
BF460646
BF460647
BF460648
BF460649
BF460650
BF460651
BF460652
BF460653
BF460654
BF460655
BF460656
BF460657
BF460658
BF460659
BF460660
BF460661
BF460662
BF460663
BF460664
BF460666
BF460667
BF460668
BF460669
BF460670
BF460671
BF460672
BF460673
BF460674
BF460675
BF460676
BF460678
BF460679
BF460680
BF460681
BF460682
BF460683
BF460684
BF460685
BF460686
BF460688
BF460689
BF460690
BF460691
BF460692
BF460693
BF460694
BF460695
BF460696
BF460697
BF460698
BF460699
BF460700
BF460701
BF460702
BF460703
BF460704
BF460705
BF460706
BF460707
BF460708
BF460709
BF460710
BF460711
BF460712
BF460714
BF460715
BF460716
BF460718
BF460719
BF460720
BF460721
BF460722
BF460723
BF460724
BF460725
BF460726
BF460728
BF460729
BF460730
BF460731
BF460732
BF460733
BF460734
BF460735
BF460736
BF460737
BF460738
BF460739
BF460740
BF460741
BF460742
BF460743
BF460744
BF460745
BF460746
BF460747
BF460748
BF460749
BF460751
BF460753
BF460754
BF460755
BF460757
BF460758
BF460759
BF460760
BF460761
BF460762
BF460763
BF460764
BF460765
BF460766
BF460767
BF460768
BF460769
BF460770
BF460771
BF460772
BF460774
BF460775
BF460776
BF460777
BF460778
BF460779
BF460781
BF460782
BF460783
BF460785
BF460786
BF460787
BF460788
BF460789
BF460790
BF460791
BF460792
BF460793
BF460794
BF460796
BF460797
BF460798
BF460799
BF460800
BF460801
BF460802
BF460804
BF460805
BF460806
BF460807
BF460808
BF460809
BF460810
BF460811
BF460813
BF460814
BF460815
BF460816
BF460817
BF460818
BF460819
BF460820
BF460821
BF460822
BF460823
BF460824
BF460825
BF460826
BF460828
BF460834
BF460835
BF460836
BF460837
BF460838
BF460829
BF460830
BF460831
BF460832
BF460839
BF460840
BF460841
BF460842
BF460843
BF460844
BF460845
BF460846
BF460847
BF460848
BF460849
BF460850
BF460852
BF460853
BF460854
BF460855
BF460856
BF460857
BF460858
BF460859
BF460860
BF460861
BF460862
BF460864
BF460865
BF460866
BF460867
BF460868
BF460869
BF460870
BF460871
BF460872
BF460873
BF460874
BF460875
BF460876
BF460877
BF460878
BF460879
BF460880
BF460881
BF460882
BF460883
BF460884
BF460885
BF460886
BF460887
BF460888
BF460889
BF460890
BF460891
BF460893
BF460894
BF460895
BF460896
BF460897
BF460898
BF460899
BF460900
BF460901
BF460902
BF460903
BF460904
BF460905
BF460907
BF460908
BF460909
BF460910
BF460911
BF460912
BF460913
BF460914
BF460915
BF460916
BF460917
BF460918
BF460919
BF460920
BF460921
BF460922
BF460923
BF460924
BF460926
BF460927
BF460928
BF460930
BF460931
BF460932
BF460933
BF460934
BF460935
BF460936
BF460939
BF460940
BF460941
BF460942
BF460943
BF460944
BF460945
BF460946
BF460948
BF460949
BF460950
BF460951
BF460952
BF460953
BF460954
BF460955
BF460956
BF460957
BF460958
BF460959
BF460960
BF460961
BF460962
BF460963
BF460964
BF460966
BF460967
BF460968
BF460969
BF460970
BF460971
BF460972
BF460973
BF460974
BF460975
BF460976
BF460977
BF460978
BF460979
BF460980
BF460981
BF460983
BF460984
BF460985
BF460986
BF460987
BF460988
BF460989
BF460990
BF460991
BF460993
BF460994
BF460995
BF460997
BF460998
BF460999
BF461000
BF461001
BF461002
BF461003
BF461006
BF461007
BF461008
BF461009
BF461010
BF461011
BF461012
BF461013
BF461014
BF461016
BF461017
BF461018
BF461019
BF461021
BF461022
BF461023
BF461024
BF461025
BF461026
BF461027
BF461028
BF461029
BF461031
BF461032
BF461033
BF461034
BF461035
BF461036
BF461037
BF461039
BF461040
BF461041
BF461042
BF461043
BF461044
BF461045
BF461046
BF461047
BF461054
BF461055
BF461056
BF461057
BF461058
BF461049
BF461051
BF461052
BF461053
BF461059
BF461060
BF461061
BF461062
BF461063
BF461064
BF461065
BF461066
BF461067
BF461068
BF461069
BF461070
BF461071
BF461073
BF461074
BF461075
BF461078
BF461079
BF461080
BF461081
BF461082
BF461083
BF461084
BF461085
BF461086
BF461087
BF461088
BF461090
BF461091
BF461092
BF461093
BF461094
BF461096
BF461097
BF461098
BF461099
BF461100
BF461101
BF461102
BF461103
BF461104
BF461105
BF461106
BF461107
BF461108
BF461109
BF461110
BF461111
BF461112
BF461113
BF461114
BF461115
BF461116
BF461117
BF461119
BF461120
BF461121
BF461122
BF461123
BF461124
BF461125
BF461126
BF461127
BF461129
BF461130
BF461131
BF461132
BF461133
BF461134
BF461135
BF461136
BF461137
BF461138
BF461139
BF461142
BF461143
BF461144
BF461145
BF461146
BF461147
BF461148
BF461150
BF461151
BF461152
BF461153
BF461154
BF461155
BF461156
BF461157
BF461158
BF461160
BF461161
BF461162
BF461163
BF461164
BF461165
BF461166
BF461167
BF461168
BF461169
BF461170
BF461171
BF461172
BF461173
BF461174
BF461175
BF461176
BF461177
BF461178
BF461179
BF461181
BF461182
BF461183
BF461184
BF461185
BF461188
BF461189
BF461190
BF461191
BF461192
BF461193
BF461194
BF461195
BF461196
BF461197
BF461199
BF461200
BF461201
BF461203
BF461204
BF461205
BF461206
BF461207
BF461208
BF461209
BF461210
BF461211
BF461212
BF461213
BF461214
BF461217
BF461218
BF461219
BF461220
BF461221
BF461222
BF461223
BF461224
BF461225
BF461226
BF461227
BF461228
BF461229
BF461230
BF461231
BF461232
BF461233
BF461234
BF461236
BF461237
BF461238
BF461239
BF461240
BF461241
BF461242
BF461243
BF461244
BF461245
BF461246
BF461248
BF461249
BF461250
BF461252
BF461253
BF461254
BF461255
BF461256
BF461258
BF461259
BF461260
BF461261
BF461262
BF461264
BF461265
BF461267
BF461268
BF461274
BF461276
BF461277
BF461278
BF461269
BF461270
BF461271
BF461272
BF461279
BF461280
BF461281
BF461282
BF461283
BF461285
BF461286
BF461288
BF461289
BF461290
BF461292
BF461293
BF461294
BF461296
BF461297
BF461298
BF461299
BF461301
BF461302
BF461303
BF461304
BF461305
BF461306
BF461307
BF461308
BF461309
BF461310
BF461312
BF461313
BF461314
BF461315
BF461316
BF461317
BF461318
BF461319
BF461320
BF461322
BF461323
BF461324
BF461325
BF461326
BF461327
BF461329
BF461330
BF461331
BF461332
BF461333
BF461334
BF461335
BF461337
BF461339
BF461340
BF461342
BF461343
BF461345
BF461346
BF461347
BF461348
BF461349
BF461350
BF461351
BF461352
BF461354
BF461355
BF461356
BF461357
BF461358
BF461359
BF461360
BF461361
BF461362
BF461363
BF461364
BF461365
BF461366
BF461368
BF461369
BF461370
BF461372
BF461373
BF461374
BF461375
BF461376
BF461377
BF461378
BF461379
BF461381
BF461382
BF461384
BF461385
BF461386
BF461387
BF461388
BF461389
BF461391
BF461392
BF461393
BF461395
BF461396
BF461397
BF461398
BF461400
BF461401
BF461402
BF461405
BF461406
BF461407
BF461408
BF461410
BF461412
BF461413
BF461415
BF461416
BF461417
BF461418
BF461419
BF461420
BF461422
BF461424
BF461425
BF461426
BF461427
BF461429
BF461430
BF461431
BF461432
BF461433
BF461435
BF461436
BF461437
BF461438
BF461439
BF461440
BF461441
BF461442
BF461443
BF461444
BF461445
BF461446
BF461447
BF461448
BF461449
BF461450
BF461451
BF461452
BF461453
BF461454
BF461455
BF461456
BF461457
BF461460
BF461461
BF461462
BF461463
BF461465
BF461466
BF461467
BF461468
BF461469
BF461470
BF461471
BF461472
BF461473
BF461474
BF461475
BF461476
BF461477
BF461479
BF461480
BF461481
BF461482
BF461483
BF461484
BF461485
BF461486
BF461487
BF461488
BF461489
BF461490
BF461491
BF461492
BF461493
BF461494
BF461495
BF461496
BF461497
BF461498
BF461499
BF461500
BF461501
BF461502
BF461503
BF461504
BF461505
BF461506
BF461507
BF461508
BF461509
BF461510
BF461512
BF461513
BF461514
BF461515
BF461516
BF461517
BF461518
BF461520
BF461521
BF461522
BF461523
BF461524
BF461525
BF461526
BF461527
BF461528
BF461530
BF461531
BF461533
BF461534
BF461535
BF461536
BF461537
BF461538
BF461539
BF461540
BF461541
BF461542
BF461543
BF461544
BF461545
BF461546
BF461547
BF461548
BF461549
BF461550
BF461551
BF461552
BF461553
BF461554
BF461555
BF461556
BF461557
BF461558
BF461559
BF461560
BF461561
BF461562
BF461599
BF461601
BF461602
BF461603
BF461604
BF461607
BF461608
BF461609
BF461610
BF461611
BF461612
BF461614
BF461615
BF461616
BF461617
BF461618
BF461619
BF461620
BF461621
BF461622
BF461623
BF461624
BF461625
BF461626
BF461627
BF461628
BF461629
BF461630
BF461631
BF461632
BF461633
BF461634
BF461635
BF461636
BF461637
BF461638
BF461564
BF461565
BF461566
BF461567
BF461568
BF461569
BF461570
BF461571
BF461572
BF461573
BF461574
BF461575
BF461576
BF461577
BF461578
BF461579
BF461581
BF461582
BF461583
BF461584
BF461585
BF461587
BF461588
BF461589
BF461590
BF461591
BF461592
BF461593
BF461594
BF461595
BF461596
BF461597
BF461598
BF461639
BF461640
BF461641
BF461642
BF461643
BF461644
BF461645
BF461647
BF461648
BF461650
BF461651
BF461652
BF461653
BF461654
BF461655
BF461656
BF461658
BF461660
BF461661
BF461662
BF461663
BF461664
BF461665
BF461666
BF461667
BF461668
BF461669
BF461670
BF461671
BF461672
BF461673
BF461674
BF461675
BF461676
BF461677
BF461678
BF461679
BF461680
BF461681
BF461682
BF461683
BF461684
BF461685
BF461686
BF461687
BF461688
BF461689
BF461690
BF461691
BF461692
BF461693
BF461694
BF461695
BF461696
BF461697
BF461698
BF461699
BF461700
BF461701
BF461702
BF461703
BF461704
BF461705
BF461706
BF461707
BF461708
BF461709
BF461710
BF461711
BF461712
BF461713
BF461714
BF461715
BF461716
BF461717
BF461718
BF461719
BF461720
BF461721
BF461722
BF461723
BF461724
BF461725
BF461727
BF461728
BF461729
BF461731
BF461732
BF461733
BF461734
BF461735
BF461736
BF461737
BF461738
BF461740
BF461741
BF461742
BF461743
BF461745
BF461746
BF461747
BF461748
BF461750
BF461751
BF461752
BF461753
BF461754
BF461755
BF461756
BF461757
BF461758
BF461759
BF461760
BF461761
BF461762
BF461763
BF461764
BF461765
BF461767
BF461768
BF461769
BF461770
BF461771
BF461773
BF461774
BF461775
BF461776
BF461777
BF461778
BF461779
BF461780
BF461781
BF461783
BF461786
BF461787
BF461788
BF461789
BF461790
BF461791
BF461792
BF461793
BF461794
BF461795
BF461796
BF461797
BF461799
BF461800
BF461801
BF461802
BF461803
BF461804
BF461805
BF461808
BF461809
BF461810
BF461811
BF461812
BF461814
BF461815
BF461816
BF461817
BF461818
BF461820
BF461821
BF461823
BF461824
BF461825
BF461827
BF461828
BF461834
BF461836
BF461837
BF461838
BF461829
BF461830
BF461831
BF461832
BF461839
BF461840
BF461841
BF461842
BF461843
BF461844
BF461845
BF461847
BF461848
BF461849
BF461850
BF461851
BF461852
BF461853
BF461854
BF461855
BF461856
BF461857
BF461858
BF461860
BF461861
BF461862
BF461863
BF461864
BF461865
BF461867
BF461868
BF461869
BF461870
BF461871
BF461874
BF461875
BF461877
BF461878
BF461879
BF461880
BF461881
BF461882
BF461884
BF461885
BF461886
BF461887
BF461889
BF461890
BF461891
BF461892
BF461893
BF461895
BF461896
BF461897
BF461898
BF461899
BF461901
BF461902
BF461903
BF461904
BF461905
BF461906
BF461908
BF461909
BF461910
BF461911
BF461912
BF461913
BF461914
BF461915
BF461916
BF461917
BF461918
BF461919
BF461920
BF461921
BF461922
BF461923
BF461924
BF461925
BF461926
BF461928
BF461929
BF461930
BF461931
BF461932
BF461935
BF461936
BF461937
BF461938
BF461939
BF461940
BF461941
BF461942
BF461943
BF461944
BF461945
BF461947
BF461948
BF461949
BF461950
BF461951
BF461952
BF461953
BF461954
BF461955
BF461956
BF461957
BF461958
BF461959
BF461960
BF461961
BF461962
BF461963
BF461964
BF461965
BF461966
BF461967
BF461968
BF461969
BF461970
BF461971
BF461972
BF461973
BF461974
BF461975
BF461976
BF461977
BF461978
BF461984
BF461985
BF461986
BF461987
BF461988
BF461979
BF461980
BF461981
BF461982
BF461983
BF461990
BF461991
BF461992
BF461993
BF461994
BF461995
BF461996
BF461997
BF461999
BF462000
BF462001
BF462002
BF462003
BF462004
BF462005
BF462006
BF462007
BF462008
BF462009
BF462010
BF462011
BF462012
BF462013
BF462014
BF462015
BF462016
BF462017
BF462018
BF462019
BF462020
BF462021
BF462022
BF462023
BF462024
BF462025
BF462026
BF462027
BF462028
BF462029
BF462030
BF462031
BF462032
BF462033
BF462034
BF462035
BF462036
BF462037
BF462038
BF462039
BF462040
BF462041
BF462042
BF462044
BF462046
BF462047
BF462048
BF462050
BF462051
BF462052
BF462053
BF462055
BF462056
BF462058
BF462059
BF462060
BF462061
BF462062
BF462063
BF462064
BF462065
BF462066
BF462067
BF462068
BF462069
BF462070
BF462071
BF462072
BF462073
BF462074
BF462075
BF462076
BF462078
BF462079
BF462080
BF462082
BF462083
BF462084
BF462085
BF462086
BF462087
BF462088
BF462089
BF462090
BF462091
BF462092
BF462093
BF462094
BF462095
BF462096
BF462097
BF462098
BF462099
BF462101
BF462102
BF462103
BF462104
BF462105
BF462106
BF462107
BF462108
BF462109
BF462110
BF462111
BF462112
BF462113
BF462114
BF462115
BF462116
BF462118
BF462119
BF462120
BF462121
BF462122
BF462123
BF462124
BF462125
BF462126
BF462128
BF462129
BF462130
BF462131
BF462132
BF462134
BF462135
BF462136
BF462137
BF462138
BF462139
BF462140
BF462141
BF462142
BF462144
BF462145
BF462146
BF462147
BF462148
BF462150
BF462151
BF462152
BF462153
BF462154
BF462155
BF462156
BF462157
BF462158
BF462159
BF462160
BF462161
BF462162
BF462163
BF462164
BF462166
BF462167
BF462168
BF462169
BF462170
BF462171
BF462172
BF462173
BF462174
BF462175
BF462176
BF462177
BF462178
BF462179
BF462180
BF462181
BF462182
BF462183
BF462184
BF462185
BF462186
BF462187
BF462188
BF462189
BF462190
BF462192
BF462193
BF462194
BF462195
BF462196
BF462197
BF462198
BF462199
BF462200
BF462202
BF462203
BF462204
BF462205
BF462206
BF462207
BF462208
BF462209
BF462210
BF462211
BF462212
BF462215
BF462216
BF462217
BF462218
BF462220
BF462221
BF462222
BF462223
BF462224
BF462226
BF462227
BF462228
BF462229
BF462231
BF462232
BF462233
BF462234
BF462235
BF462236
BF462237
BF462238
BF462239
BF462240
BF462241
BF462242
BF462243
BF462244
BF462245
BF462246
BF462247
BF462248
BF462249
BF462250
BF462251
BF462252
BF462253
BF462254
BF462255
BF462256
BF462257
BF462258
BF462259
BF462260
BF462261
BF462262
BF462263
BF462264
BF462265
BF462266
BF462267
BF462268
BF462269
BF462270
BF462271
BF462272
BF462273
BF462274
BF462275
BF462276
BF462277
BF462279
BF462280
BF462281
BF462282
BF462283
BF462284
BF462285
BF462286
BF462287
BF462288
BF462289
BF462290
BF462291
BF462292
BF462293
BF462294
BF462295
BF462296
BF462297
BF462298
BF462299
BF462300
BF462301
BF462302
BF462304
BF462305
BF462306
BF462307
BF462308
BF462310
BF462311
BF462312
BF462313
BF462314
BF462315
BF462316
BF462317
BF462318
BF462319
BF462320
BF462321
BF462322
BF462323
BF462324
BF462325
BF462326
BF462327
BF462328
BF462330
BF462332
BF462333
BF462334
BF462335
BF462336
BF462337
BF462338
BF462339
BF462340
BF462341
BF462342
BF462343
BF462344
BF462345
BF462346
BF462347
BF462348
BF462350
BF462351
BF462352
BF462353
BF462354
BF462355
BF462357
BF462358
BF462359
BF462360
BF462361
BF462362
BF462364
BF462365
BF462366
BF462367
BF462368
BF462369
BF462370
BF462371
BF462372
BF462374
BF462376
BF462377
BF462381
BF462382
BF462383
BF462384
BF462385
BF462386
BF462388
BF462389
BF462390
BF462392
BF462393
BF462395
BF462396
BF462397
BF462398
BF462399
BF462400
BF462401
BF462402
BF462403
BF462404
BF462405
BF462406
BF462407
BF462408
BF462409
BF462410
BF462411
BF462412
BF462413
BF462414
BF462415
BF462416
BF462417
BF462418
BF462419
BF462420
BF462421
BF462422
BF462423
BF462424
BF462425
BF462426
BF462427
BF462428
BF462429
BF462430
BF462431
BF462432
BF462433
BF462434
BF462435
BF462436
BF462437
BF462438
BF462439
BF462440
BF462442
BF462444
BF462445
BF462446
BF462447
BF462448
BF462449
BF462450
BF462451
BF462452
BF462453
BF462454
BF462455
BF462456
BF462457
BF462458
BF462459
BF462460
BF462461
BF462462
BF462464
BF462465
BF462466
BF462467
BF462468
BF462469
BF462470
BF462473
BF462474
BF462475
BF462476
BF462477
BF462479
BF462482
BF462483
BF462484
BF462485
BF462487
BF462489
BF462490
BF462491
BF462492
BF462493
BF462494
BF462495
BF462496
BF462497
BF462498
BF462499
BF462500
BF462502
BF462503
BF462504
BF462505
BF462506
BF462507
BF462508
BF462510
BF462511
BF462512
BF462513
BF462514
BF462515
BF462516
BF462517
BF462518
BF462519
BF462520
BF462521
BF462522
BF462523
BF462524
BF462525
BF462526
BF462527
BF462528
BF462534
BF462535
BF462536
BF462537
BF462538
BF462529
BF462530
BF462531
BF462532
BF462533
BF462539
BF462540
BF462541
BF462542
BF462543
BF462544
BF462545
BF462546
BF462547
BF462548
BF462550
BF462551
BF462552
BF462553
BF462554
BF462555
BF462556
BF462557
BF462558
BF462559
BF462560
BF462561
BF462562
BF462563
BF462564
BF462565
BF462566
BF462567
BF462568
BF462569
BF462570
BF462571
BF462572
BF462574
BF462576
BF462577
BF462579
BF462580
BF462581
BF462583
BF462584
BF462585
BF462586
BF462587
BF462589
BF462592
BF462593
BF462594
BF462595
BF462596
BF462597
BF462598
BF462599
BF462601
BF462602
BF462603
BF462605
BF462606
BF462607
BF462608
BF462609
BF462610
BF462611
BF462612
BF462613
BF462614
BF462615
BF462617
BF462618
BF462619
BF462620
BF462621
BF462622
BF462623
BF462624
BF462626
BF462628
BF462629
BF462630
BF462631
BF462633
BF462634
BF462635
BF462636
BF462637
BF462638
BF462640
BF462641
BF462642
BF462643
BF462644
BF462645
BF462646
BF462647
BF462650
BF462651
BF462652
BF462653
BF462654
BF462655
BF462656
BF462657
BF462658
BF462659
BF462660
BF462661
BF462662
BF462663
BF462664
BF462665
BF462666
BF462667
BF462668
BF462669
BF462670
BF462671
BF462672
BF462673
BF462674
BF462675
BF462676
BF462677
BF462678
BF462679
BF462680
BF462681
BF462682
BF462683
BF462684
BF462685
BF462686
BF462687
BF462688
BF462689
BF462690
BF462691
BF462693
BF462694
BF462695
BF462696
BF462698
BF462699
BF462700
BF462701
BF462702
BF462703
BF462704
BF462705
BF462706
BF462707
BF462708
BF462709
BF462710
BF462711
BF462712
BF462713
BF462714
BF462715
BF462716
BF462717
BF462718
BF462719
BF462721
BF462722
BF462723
BF462724
BF462725
BF462727
BF462728
BF462729
BF462730
BF462731
BF462732
BF462733
BF462734
BF462735
BF462736
BF462737
BF462738
BF462739
BF462740
BF462741
BF462742
BF462743
BF462744
BF462745
BF462746
BF462747
BF462749
BF462750
BF462751
BF462752
BF462754
BF462755
BF462757
BF462758
BF462759
BF462760
BF462761
BF462762
BF462763
BF462764
BF462765
BF462766
BF462767
BF462768
BF462769
BF462770
BF462772
BF462773
BF462774
BF462775
BF462776
BF462777
BF462778
BF462780
BF462782
BF462783
BF462784
BF462785
BF462786
BF462787
BF462788
BF462789
BF462790
BF462791
BF462792
BF462793
BF462794
BF462795
BF462796
BF462798
BF462799
BF462800
BF462801
BF462803
BF462804
BF462805
BF462806
BF462807
BF462809
BF462810
BF462811
BF462814
BF462815
BF462816
BF462817
BF462818
BF462819
BF462820
BF462821
BF462822
BF462823
BF462824
BF462825
BF462826
BF462827
BF462828
BF462829
BF462830
BF462831
BF462832
BF462833
BF462834
BF462835
BF462836
BF462874
BF462875
BF462876
BF462878
BF462879
BF462880
BF462881
BF462883
BF462884
BF462885
BF462886
BF462887
BF462888
BF462889
BF462890
BF462892
BF462893
BF462895
BF462897
BF462900
BF462901
BF462903
BF462904
BF462905
BF462906
BF462907
BF462908
BF462909
BF462910
BF462912
BF462913
BF462839
BF462840
BF462841
BF462842
BF462843
BF462844
BF462845
BF462846
BF462847
BF462848
BF462849
BF462850
BF462851
BF462852
BF462854
BF462856
BF462857
BF462858
BF462859
BF462861
BF462862
BF462863
BF462864
BF462865
BF462866
BF462867
BF462868
BF462869
BF462870
BF462871
BF462872
BF462873
BF462914
BF462915
BF462916
BF462917
BF462918
BF462919
BF462921
BF462922
BF462923
BF462924
BF462925
BF462926
BF462927
BF462928
BF462929
BF462930
BF462931
BF462933
BF462934
BF462935
BF462936
BF462938
BF462939
BF462940
BF462941
BF462942
BF462943
BF462944
BF462945
BF462946
BF462947
BF462948
BF462949
BF462950
BF462951
BF462952
BF462953
BF462954
BF462955
BF462956
BF462957
BF462958
BF462964
BF462965
BF462966
BF462967
BF462968
BF462960
BF462961
BF462962
BF462963
BF462969
BF462970
BF462971
BF462972
BF462973
BF462974
BF462975
BF462976
BF462977
BF462978
BF462979
BF462980
BF462982
BF462983
BF462985
BF462986
BF462987
BF462988
BF462989
BF462990
BF462991
BF462992
BF462993
BF462994
BF462995
BF462997
BF462998
BF462999
BF463000
BF463001
BF463002
BF463003
BF463004
BF463005
BF463006
BF463007
BF463008
BF463009
BF463010
BF463011
BF463012
BF463013
BF463014
BF463015
BF463016
BF463017
BF463018
BF463019
BF463020
BF463021
BF463023
BF463024
BF463025
BF463027
BF463028
BF463029
BF463030
BF463032
BF463033
BF463034
BF463035
BF463036
BF463037
BF463038
BF463039
BF463040
BF463041
BF463042
BF463043
BF463044
BF463045
BF463046
BF463047
BF463049
BF463050
BF463051
BF463052
BF463053
BF463054
BF463056
BF463057
BF463058
BF463059
BF463061
BF463063
BF463064
BF463065
BF463066
BF463067
BF463069
BF463070
BF463071
BF463073
BF463074
BF463075
BF463076
BF463077
BF463079
BF463080
BF463081
BF463082
BF463084
BF463085
BF463086
BF463087
BF463088
BF463089
BF463090
BF463091
BF463092
BF463094
BF463095
BF463096
BF463098
BF463099
BF463101
BF463103
BF463104
BF463105
BF463106
BF463107
BF463108
BF463109
BF463110
BF463111
BF463112
BF463113
BF463114
BF463115
BF463116
BF463117
BF463119
BF463120
BF463121
BF463122
BF463123
BF463124
BF463125
BF463126
BF463127
BF463128
BF463129
BF463130
BF463131
BF463132
BF463134
BF463136
BF463137
BF463138
BF463139
BF463142
BF463144
BF463146
BF463147
BF463148
BF463149
BF463150
BF463151
BF463154
BF463155
BF463156
BF463157
BF463159
BF463161
BF463162
BF463163
BF463164
BF463165
BF463166
BF463167
BF463168
BF463169
BF463170
BF463171
BF463172
BF463180
BF463181
BF463182
BF463183
BF463174
BF463175
BF463176
BF463177
BF463178
BF463184
BF463185
BF463186
BF463187
BF463188
BF463189
BF463190
BF463191
BF463192
BF463193
BF463194
BF463195
BF463196
BF463197
BF463198
BF463199
BF463200
BF463201
BF463202
BF463203
BF463204
BF463205
BF463206
BF463207
BF463208
BF463209
BF463210
BF463211
BF463213
BF463214
BF463215
BF463216
BF463217
BF463218
BF463219
BF463220
BF463222
BF463223
BF463224
BF463225
BF463226
BF463227
BF463228
BF463229
BF463230
BF463231
BF463233
BF463234
BF463235
BF463236
BF463237
BF463238
BF463239
BF463240
BF463241
BF463242
BF463243
BF463245
BF463246
BF463247
BF463248
BF463251
BF463252
BF463253
BF463254
BF463255
BF463257
BF463258
BF463259
BF463261
BF463262
BF463263
BF463264
BF463265
BF463266
BF463267
BF463268
BF463269
BF463270
BF463271
BF463273
BF463274
BF463275
BF463276
BF463277
BF463278
BF463279
BF463280
BF463281
BF463282
BF463283
BF463284
BF463285
BF463286
BF463287
BF463288
BF463290
BF463291
BF463292
BF463293
BF463294
BF463295
BF463296
BF463298
BF463299
BF463300
BF463301
BF463303
BF463304
BF463305
BF463306
BF463307
BF463308
BF463309
BF463310
BF463311
BF463312
BF463314
BF463315
BF463316
BF463317
BF463318
BF463320
BF463321
BF463322
BF463324
BF463325
BF463326
BF463327
BF463328
BF463330
BF463331
BF463332
BF463333
BF463334
BF463335
BF463336
BF463337
BF463338
BF463339
BF463340
BF463341
BF463342
BF463343
BF463344
BF463345
BF463347
BF463348
BF463349
BF463350
BF463352
BF463353
BF463354
BF463355
BF463356
BF463357
BF463358
BF463360
BF463361
BF463363
BF463364
BF463366
BF463367
BF463368
BF463369
BF463370
BF463371
BF463373
BF463374
BF463375
BF463376
BF463377
BF463378
BF463379
BF463380
BF463381
BF463382
BF463383
BF463384
BF463386
BF463387
BF463388
BF463390
BF463391
BF463392
BF463393
BF463395
BF463396
BF463397
BF463398
BF463399
BF463400
BF463401
BF463402
BF463403
BF463404
BF463405
BF463406
BF463407
BF463408
BF463409
BF463410
BF463413
BF463414
BF463415
BF463416
BF463417
BF463418
BF463419
BF463420
BF463421
BF463422
BF463423
BF463424
BF463425
BF463426
BF463428
BF463429
BF463431
BF463432
BF463433
BF463434
BF463435
BF463436
BF463437
BF463438
BF463439
BF463440
BF463441
BF463442
BF463443
BF463445
BF463446
BF463447
BF463448
BF463449
BF463451
BF463453
BF463454
BF463455
BF463457
BF463458
BF463460
BF463462
BF463463
BF463464
BF463465
BF463466
BF463467
BF463468
BF463469
BF463470
BF463471
BF463472
BF463473
BF463474
BF463475
BF463477
BF463478
BF463479
BF463480
BF463481
BF463482
BF463483
BF463484
BF463485
BF463487
BF463488
BF463489
BF463490
BF463491
BF463493
BF463495
BF463497
BF463499
BF463500
BF463501
BF463502
BF463503
BF463504
BF463506
BF463507
BF463508
BF463509
BF463510
BF463511
BF463512
BF463513
BF463514
BF463515
BF463516
BF463518
BF463519
BF463520
BF463521
BF463522
BF463523
BF463524
BF463525
BF463526
BF463527
BF463528
BF463529
BF463530
BF463531
BF463532
BF463533
BF463534
BF463535
BF463536
BF463537
BF463538
BF463539
BF463540
BF463541
BF463542
BF463543
BF463544
BF463545
BF463546
BF463547
BF463548
BF463549
BF463550
BF463551
BF463552
BF463553
BF463554
BF463555
BF463557
BF463558
BF463560
BF463561
BF463562
BF463564
BF463565
BF463566
BF463567
BF463568
BF463569
BF463570
BF463571
BF463572
BF463573
BF463574
BF463575
BF463576
BF463578
BF463579
BF463580
BF463581
BF463582
BF463584
BF463585
BF463586
BF463587
BF463588
BF463589
BF463590
BF463592
BF463593
BF463594
BF463595
BF463596
BF463597
BF463598
BF463600
BF463601
BF463602
BF463603
BF463604
BF463605
BF463607
BF463608
BF463609
BF463610
BF463612
BF463613
BF463614
BF463615
BF463616
BF463617
BF463619
BF463620
BF463621
BF463622
BF463623
BF463624
BF463625
BF463627
BF463628
BF463629
BF463630
BF463631
BF463632
BF463633
BF463634
BF463635
BF463636
BF463637
BF463640
BF463641
BF463642
BF463643
BF463644
BF463645
BF463646
BF463647
BF463648
BF463649
BF463650
BF463651
BF463653
BF463655
BF463656
BF463657
BF463658
BF463659
BF463660
BF463661
BF463662
BF463663
BF463664
BF463665
BF463666
BF463667
BF463668
BF463669
BF463670
BF463671
BF463673
BF463676
BF463678
BF463679
BF463680
BF463681
BF463682
BF463683
BF463684
BF463685
BF463686
BF463687
BF463688
BF463689
BF463690
BF463691
BF463692
BF463693
BF463694
BF463695
BF463696
BF463697
BF463698
BF463699
BF463703
BF463704
BF463705
BF463706
BF463707
BF463708
BF463709
BF463710
BF463711
BF463712
BF463713
BF463714
BF463715
BF463716
BF463717
BF463718
BF463719
BF463720
BF463721
BF463722
BF463723
BF463724
BF463725
BF463726
BF463727
BF463728
BF463729
BF463730
BF463731
BF463732
BF463733
BF463734
BF463735
BF463736
BF463737
BF463738
BF463739
BF463740
BF463741
BF463743
BF463744
BF463745
BF463746
BF463747
BF463748
BF463749
BF463750
BF463751
BF463752
BF463753
BF463754
BF463755
BF463756
BF463757
BF463758
BF463759
BF463760
BF463761
BF463763
BF463764
BF463765
BF463766
BF463767
BF463768
BF463769
BF463770
BF463771
BF463772
BF463773
BF463774
BF463775
BF463776
BF463777
BF463778
BF463779
BF463780
BF463781
BF463782
BF463783
BF463784
BF463785
BF463786
BF463787
BF463788
BF463789
BF463790
BF463791
BF463792
BF463793
BF463794
BF463795
BF463796
BF463797
BF463798
BF463799
BF463800
BF463801
BF463802
BF463803
BF463804
BF463805
BF463806
BF463808
BF463809
BF463810
BF463811
BF463812
BF463813
BF463814
BF463815
BF463816
BF463817
BF463818
BF463820
BF463821
BF463823
BF463824
BF463825
BF463826
BF463827
BF463829
BF463830
BF463831
BF463832
BF463833
BF463835
BF463836
BF463837
BF463838
BF463840
BF463841
BF463842
BF463843
BF463844
BF463846
BF463847
BF463848
BF463849
BF463850
BF463851
BF463852
BF463853
BF463854
BF463856
BF463857
BF463858
BF463859
BF463860
BF463862
BF463863
BF463864
BF463865
BF463866
BF463867
BF463869
BF463870
BF463871
BF463872
BF463873
BF463874
BF463875
BF463876
BF463877
BF463878
BF463879
BF463880
BF463881
BF463882
BF463883
BF463884
BF463885
BF463886
BF463887
BF463888
BF463889
BF463890
BF463891
BF463892
BF463893
BF463894
BF463895
BF463896
BF463897
BF463898
BF463899
BF463901
BF463902
BF463903
BF463904
BF463905
BF463907
BF463908
BF463909
BF463910
BF463911
BF463912
BF463913
BF463914
BF463915
BF463916
BF463917
BF463918
BF463919
BF463920
BF463921
BF463922
BF463923
BF463924
BF463925
BF463926
BF463927
BF463928
BF463929
BF463930
BF463931
BF463933
BF463934
BF463935
BF463936
BF463937
BF463938
BF463939
BF463940
BF463941
BF463943
BF463944
BF463945
BF463946
BF463948
BF463949
BF463951
BF463952
BF463953
BF463954
BF463955
BF463956
BF463957
BF463958
BF463959
BF463960
BF463961
BF463962
BF463963
BF463964
BF463965
BF463966
BF463968
BF463969
BF463970
BF463971
BF463973
BF463974
BF463976
BF463977
BF463978
BF463979
BF463980
BF463981
BF463982
BF463983
BF463984
BF463985
BF463986
BF463987
BF463988
BF463989
BF463990
BF463991
BF463992
BF463993
BF463994
BF463995
BF463996
BF463998
BF464000
BF464001
BF464002
BF464003
BF464004
BF464005
BF464006
BF464007
BF464008
BF464009
BF464010
BF464011
BF464012
BF464014
BF464015
BF464017
BF464018
BF464019
BF464020
BF464021
BF464022
BF464023
BF464024
BF464025
BF464026
BF464027
BF464028
BF464029
BF464030
BF464032
BF464033
BF464034
BF464035
BF464036
BF464037
BF464038
BF464039
BF464040
BF464041
BF464043
BF464044
BF464045
BF464046
BF464047
BF464048
BF464049
BF464051
BF464052
BF464053
BF464054
BF464055
BF464056
BF464057
BF464058
BF464059
BF464060
BF464061
BF464063
BF464064
BF464065
BF464066
BF464067
BF464068
BF464069
BF464070
BF464071
BF464072
BF464073
BF464074
BF464075
BF464076
BF464078
BF464079
BF464080
BF464081
BF464083
BF464084
BF464085
BF464086
BF464087
BF464089
BF464091
BF464092
BF464093
BF464094
BF464096
BF464097
BF464098
BF464099
BF464100
BF464101
BF464102
BF464103
BF464104
BF464105
BF464106
BF464107
BF464108
BF464109
BF464111
BF464112
BF464113
BF464149
BF464151
BF464152
BF464153
BF464154
BF464155
BF464156
BF464157
BF464158
BF464160
BF464161
BF464162
BF464163
BF464164
BF464165
BF464166
BF464167
BF464168
BF464169
BF464170
BF464171
BF464172
BF464173
BF464174
BF464175
BF464176
BF464177
BF464178
BF464179
BF464180
BF464181
BF464182
BF464183
BF464184
BF464185
BF464186
BF464188
BF464114
BF464115
BF464116
BF464119
BF464120
BF464121
BF464122
BF464123
BF464124
BF464125
BF464126
BF464127
BF464128
BF464130
BF464132
BF464134
BF464135
BF464136
BF464137
BF464138
BF464140
BF464141
BF464142
BF464143
BF464144
BF464145
BF464146
BF464147
BF464148
BF464189
BF464190
BF464191
BF464192
BF464194
BF464195
BF464196
BF464197
BF464198
BF464199
BF464200
BF464201
BF464202
BF464203
BF464204
BF464205
BF464206
BF464207
BF464208
BF464209
BF464211
BF464212
BF464214
BF464215
BF464216
BF464217
BF464218
BF464219
BF464220
BF464221
BF464222
BF464223
BF464224
BF464226
BF464227
BF464228
BF464229
BF464230
BF464231
BF464232
BF464234
BF464236
BF464237
BF464238
BF464239
BF464240
BF464241
BF464242
BF464243
BF464244
BF464245
BF464246
BF464247
BF464248
BF464249
BF464250
BF464251
BF464252
BF464253
BF464254
BF464255
BF464256
BF464258
BF464259
BF464260
BF464261
BF464262
BF464263
BF464264
BF464265
BF464266
BF464267
BF464268
BF464269
BF464270
BF464271
BF464272
BF464273
BF464274
BF464275
BF464276
BF464277
BF464278
BF464279
BF464280
BF464281
BF464282
BF464283
BF464284
BF464286
BF464287
BF464288
BF464289
BF464290
BF464291
BF464292
BF464293
BF464294
BF464295
BF464297
BF464299
BF464300
BF464301
BF464302
BF464303
BF464304
BF464305
BF464308
BF464309
BF464310
BF464311
BF464312
BF464313
BF464314
BF464315
BF464316
BF464317
BF464318
BF464319
BF464320
BF464321
BF464323
BF464324
BF464325
BF464327
BF464328
BF464329
BF464331
BF464332
BF464333
BF464335
BF464337
BF464338
BF464339
BF464340
BF464341
BF464342
BF464343
BF464344
BF464345
BF464346
BF464347
BF464348
BF464349
BF464350
BF464351
BF464352
BF464353
BF464355
BF464356
BF464357
BF464358
BF464361
BF464362
BF464363
BF464365
BF464366
BF464367
BF464368
BF464371
BF464372
BF464374
BF464375
BF464376
BF464377
BF464378
BF464379
BF464380
BF464381
BF464382
BF464383
BF464384
BF464386
BF464387
BF464388
BF464389
BF464391
BF464393
BF464394
BF464395
BF464396
BF464397
BF464398
BF464399
BF464400
BF464401
BF464402
BF464404
BF464406
BF464415
BF464417
BF464418
BF464409
BF464410
BF464411
BF464412
BF464413
BF464419
BF464421
BF464423
BF464424
BF464425
BF464426
BF464428
BF464429
BF464431
BF464432
BF464433
BF464434
BF464435
BF464437
BF464438
BF464440
BF464441
BF464442
BF464443
BF464444
BF464445
BF464447
BF464448
BF464449
BF464450
BF464451
BF464452
BF464453
BF464455
BF464456
BF464457
BF464458
BF464459
BF464460
BF464461
BF464463
BF464464
BF464465
BF464466
BF464468
BF464469
BF464470
BF464471
BF464472
BF464473
BF464474
BF464475
BF464476
BF464477
BF464479
BF464480
BF464481
BF464482
BF464483
BF464485
BF464486
BF464487
BF464488
BF464490
BF464491
BF464492
BF464493
BF464494
BF464495
BF464496
BF464497
BF464498
BF464499
BF464501
BF464502
BF464503
BF464504
BF464505
BF464506
BF464507
BF464508
BF464509
BF464510
BF464511
BF464513
BF464514
BF464515
BF464516
BF464517
BF464518
BF464519
BF464520
BF464521
BF464522
BF464523
BF464524
BF464525
BF464526
BF464528
BF464529
BF464530
BF464531
BF464533
BF464534
BF464535
BF464536
BF464537
BF464538
BF464539
BF464541
BF464542
BF464543
BF464544
BF464545
BF464546
BF464547
BF464548
BF464549
BF464551
BF464552
BF464553
BF464555
BF464556
BF464557
BF464558
BF464559
BF464560
BF464561
BF464562
BF464563
BF464565
BF464566
BF464567
BF464568
BF464570
BF464571
BF464573
BF464574
BF464575
BF464576
BF464577
BF464578
BF464579
BF464580
BF464581
BF464582
BF464583
BF464584
BF464585
BF464586
BF464587
BF464588
BF464589
BF464590
BF464591
BF464592
BF464593
BF464595
BF464596
BF464597
BF464599
BF464600
BF464601
BF464602
BF464603
BF464604
BF464605
BF464606
BF464607
BF464608
BF464609
BF464612
BF464613
BF464614
BF464616
BF464617
BF464618
BF464619
BF464620
BF464621
BF464622
BF464623
BF464624
BF464625
BF464626
BF464627
BF464628
BF464629
BF464630
BF464631
BF464634
BF464635
BF464636
BF464637
BF464638
BF464640
BF464641
BF464642
BF464643
BF464644
BF464646
BF464647
BF464648
BF464649
BF464650
BF464651
BF464652
BF464653
BF464654
BF464655
BF464656
BF464657
BF464658
BF464659
BF464660
BF464661
BF464662
BF464663
BF464664
BF464667
BF464668
BF464669
BF464671
BF464672
BF464673
BF464674
BF464675
BF464678
BF464679
BF464680
BF464681
BF464682
BF464683
BF464684
BF464685
BF464686
BF464687
BF464688
BF464689
BF464690
BF464691
BF464692
BF464693
BF464694
BF464695
BF464696
BF464697
BF464698
BF464699
BF464700
BF464701
BF464702
BF464703
BF464704
BF464705
BF464706
BF464707
BF464709
BF464710
BF464711
BF464712
BF464713
BF464714
BF464715
BF464717
BF464718
BF464719
BF464720
BF464721
BF464722
BF464723
BF464724
BF464725
BF464726
BF464727
BF464728
BF464729
BF464730
BF464731
BF464733
BF464734
BF464735
BF464736
BF464737
BF464738
BF464739
BF464740
BF464741
BF464742
BF464743
BF464744
BF464745
BF464746
BF464747
BF464748
BF464750
BF464752
BF464753
BF464754
BF464755
BF464756
BF464757
BF464758
BF464759
BF464760
BF464761
BF464763
BF464764
BF464765
BF464766
BF464768
BF464769
BF464770
BF464771
BF464772
BF464774
BF464775
BF464776
BF464777
BF464778
BF464779
BF464780
BF464781
BF464782
BF464783
BF464784
BF464785
BF464786
BF464787
BF464788
BF464789
BF464790
BF464791
BF464792
BF464793
BF464794
BF464795
BF464796
BF464797
BF464798
BF464799
BF464800
BF464801
BF464802
BF464803
BF464804
BF464805
BF464806
BF464807
BF464809
BF464810
BF464811
BF464812
BF464813
BF464814
BF464816
BF464817
BF464818
BF464819
BF464821
BF464822
BF464824
BF464825
BF464826
BF464827
BF464828
BF464829
BF464830
BF464831
BF464832
BF464833
BF464834
BF464835
BF464837
BF464838
BF464839
BF464840
BF464841
BF464842
BF464843
BF464844
BF464845
BF464846
BF464847
BF464848
BF464849
BF464850
BF464851
BF464852
BF464853
BF464854
BF464855
BF464856
BF464857
BF464858
BF464859
BF464860
BF464861
BF464863
BF464864
BF464865
BF464866
BF464867
BF464868
BF464869
BF464870
BF464872
BF464873
BF464874
BF464875
BF464877
BF464878
BF464879
BF464880
BF464882
BF464883
BF464884
BF464885
BF464886
BF464887
BF464888
BF464890
BF464892
BF464893
BF464894
BF464895
BF464896
BF464898
BF464899
BF464901
BF464902
BF464903
BF464904
BF464905
BF464906
BF464907
BF464908
BF464909
BF464910
BF464911
BF464912
BF464913
BF464914
BF464915
BF464916
BF464917
BF464918
BF464919
BF464920
BF464921
BF464922
BF464924
BF464926
BF464928
BF464929
BF464932
BF464933
BF464934
BF464935
BF464936
BF464937
BF464938
BF464940
BF464941
BF464942
BF464943
BF464944
BF464945
BF464946
BF464947
BF464948
BF464949
BF464950
BF464951
BF464953
BF464955
BF464956
BF464957
BF464958
BF464959
BF464960
BF464961
BF464962
BF464963
BF464964
BF464965
BF464966
BF464967
BF464968
BF464969
BF464971
BF464972
BF464973
BF464974
BF464975
BF464976
BF464977
BF464979
BF464980
BF464981
BF464982
BF464983
BF464984
BF464985
BF464986
BF464987
BF464988
BF464989
BF464990
BF464991
BF464992
BF464993
BF464994
BF464996
BF464997
BF464998
BF464999
BF465002
BF465003
BF465006
BF465007
BF465008
BF465009
BF465010
BF465012
BF465013
BF465014
BF465015
BF465016
BF465017
BF465018
BF465019
BF465020
BF465022
BF465024
BF465025
BF465026
BF465027
BF465028
BF465029
BF465030
BF465031
BF465032
BF465033
BF465036
BF465037
BF465038
BF465039
BF465040
BF465041
BF465042
BF465043
BF465044
BF465045
BF465046
BF465047
BF465048
BF465049
BF465051
BF465052
BF465053
BF465054
BF465055
BF465056
BF465057
BF465058
BF465059
BF465060
BF465061
BF465062
BF465063
BF465064
BF465065
BF465066
BF465067
BF465068
BF465069
BF465070
BF465071
BF465072
BF465073
BF465074
BF465075
BF465076
BF465077
BF465078
BF465079
BF465080
BF465081
BF465082
BF465083
BF465084
BF465086
BF465087
BF465088
BF465089
BF465091
BF465092
BF465093
BF465094
BF465095
BF465097
BF465098
BF465099
BF465100
BF465101
BF465102
BF465104
BF465105
BF465107
BF465108
BF465109
BF465110
BF465111
BF465112
BF465113
BF465114
BF465115
BF465116
BF465117
BF465118
BF465119
BF465120
BF465121
BF465123
BF465124
BF465125
BF465126
BF465127
BF465128
BF465129
BF465130
BF465131
BF465132
BF465133
BF465134
BF465135
BF465136
BF465137
BF465138
BF465139
BF465140
BF465141
BF465142
BF465144
BF465145
BF465146
BF465147
BF465148
BF465149
BF465150
BF465153
BF465154
BF465155
BF465157
BF465158
BF465159
BF465160
BF465162
BF465163
BF465164
BF465166
BF465167
BF465168
BF465169
BF465170
BF465171
BF465172
BF465175
BF465176
BF465177
BF465178
BF465179
BF465180
BF465182
BF465183
BF465184
BF465186
BF465187
BF465190
BF465191
BF465192
BF465193
BF465194
BF465195
BF465196
BF465197
BF465198
BF465199
BF465200
BF465201
BF465202
BF465203
BF465204
BF465205
BF465206
BF465207
BF465208
BF465209
BF465210
BF465211
BF465212
BF465213
BF465215
BF465216
BF465217
BF465219
BF465220
BF465221
BF465222
BF465223
BF465224
BF465226
BF465227
BF465228
BF465229
BF465230
BF465231
BF465232
BF465234
BF465236
BF465237
BF465239
BF465240
BF465241
BF465242
BF465243
BF465244
BF465245
BF465246
BF465247
BF465249
BF465250
BF465251
BF465252
BF465253
BF465254
BF465257
BF465258
BF465259
BF465260
BF465261
BF465262
BF465263
BF465264
BF465265
BF465266
BF465267
BF465268
BF465269
BF465270
BF465272
BF465273
BF465274
BF465275
BF465277
BF465278
BF465279
BF465281
BF465282
BF465283
BF465285
BF465287
BF465288
BF465289
BF465290
BF465291
BF465292
BF465293
BF465294
BF465295
BF465296
BF465297
BF465298
BF465299
BF465300
BF465301
BF465302
BF465304
BF465305
BF465306
BF465307
BF465308
BF465310
BF465311
BF465312
BF465314
BF465316
BF465318
BF465319
BF465320
BF465321
BF465322
BF465323
BF465324
BF465325
BF465328
BF465329
BF465330
BF465331
BF465332
BF465333
BF465334
BF465335
BF465336
BF465338
BF465340
BF465341
BF465342
BF465344
BF465345
BF465346
BF465347
BF465349
BF465350
BF465351
BF465352
BF465353
BF465354
BF465355
BF465356
BF465357
BF465358
BF465360
BF465361
BF465362
BF465363
BF465364
BF465366
BF465367
BF465368
BF465371
BF465373
BF465374
BF465375
BF465376
BF465377
BF465378
BF465379
BF465380
BF465381
BF465382
BF465383
BF465384
BF465385
BF465386
BF465387
BF465388
BF465424
BF465426
BF465427
BF465428
BF465429
BF465430
BF465431
BF465432
BF465433
BF465434
BF465435
BF465436
BF465437
BF465438
BF465439
BF465440
BF465441
BF465443
BF465445
BF465446
BF465447
BF465448
BF465449
BF465451
BF465453
BF465455
BF465456
BF465457
BF465458
BF465459
BF465460
BF465462
BF465463
BF465389
BF465390
BF465391
BF465392
BF465394
BF465395
BF465396
BF465397
BF465398
BF465399
BF465400
BF465401
BF465402
BF465403
BF465404
BF465405
BF465406
BF465407
BF465408
BF465409
BF465410
BF465411
BF465412
BF465414
BF465415
BF465416
BF465417
BF465418
BF465419
BF465420
BF465421
BF465422
BF465423
BF465464
BF465465
BF465466
BF465467
BF465468
BF465470
BF465471
BF465472
BF465473
BF465474
BF465475
BF465476
BF465478
BF465479
BF465481
BF465482
BF465483
BF465484
BF465485
BF465486
BF465487
BF465488
BF465489
BF465490
BF465491
BF465492
BF465493
BF465494
BF465495
BF465496
BF465497
BF465498
BF465499
BF465501
BF465502
BF465503
BF465504
BF465505
BF465506
BF465507
BF465508
BF465509
BF465510
BF465511
BF465512
BF465513
BF465515
BF465516
BF465517
BF465518
BF465519
BF465520
BF465521
BF465522
BF465523
BF465524
BF465525
BF465526
BF465527
BF465528
BF465529
BF465531
BF465532
BF465533
BF465535
BF465536
BF465537
BF465538
BF465539
BF465540
BF465541
BF465542
BF465543
BF465544
BF465545
BF465546
BF465547
BF465548
BF465549
BF465550
BF465551
BF465552
BF465553
BF465554
BF465556
BF465557
BF465558
BF465559
BF465560
BF465561
BF465563
BF465564
BF465566
BF465567
BF465568
BF465569
BF465570
BF465572
BF465573
BF465579
BF465580
BF465581
BF465582
BF465583
BF465575
BF465576
BF465577
BF465578
BF465584
BF465585
BF465586
BF465587
BF465588
BF465589
BF465590
BF465591
BF465592
BF465593
BF465594
BF465595
BF465596
BF465597
BF465598
BF465599
BF465600
BF465601
BF465602
BF465603
BF465604
BF465605
BF465606
BF465607
BF465608
BF465610
BF465611
BF465613
BF465614
BF465615
BF465616
BF465617
BF465619
BF465620
BF465621
BF465622
BF465623
BF465624
BF465625
BF465626
BF465627
BF465628
BF465629
BF465630
BF465632
BF465634
BF465635
BF465636
BF465637
BF465638
BF465639
BF465640
BF465642
BF465643
BF465644
BF465645
BF465646
BF465647
BF465648
BF465650
BF465651
BF465652
BF465653
BF465654
BF465655
BF465656
BF465657
BF465658
BF465659
BF465660
BF465661
BF465662
BF465663
BF465664
BF465665
BF465666
BF465667
BF465668
BF465669
BF465670
BF465671
BF465672
BF465673
BF465679
BF465680
BF465681
BF465682
BF465683
BF465674
BF465675
BF465676
BF465677
BF465678
BF465684
BF465685
BF465686
BF465688
BF465689
BF465690
BF465691
BF465692
BF465693
BF465695
BF465697
BF465699
BF465700
BF465701
BF465702
BF465703
BF465704
BF465705
BF465706
BF465707
BF465708
BF465709
BF465710
BF465711
BF465712
BF465713
BF465715
BF465717
BF465718
BF465719
BF465720
BF465721
BF465722
BF465723
BF465724
BF465725
BF465726
BF465727
BF465728
BF465729
BF465730
BF465731
BF465732
BF465733
BF465734
BF465735
BF465737
BF465738
BF465739
BF465740
BF465741
BF465742
BF465743
BF465744
BF465745
BF465746
BF465747
BF465748
BF465749
BF465750
BF465751
BF465752
BF465753
BF465755
BF465756
BF465757
BF465758
BF465759
BF465760
BF465761
BF465762
BF465763
BF465764
BF465765
BF465767
BF465768
BF465769
BF465770
BF465771
BF465772
BF465773
BF465774
BF465776
BF465777
BF465778
BF465780
BF465781
BF465782
BF465783
BF465785
BF465786
BF465787
BF465788
BF465789
BF465790
BF465791
BF465792
BF465793
BF465794
BF465795
BF465796
BF465797
BF465798
BF465799
BF465800
BF465801
BF465802
BF465803
BF465804
BF465805
BF465806
BF465807
BF465809
BF465810
BF465811
BF465812
BF465813
BF465814
BF465815
BF465816
BF465817
BF465818
BF465819
BF465820
BF465821
BF465822
BF465823
BF465824
BF465825
BF465826
BF465827
BF465828
BF465829
BF465830
BF465831
BF465832
BF465833
BF465834
BF465836
BF465837
BF465838
BF465839
BF465840
BF465841
BF465842
BF465843
BF465844
BF465845
BF465846
BF465847
BF465849
BF465850
BF465851
BF465852
BF465853
BF465854
BF465855
BF465856
BF465857
BF465858
BF465859
BF465860
BF465861
BF465863
BF465864
BF465865
BF465866
BF465867
BF465868
BF465869
BF465870
BF465871
BF465872
BF465873
BF465874
BF465875
BF465876
BF465877
BF465879
BF465880
BF465881
BF465882
BF465883
BF465884
BF465885
BF465886
BF465887
BF465888
BF465889
BF465890
BF465891
BF465892
BF465894
BF465895
BF465896
BF465897
BF465899
BF465900
BF465901
BF465902
BF465903
BF465904
BF465905
BF465906
BF465907
BF465908
BF465909
BF465911
BF465912
BF465913
BF465914
BF465915
BF465916
BF465917
BF465919
BF465920
BF465921
BF465922
BF465923
BF465924
BF465926
BF465927
BF465928
BF465929
BF465930
BF465931
BF465932
BF465933
BF465935
BF465937
BF465938
BF465940
BF465941
BF465942
BF465943
BF465944
BF465945
BF465946
BF465947
BF465948
BF465951
BF465952
BF465953
BF465954
BF465955
BF465956
BF465957
BF465958
BF465959
BF465960
BF465961
BF465962
BF465963
BF465964
BF465965
BF465966
BF465967
BF465969
BF465970
BF465971
BF465972
BF465973
BF465974
BF465975
BF465976
BF465977
BF465978
BF465979
BF465980
BF465981
BF465982
BF465983
BF465984
BF465985
BF465986
BF465989
BF465990
BF465993
BF465996
BF465997
BF465998
BF465999
BF466000
BF466001
BF466002
BF466003
BF466004
BF466005
BF466006
BF466008
BF466009
BF466010
BF466011
BF466012
BF466013
BF466015
BF466016
BF466017
BF466019
BF466020
BF466021
BF466022
BF466023
BF466024
BF466027
BF466028
BF466029
BF466030
BF466031
BF466032
BF466033
BF466034
BF466035
BF466036
BF466038
BF466039
BF466040
BF466042
BF466043
BF466045
BF466046
BF466048
BF466049
BF466050
BF466051
BF466052
BF466053
BF466054
BF466055
BF466056
BF466057
BF466059
BF466060
BF466061
BF466062
BF466063
BF466064
BF466065
BF466066
BF466068
BF466069
BF466070
BF466071
BF466072
BF466073
BF466074
BF466075
BF466076
BF466077
BF466078
BF466079
BF466080
BF466081
BF466082
BF466083
BF466086
BF466087
BF466088
BF466090
BF466091
BF466092
BF466093
BF466095
BF466097
BF466098
BF466099
BF466100
BF466101
BF466103
BF466104
BF466105
BF466106
BF466107
BF466109
BF466110
BF466112
BF466113
BF466114
BF466115
BF466116
BF466117
BF466118
BF466119
BF466120
BF466121
BF466122
BF466123
BF466124
BF466125
BF466126
BF466127
BF466128
BF466129
BF466130
BF466131
BF466132
BF466133
BF466134
BF466135
BF466136
BF466137
BF466138
BF466140
BF466141
BF466142
BF466143
BF466144
BF466145
BF466146
BF466147
BF466148
BF466149
BF466150
BF466151
BF466153
BF466154
BF466155
BF466156
BF466157
BF466158
BF466159
BF466160
BF466162
BF466163
BF466164
BF466166
BF466167
BF466168
BF466169
BF466170
BF466171
BF466172
BF466173
BF466174
BF466175
BF466176
BF466177
BF466178
BF466179
BF466180
BF466181
BF466182
BF466183
BF466184
BF466185
BF466186
BF466187
BF466188
BF466189
BF466190
BF466191
BF466192
BF466193
BF466194
BF466195
BF466196
BF466197
BF466198
BF466199
BF466200
BF466201
BF466202
BF466203
BF466204
BF466206
BF466207
BF466209
BF466210
BF466211
BF466212
BF466213
BF466214
BF466215
BF466216
BF466217
BF466218
BF466219
BF466220
BF466221
BF466222
BF466223
BF466224
BF466225
BF466226
BF466227
BF466228
BF466229
BF466230
BF466231
BF466232
BF466233
BF466234
BF466235
BF466236
BF466237
BF466238
BF466239
BF466240
BF466241
BF466242
BF466244
BF466245
BF466246
BF466247
BF466248
BF466249
BF466250
BF466251
BF466252
BF466253
BF466254
BF466255
BF466256
BF466257
BF466258
BF466259
BF466262
BF466263
BF466264
BF466265
BF466266
BF466267
BF466268
BF466269
BF466270
BF466271
BF466272
BF466273
BF466274
BF466275
BF466276
BF466278
BF466279
BF466280
BF466281
BF466282
BF466283
BF466284
BF466285
BF466286
BF466287
BF466288
BF466289
BF466290
BF466291
BF466292
BF466293
BF466294
BF466295
BF466296
BF466297
BF466298
BF466300
BF466301
BF466302
BF466303
BF466304
BF466305
BF466306
BF466307
BF466308
BF466309
BF466310
BF466311
BF466312
BF466313
BF466314
BF466315
BF466318
BF466319
BF466320
BF466321
BF466322
BF466323
BF466324
BF466325
BF466326
BF466327
BF466328
BF466329
BF466330
BF466331
BF466332
BF466333
BF466334
BF466335
BF466336
BF466337
BF466338
BF466339
BF466340
BF466341
BF466342
BF466343
BF466344
BF466345
BF466346
BF466347
BF466348
BF466349
BF466350
BF466351
BF466352
BF466353
BF466354
BF466355
BF466356
BF466357
BF466358
BF466359
BF466360
BF466361
BF466363
BF466364
BF466365
BF466366
BF466367
BF466368
BF466369
BF466370
BF466371
BF466372
BF466373
BF466375
BF466376
BF466377
BF466378
BF466379
BF466380
BF466381
BF466382
BF466383
BF466384
BF466385
BF466386
BF466387
BF466388
BF466389
BF466390
BF466392
BF466393
BF466394
BF466395
BF466396
BF466397
BF466398
BF466399
BF466400
BF466401
BF466402
BF466403
BF466404
BF466405
BF466406
BF466407
BF466408
BF466409
BF466410
BF466411
BF466412
BF466413
BF466414
BF466415
BF466416
BF466417
BF466418
BF466419
BF466420
BF466421
BF466422
BF466423
BF466424
BF466425
BF466426
BF466427
BF466428
BF466429
BF466430
BF466431
BF466432
BF466434
BF466435
BF466436
BF466437
BF466438
BF466439
BF466440
BF466441
BF466442
BF466443
BF466444
BF466445
BF466446
BF466447
BF466448
BF466449
BF466450
BF466451
BF466452
BF466453
BF466454
BF466455
BF466456
BF466458
BF466459
BF466460
BF466461
BF466462
BF466463
BF466464
BF466465
BF466466
BF466467
BF466468
BF466469
BF466470
BF466471
BF466472
BF466473
BF466474
BF466475
BF466477
BF466478
BF466479
BF466480
BF466481
BF466482
BF466483
BF466484
BF466485
BF466486
BF466487
BF466488
BF466489
BF466490
BF466491
BF466492
BF466493
BF466494
BF466495
BF466496
BF466497
BF466498
BF466499
BF466500
BF466501
BF466502
BF466503
BF466504
BF466505
BF466506
BF466507
BF466508
BF466509
BF466510
BF466511
BF466512
BF466513
BF466514
BF466515
BF466516
BF466517
BF466519
BF466521
BF466522
BF466523
BF466524
BF466525
BF466526
BF466527
BF466528
BF466529
BF466530
BF466531
BF466532
BF466533
BF466534
BF466535
BF466536
BF466537
BF466538
BF466539
BF466541
BF466542
BF466543
BF466544
BF466546
BF466547
BF466548
BF466549
BF466550
BF466552
BF466553
BF466554
BF466555
BF466556
BF466557
BF466558
BF466559
BF466560
BF466561
BF466563
BF466564
BF466565
BF466566
BF466567
BF466568
BF466569
BF466570
BF466571
BF466572
BF466573
BF466574
BF466575
BF466576
BF466577
BF466578
BF466579
BF466580
BF466581
BF466582
BF466583
BF466584
BF466585
BF466586
BF466587
BF466588
BF466591
BF466592
BF466593
BF466594
BF466595
BF466596
BF466597
BF466598
BF466599
BF466600
BF466601
BF466602
BF466603
BF466604
BF466605
BF466606
BF466607
BF466608
BF466609
BF466611
BF466612
BF466613
BF466614
BF466615
BF466616
BF466617
BF466619
BF466620
BF466621
BF466622
BF466623
BF466625
BF466626
BF466627
BF466628
BF466629
BF466630
BF466631
BF466632
BF466633
BF466637
BF466638
BF466639
BF466640
BF466641
BF466642
BF466643
BF466645
BF466647
BF466648
BF466649
BF466650
BF466651
BF466652
BF466653
BF466654
BF466655
BF466656
BF466657
BF466658
BF466659
BF466660
BF466662
BF466663
BF466699
BF466700
BF466701
BF466702
BF466703
BF466704
BF466705
BF466706
BF466707
BF466708
BF466709
BF466710
BF466711
BF466712
BF466713
BF466715
BF466716
BF466717
BF466718
BF466719
BF466720
BF466721
BF466722
BF466723
BF466724
BF466725
BF466726
BF466727
BF466728
BF466729
BF466730
BF466731
BF466732
BF466733
BF466734
BF466735
BF466736
BF466737
BF466738
BF466664
BF466665
BF466667
BF466668
BF466669
BF466670
BF466671
BF466672
BF466673
BF466674
BF466675
BF466676
BF466677
BF466678
BF466679
BF466680
BF466681
BF466682
BF466683
BF466684
BF466685
BF466686
BF466687
BF466690
BF466692
BF466693
BF466694
BF466696
BF466697
BF466739
BF466741
BF466742
BF466743
BF466744
BF466745
BF466746
BF466747
BF466748
BF466749
BF466750
BF466751
BF466752
BF466753
BF466754
BF466755
BF466756
BF466757
BF466758
BF466759
BF466760
BF466761
BF466762
BF466763
BF466764
BF466765
BF466766
BF466767
BF466768
BF466769
BF466771
BF466772
BF466773
BF466774
BF466775
BF466776
BF466777
BF466778
BF466779
BF466780
BF466781
BF466782
BF466783
BF466784
BF466785
BF466786
BF466787
BF466788
BF466789
BF466790
BF466791
BF466792
BF466793
BF466794
BF466795
BF466796
BF466797
BF466798
BF466799
BF466800
BF466801
BF466802
BF466803
BF466804
BF466805
BF466806
BF466808
BF466809
BF466811
BF466812
BF466813
BF466814
BF466815
BF466816
BF466817
BF466818
BF466819
BF466820
BF466822
BF466823
BF466824
BF466825
BF466826
BF466828
BF466829
BF466830
BF466831
BF466832
BF466833
BF466834
BF466835
BF466836
BF466837
BF466838
BF466839
BF466840
BF466841
BF466842
BF466843
BF466844
BF466845
BF466846
BF466847
BF466848
BF466849
BF466850
BF466852
BF466853
BF466854
BF466855
BF466856
BF466857
BF466858
BF466859
BF466861
BF466862
BF466863
BF466865
BF466866
BF466867
BF466869
BF466870
BF466871
BF466874
BF466875
BF466877
BF466878
BF466880
BF466881
BF466882
BF466883
BF466884
BF466885
BF466886
BF466887
BF466888
BF466889
BF466890
BF466891
BF466892
BF466893
BF466894
BF466895
BF466896
BF466897
BF466898
BF466899
BF466900
BF466901
BF466902
BF466903
BF466904
BF466905
BF466906
BF466907
BF466908
BF466909
BF466911
BF466912
BF466913
BF466914
BF466915
BF466916
BF466917
BF466919
BF466920
BF466921
BF466922
BF466923
BF466925
BF466926
BF466928
BF466929
BF466930
BF466931
BF466932
BF466933
BF466934
BF466935
BF466937
BF466939
BF466940
BF466941
BF466942
BF466943
BF466944
BF466946
BF466947
BF466948
BF466949
BF466951
BF466952
BF466953
BF466954
BF466955
BF466956
BF466957
BF466958
BF466959
BF466960
BF466961
BF466962
BF466963
BF466964
BF466965
BF466966
BF466967
BF466969
BF466970
BF466971
BF466972
BF466974
BF466975
BF466976
BF466977
BF466978
BF466979
BF466980
BF466981
BF466982
BF466983
BF466984
BF466986
BF466987
BF466988
BF466989
BF466990
BF466991
BF466992
BF466993
BF466994
BF466995
BF466997
BF466998
BF466999
BF467000
BF467001
BF467002
BF467003
BF467004
BF467005
BF467006
BF467007
BF467008
BF467009
BF467010
BF467011
BF467012
BF467013
BF467014
BF467016
BF467017
BF467018
BF467019
BF467020
BF467022
BF467023
BF467024
BF467025
BF467026
BF467027
BF467028
BF467029
BF467030
BF467031
BF467032
BF467033
BF467034
BF467035
BF467036
BF467037
BF467038
BF467040
BF467041
BF467042
BF467043
BF467044
BF467045
BF467046
BF467047
BF467048
BF467049
BF467050
BF467051
BF467052
BF467053
BF467054
BF467055
BF467056
BF467057
BF467058
BF467059
BF467060
BF467061
BF467062
BF467065
BF467066
BF467068
BF467069
BF467070
BF467071
BF467072
BF467073
BF467074
BF467075
BF467076
BF467077
BF467078
BF467080
BF467081
BF467082
BF467083
BF467084
BF467085
BF467086
BF467087
BF467088
BF467089
BF467090
BF467091
BF467092
BF467093
BF467094
BF467095
BF467096
BF467097
BF467098
BF467099
BF467100
BF467101
BF467102
BF467104
BF467105
BF467106
BF467107
BF467108
BF467111
BF467112
BF467113
BF467114
BF467116
BF467117
BF467118
BF467119
BF467120
BF467121
BF467122
BF467123
BF467124
BF467126
BF467127
BF467128
BF467129
BF467130
BF467131
BF467132
BF467133
BF467134
BF467135
BF467136
BF467137
BF467138
BF467139
BF467140
BF467142
BF467143
BF467144
BF467145
BF467146
BF467148
BF467150
BF467151
BF467152
BF467153
BF467155
BF467156
BF467158
BF467159
BF467160
BF467162
BF467163
BF467164
BF467165
BF467166
BF467167
BF467168
BF467169
BF467170
BF467171
BF467172
BF467173
BF467174
BF467175
BF467176
BF467177
BF467179
BF467180
BF467181
BF467182
BF467184
BF467185
BF467186
BF467187
BF467188
BF467189
BF467190
BF467192
BF467193
BF467194
BF467195
BF467196
BF467197
BF467198
BF467199
BF467200
BF467201
BF467202
BF467203
BF467204
BF467205
BF467207
BF467208
BF467210
BF467211
BF467212
BF467213
BF467214
BF467216
BF467217
BF467218
BF467219
BF467220
BF467221
BF467222
BF467223
BF467224
BF467225
BF467226
BF467228
BF467230
BF467231
BF467232
BF467233
BF467234
BF467235
BF467236
BF467237
BF467238
BF467239
BF467240
BF467242
BF467243
BF467244
BF467245
BF467246
BF467247
BF467248
BF467249
BF467250
BF467251
BF467252
BF467253
BF467254
BF467255
BF467256
BF467257
BF467259
BF467260
BF467261
BF467262
BF467264
BF467265
BF467266
BF467267
BF467268
BF467270
BF467271
BF467272
BF467273
BF467274
BF467275
BF467276
BF467277
BF467278
BF467279
BF467280
BF467281
BF467282
BF467283
BF467284
BF467285
BF467286
BF467287
BF467288
BF467289
BF467290
BF467291
BF467292
BF467293
BF467294
BF467295
BF467296
BF467297
BF467298
BF467300
BF467301
BF467302
BF467303
BF467304
BF467305
BF467306
BF467307
BF467308
BF467309
BF467310
BF467311
BF467312
BF467313
BF467314
BF467315
BF467316
BF467317
BF467319
BF467320
BF467321
BF467322
BF467323
BF467324
BF467326
BF467327
BF467328
BF467329
BF467330
BF467331
BF467332
BF467333
BF467335
BF467336
BF467337
BF467339
BF467340
BF467341
BF467342
BF467343
BF467345
BF467347
BF467348
BF467354
BF467355
BF467356
BF467357
BF467358
BF467349
BF467350
BF467351
BF467352
BF467353
BF467359
BF467360
BF467361
BF467362
BF467363
BF467364
BF467365
BF467366
BF467367
BF467368
BF467369
BF467371
BF467372
BF467373
BF467374
BF467376
BF467377
BF467378
BF467380
BF467381
BF467383
BF467384
BF467385
BF467386
BF467387
BF467388
BF467389
BF467390
BF467391
BF467393
BF467394
BF467395
BF467396
BF467397
BF467398
BF467399
BF467400
BF467401
BF467403
BF467404
BF467405
BF467406
BF467407
BF467408
BF467409
BF467410
BF467411
BF467412
BF467413
BF467414
BF467415
BF467416
BF467417
BF467418
BF467420
BF467421
BF467422
BF467423
BF467424
BF467425
BF467427
BF467428
BF467429
BF467430
BF467431
BF467432
BF467433
BF467434
BF467435
BF467436
BF467437
BF467438
BF467439
BF467440
BF467441
BF467442
BF467443
BF467444
BF467445
BF467446
BF467447
BF467448
BF467449
BF467450
BF467451
BF467452
BF467453
BF467454
BF467455
BF467456
BF467457
BF467458
BF467459
BF467460
BF467461
BF467462
BF467463
BF467464
BF467465
BF467466
BF467467
BF467468
BF467469
BF467470
BF467471
BF467472
BF467473
BF467474
BF467475
BF467476
BF467478
BF467479
BF467480
BF467481
BF467482
BF467483
BF467484
BF467485
BF467486
BF467487
BF467489
BF467491
BF467492
BF467493
BF467494
BF467495
BF467496
BF467497
BF467498
BF467500
BF467502
BF467503
BF467504
BF467505
BF467506
BF467507
BF467508
BF467509
BF467511
BF467512
BF467513
BF467514
BF467515
BF467516
BF467518
BF467519
BF467520
BF467521
BF467522
BF467523
BF467524
BF467525
BF467526
BF467527
BF467528
BF467529
BF467530
BF467531
BF467532
BF467533
BF467534
BF467535
BF467536
BF467537
BF467538
BF467539
BF467541
BF467542
BF467543
BF467544
BF467545
BF467547
BF467548
BF467549
BF467550
BF467551
BF467552
BF467554
BF467555
BF467556
BF467558
BF467559
BF467560
BF467561
BF467562
BF467563
BF467564
BF467565
BF467568
BF467569
BF467570
BF467571
BF467572
BF467573
BF467575
BF467576
BF467577
BF467578
BF467580
BF467581
BF467582
BF467584
BF467585
BF467586
BF467587
BF467588
BF467590
BF467591
BF467593
BF467594
BF467595
BF467596
BF467598
BF467600
BF467601
BF467602
BF467603
BF467605
BF467606
BF467607
BF467608
BF467609
BF467610
BF467611
BF467612
BF467613
BF467614
BF467616
BF467617
BF467618
BF467620
BF467621
BF467622
BF467623
BF467624
BF467625
BF467627
BF467628
BF467630
BF467631
BF467632
BF467633
BF467635
BF467637
BF467638
BF467639
BF467640
BF467641
BF467642
BF467643
BF467644
BF467645
BF467646
BF467647
BF467648
BF467649
BF467650
BF467651
BF467652
BF467653
BF467654
BF467655
BF467656
BF467657
BF467658
BF467659
BF467660
BF467661
BF467662
BF467664
BF467665
BF467667
BF467668
BF467669
BF467670
BF467671
BF467672
BF467673
BF467674
BF467675
BF467676
BF467677
BF467678
BF467680
BF467681
BF467682
BF467683
BF467684
BF467685
BF467686
BF467687
BF467688
BF467689
BF467690
BF467692
BF467693
BF467695
BF467696
BF467698
BF467699
BF467700
BF467702
BF467703
BF467704
BF467707
BF467708
BF467709
BF467710
BF467711
BF467713
BF467714
BF467715
BF467718
BF467721
BF467722
BF467723
BF467724
BF467726
BF467727
BF467728
BF467730
BF467732
BF467734
BF467738
BF467739
BF467740
BF467741
BF467743
BF467745
BF467747
BF467748
BF467749
BF467750
BF467752
BF467754
BF467757
BF467759
BF467761
BF467762
BF467763
BF467764
BF467765
BF467766
BF467767
BF467768
BF467769
BF467770
BF467771
BF467772
BF467773
BF467774
BF467775
BF467776
BF467778
BF467779
BF467780
BF467783
BF467784
BF467785
BF467786
BF467787
BF467788
BF467789
BF467791
BF467792
BF467793
BF467797
BF467798
BF467799
BF467800
BF467801
BF467802
BF467803
BF467804
BF467809
BF467810
BF467811
BF467812
BF467817
BF467819
BF467820
BF467821
BF467822
BF467823
BF467825
BF467826
BF467827
BF467828
BF467829
BF467830
BF467831
BF467833
BF467834
BF467835
BF467836
BF467837
BF467838
BF467839
BF467840
BF467842
BF467843
BF467844
BF467846
BF472957
BF467848
BF467849
BF467850
BF467851
BF467852
BF467855
BF467856
BF467857
BF467859
BF467860
BF467861
BF467862
BF467863
BF467865
BF467868
BF467869
BF467870
BF467871
BF467873
BF467874
BF467875
BF467876
BF467878
BF467879
BF467880
BF467881
BF467882
BF467883
BF467884
BF467886
BF467887
BF467888
BF467889
BF467891
BF467892
BF467893
BF467895
BF467896
BF467897
BF467899
BF467900
BF467901
BF467904
BF467905
BF467906
BF467907
BF467908
BF467909
BF467911
BF467913
BF467914
BF467915
BF467916
BF467919
BF467920
BF467921
BF467922
BF467923
BF467924
BF467925
BF467926
BF467929
BF467930
BF467932
BF467933
BF467934
BF467935
BF467936
BF467938
BF467940
BF467942
BF467943
BF467946
BF467947
BF467948
BF467949
BF467950
BF467951
BF467952
BF467956
BF467957
BF467960
BF467961
BF467962
BF467965
BF467966
BF467967
BF467968
BF467969
BF467970
BF467972
BF467973
BF467975
BF467977
BF467979
BF467981
BF467982
BF467983
BF467984
BF468028
BF468029
BF468030
BF468031
BF468032
BF468033
BF468035
BF468036
BF468037
BF468038
BF468040
BF468042
BF468043
BF468044
BF468048
BF468049
BF468050
BF468052
BF468053
BF468056
BF468057
BF468059
BF468060
BF468062
BF468063
BF468067
BF468068
BF468069
BF468070
BF468071
BF468073
BF468074
BF468075
BF467986
BF467987
BF467989
BF467990
BF467991
BF467992
BF467994
BF467995
BF467996
BF467998
BF467999
BF468000
BF468001
BF468002
BF468003
BF468004
BF468011
BF468012
BF468014
BF468015
BF468017
BF468018
BF468019
BF468021
BF468022
BF468023
BF468025
BF468077
BF468078
BF468080
BF468081
BF468083
BF468084
BF468085
BF468089
BF468090
BF468093
BF468096
BF468097
BF468098
BF468099
BF468101
BF468102
BF468103
BF468104
BF468105
BF468106
BF468107
BF468108
BF468109
BF468110
BF468111
BF468113
BF468114
BF468115
BF468119
BF468121
BF468122
BF468123
BF468125
BF468127
BF468128
BF468130
BF468133
BF468135
BF468137
BF468138
BF468139
BF468140
BF468141
BF468142
BF468143
BF468144
BF468145
BF468146
BF468147
BF468148
BF468149
BF468151
BF468152
BF468153
BF468157
BF468159
BF468161
BF468162
BF468164
BF468166
BF468167
BF468168
BF468169
BF468170
BF468171
BF468173
BF468174
BF468176
BF468178
BF468181
BF468182
BF468183
BF468184
BF468185
BF468186
BF468187
BF468190
BF468191
BF468192
BF468193
BF468198
BF468200
BF468201
BF468202
BF468203
BF468204
BF468206
BF468207
BF468215
BF468218
BF468219
BF468208
BF468209
BF468210
BF468211
BF468212
BF468213
BF468221
BF468222
BF468223
BF468224
BF468225
BF468227
BF468228
BF468229
BF468230
BF468231
BF468232
BF468235
BF468236
BF468237
BF468238
BF468239
BF468240
BF468242
BF468243
BF468244
BF468245
BF468246
BF468249
BF468250
BF468252
BF468253
BF468254
BF468255
BF468257
BF468258
BF468259
BF468260
BF468262
BF468263
BF468264
BF468265
BF468266
BF468270
BF468271
BF468273
BF468274
BF468275
BF468277
BF468278
BF468279
BF468280
BF468282
BF468283
BF468284
BF468287
BF468288
BF468289
BF468290
BF468291
BF468292
BF468293
BF468294
BF468296
BF468297
BF468298
BF468299
BF468300
BF468301
BF468302
BF468303
BF468304
BF468305
BF468307
BF468308
BF468309
BF468311
BF468312
BF468315
BF468316
BF468317
BF468318
BF468320
BF468322
BF468323
BF468325
BF468326
BF468327
BF468328
BF468330
BF468331
BF468333
BF468334
BF468335
BF468336
BF468337
BF468338
BF468339
BF468340
BF468341
BF468342
BF468343
BF468345
BF468346
BF468347
BF468350
BF468351
BF468352
BF468354
BF468355
BF468356
BF468357
BF468358
BF468359
BF468362
BF468364
BF468365
BF468367
BF468368
BF468369
BF468370
BF468371
BF468373
BF468375
BF468377
BF468379
BF468380
BF468381
BF468382
BF468383
BF468384
BF468385
BF468386
BF468388
BF468390
BF468391
BF468392
BF468393
BF468395
BF468396
BF468400
BF468402
BF468403
BF468404
BF468406
BF468407
BF468408
BF468410
BF468411
BF468413
BF468414
BF468415
BF468416
BF468418
BF468419
BF468420
BF468421
BF468423
BF468424
BF468425
BF468426
BF468427
BF468428
BF468429
BF468431
BF468432
BF468433
BF468434
BF468435
BF468436
BF468440
BF468442
BF468444
BF468446
BF468447
BF468448
BF468449
BF468451
BF468454
BF468456
BF468458
BF468460
BF468462
BF468464
BF468466
BF468468
BF468469
BF468471
BF468472
BF468473
BF468474
BF468475
BF468476
BF468477
BF468478
BF468483
BF468485
BF468489
BF468490
BF468491
BF468493
BB606114
BB606122
BB606126
BB606130
BB606131
BB606137
BB606146
BB606167
BB606187
BB606190
BB606199
BB606206
BB606215
BB606226
BB606236
BB606239
BB606257
BB606261
BB606273
BB606279
BB606291
BB606293
BB606294
BB606308
BB606318
BB606322
BB606323
BB606324
BB606328
BB606330
BB606342
BB606354
BB606366
BB606369
BB606373
BB606374
BB606383
BB606388
BB606391
BB606398
BB606401
BB606410
BB606432
BB606437
BB606438
BB606444
BB606448
BB606454
BB606459
BB606464
BB606466
BB606473
BB606483
BB606507
BB606535
BB606544
BB606551
BB606554
BB606578
BB606592
BB606614
BB606615
BB606619
BB606622
BB606623
BB606624
BB606625
BB606628
BB606629
BB606630
BB606633
BB606657
BB606671
BB606678
BB606707
BB606718
BB606732
BB606734
BB606736
BB606740
BB606742
BB606743
BB606748
BB606749
BB606750
BB606751
BB606757
BB606760
BB606761
BB606762
BB606763
BB606771
BB606772
BB606773
BB606775
BB606776
BB606778
BB606781
BB606783
BB606784
BB606787
BB606788
BB606789
BB606791
BB606792
BB606793
BB606797
BB606798
BB606801
BB606804
BB606805
BB606806
BB606809
BB606811
BB606812
BB606813
BB606815
BB606816
BB606817
BB606822
BB606823
BB606824
BB606827
BB606828
BB606829
BB606830
BB606831
BB606832
BB606833
BB606834
BB606835
BB606836
BB606838
BB606839
BB606840
BB606841
BB606843
BB606849
BB606872
BB606880
BB606882
BB606890
BB606895
BB606896
BB606901
BB606909
BB606917
BB606937
BB606960
BB606961
BB606965
BB606974
BB606975
BB606976
BB606985
BB606989
BB607001
BB607018
BB607020
BB607075
BB607080
BB607093
BB607096
BB607103
BB607104
BB607105
BB607106
BB607108
BB607109
BB607112
BB607117
BB607131
BB607151
BB607157
BB607162
BB607180
BB607193
BB607206
BB607214
BB607221
BB607230
BB607234
BB607244
BB607250
BB607253
BB607263
BB607271
BB607278
BB607283
BB607285
BB607287
BB607297
BB607299
BB607300
BB607304
BB607306
BB607309
BB607315
BB607323
BB607329
BB607334
BB607339
BB607343
BB607352
BB607353
BB607354
BB607355
BB607359
BB607361
BB607363
BB607373
BB607374
BB607376
BB607382
BB607385
BB607390
BB607398
BB607401
BB607402
BB607405
BB607407
BB607408
BB607410
BB607414
BB607426
BB607429
BB607438
BB607444
BB607467
BB607469
BF521752
BF521753
BF521754
BF521755
BF521756
BF521757
BF521758
BF521759
BF521760
BF521761
BF521762
BF521763
BF521764
BF521765
BF521766
BF521767
BF521768
BF521769
BF521770
BF521771
BF521772
BF521773
BF521774
BF521775
BF521776
BF521777
BF521947
BF521948
BF521949
BF521950
BF521951
BF521952
BF521953
BF521954
BF521955
BF521956
BF521958
BF521959
BF521960
BF521961
BF521962
BF521963
BF521964
BF521966
BF521967
BF521968
BF521969
BF521970
BF521971
BF521974
BF521975
BF521976
BF521977
BF521979
BF521980
BF521981
BF521982
BF521984
BF521985
BF521986
BF521987
BF521989
BF521990
BF521991
BF521992
BF521993
BF521994
BF521995
BF521996
BF521997
BF521998
BF521999
BF522000
BF522001
BF522002
BF522003
BF522004
BF522005
BF522006
BF522007
BF522008
BF522010
BF522011
BF522012
BF522013
BF522014
BF522015
BF522016
BF522018
BF522019
BF522020
BF522021
BF522023
BF522024
BF522026
BF522027
BF522028
BF522029
BF522030
BF522031
BF522033
BF522034
BF522035
BF522037
BF522038
BF522039
BF522040
BF522041
BF522042
BF522044
BF522046
BF522048
BF522049
BF522051
BF522052
BF522053
BF522055
BF522056
BF522057
BF522058
BF522059
BF522060
BF522061
BF522062
BF522064
BF522065
BF522066
BF522067
BF522068
BF522069
BF522071
BF522072
BF522073
BF522074
BF522076
BF522077
BF522078
BF522079
BF522080
BF522081
BF522082
BF522083
BF522084
BF522086
BF522087
BF522088
BF522089
BF522090
BF522091
BF522092
BF522093
BF522095
BF522096
BF522097
BF522098
BF522100
BF522101
BF522102
BF522103
BF522104
BF522106
BF522107
BF522108
BF522109
BF522111
BF522112
BF522113
BF522114
BF522115
BF522116
BF522117
BF522118
BF522119
BF522725
BF522726
BF522727
BF522728
BF522729
BF522730
BF522731
BF522732
BF522733
BF522734
BF522735
BF522736
BF522737
BF522738
BF522739
BF522740
BF522741
BF522742
BF522743
BF522744
BF522745
BF522746
BF522747
BF522748
BF522749
BF522750
BF522751
BF522752
BF522753
BF522755
BF522756
BF522757
BF522758
BF522759
BF522760
BF522761
BF522762
BF522763
BF522764
BF522765
BF522772
BF522773
BF522774
BF522775
BF522776
BF522766
BF522767
BF522768
BF522769
BF522770
BF522771
BF522778
BF522779
BF522780
BF522781
BF522782
BF522783
BF522785
BF522787
BF522788
BF522789
BF522790
BF522791
BF522792
BF522793
BF522794
BF522795
BF522796
BF522797
BF522798
BF522799
BF522800
BF522801
BF522802
BF522803
BF522804
BF522805
BF522806
BF522807
BF522809
BF522811
BF522812
BF522813
BF522814
BF522815
BF522817
BF522818
BF522819
BF522820
BF522821
BF522822
BF522823
BF522824
BF522825
BF522826
BF522827
BF522828
BF522830
BF522831
BF522832
BF522833
BF522836
BF522837
BF522838
BF522839
BF522840
BF522841
BF522842
BF522843
BF522845
BF522846
BF522847
BF522848
BF522849
BF522850
BF522851
BF522852
BF522854
BF522855
BF522856
BF522857
BF522858
BF522859
BF522860
BF522861
BF522862
BF522863
BF522865
BF522866
BF522867
BF522868
BF522869
BF522870
BF522873
BF522874
BF522875
BF522876
BF522877
BF522878
BF522879
BF522882
BF522883
BF522884
BF522885
BF522886
BF522887
BF522888
BF522889
BF522890
BF522891
BF522892
BF522893
BF522894
BF522895
BF522896
BF522897
BF522898
BF522899
BF522902
BF522903
BF522906
BF522907
BF522909
BF522912
BF522913
BF522914
BF522915
BF522916
BF522917
BF522919
BF522921
BF522922
BF522923
BF522924
BF522925
BF522926
BF522927
BF522928
BF522929
BF522930
BF522932
BF522934
BF522936
BF522938
BF522939
BF523407
BF523408
BF523409
BF523410
BF523411
BF523412
BF523413
BF523414
BF523416
BF523418
BF523419
BF523420
BF523421
BF523422
BF523423
BF523425
BF523426
BF523427
BF523428
BF523430
BF523431
BF523432
BF523433
BF523434
BF523435
BF523436
BF523437
BF523438
BF523439
BF523440
BF523441
BF523442
BF523445
BF523446
BF523447
BF523448
BF523449
BF523450
BF523451
BF523452
BF523453
BF523454
BF523455
BF523457
BF523459
BF523460
BF523461
BF523462
BF523463
BF523464
BF523465
BF523466
BF523467
BF523468
BF523469
BF523470
BF523471
BF523472
BF523473
BF523474
BF523475
BF523477
BF523478
BF523479
BF523481
BF523482
BF523483
BF523484
BF523485
BF523486
BF523488
BF523489
BF523490
BF523491
BF523492
BF523493
BF523494
BF523495
BF523496
BF523497
BF523498
BF523499
BF523500
BF523502
BF523503
BF523504
BF523506
BF523507
BF523510
BF523511
BF523512
BF523513
BF523514
BF523515
BF523517
BF523518
BF523520
BF523521
BF523522
BF523523
BF523524
BF523525
BF523526
BF523527
BF523528
BF523530
BF523532
BF523533
BF523534
BF523535
BF523536
BF523537
BF523631
BF523632
BF523633
BF523634
BF523635
BF523636
BF523637
BF523638
BF523639
BF523640
BF523641
BF523642
BF523643
BF523644
BF523646
BF523648
BF523649
BF523652
BF523654
BF523655
BF523657
BF523660
BF523661
BF523662
BF523663
BF523664
BF523665
BF523666
BF523667
BF523668
BF523670
BF523672
BF523673
BF523674
BF523675
BF523678
BF523679
BF523681
BF523682
BF523684
BF523685
BF523686
BF523687
BF523688
BF523689
BF523690
BF523691
BF523692
BF523693
BF523694
BF523695
BF523696
BF523699
BF523700
BF523701
BF523702
BF523703
BF523704
BF523706
BF523707
BF523708
BF523709
BF523710
BF523711
BF523712
BF523713
BF523714
BF523715
BF523716
BF523717
BF523718
BF523719
BF523720
BF523721
BF523722
BF523723
BF523724
BF523725
BF523726
BF523727
BF523728
BF523729
BF523730
BF523732
BF523733
BF523734
BF523735
BF523736
BF523737
BF523738
BF523740
BF523741
BF523742
BF523743
BF523744
BF523745
BF523746
BF523747
BF523748
BF523749
BF523750
BF523751
BF523752
BF523753
BF523754
BF523755
BF523756
BF523757
BF523758
BF523759
BF523760
BF523761
BF523763
BF523764
BF523766
BF523767
BF523768
BF523769
BF523771
BF523772
BF523773
BF523776
BF523778
BF523779
BF523780
BF523781
BF523782
BF523783
BF523784
BF523785
BF523786
BF523787
BF523788
BF523789
BF523791
BF523792
BF523793
BF523794
BF523795
BF523796
BF523797
BF523798
BF523799
BF523800
BF523801
BF523802
BF523803
BF523804
BF523805
BF523806
BF523807
BF523808
BF523809
BF523810
BF523811
BF523812
BF523813
BF523815
BF523816
BF523817
BF523818
BF523819
BF523820
BF523821
BF523822
BF523823
BF523824
BF523826
BF523827
BF523828
BF523829
BF523831
BF523833
BF523835
BF523836
BF523837
BF523839
BF523840
BF523841
BF523842
BF523843
BF523844
BF523845
BF523847
BF523848
BF523849
BF523850
BF523851
BF523853
BF523854
BF523855
BF523857
BF523858
BF523859
BF523860
BF523861
BF523862
BF523863
BF523864
BF523865
BF523919
BF523920
BF523921
BF523922
BF523923
BF523924
BF523925
BF523926
BF523927
BF523929
BF523930
BF523932
BF523933
BF523934
BF523935
BF523936
BF523937
BF523938
BF523940
BF523942
BF523943
BF523944
BF523945
BF523946
BF523947
BF523948
BF523949
BF523950
BF523951
BF523952
BF523953
BF523954
BF523955
BF523956
BF523957
BF523958
BF523959
BF523961
BF523962
BF523963
BF523964
BF523965
BF523966
BF523967
BF523968
BF523969
BF523970
BF523971
BF523972
BF523974
BF523975
BF523976
BF523978
BF523979
BF523980
BF523981
BF523982
BF523983
BF523984
BF523986
BF523987
BF523988
BF523989
BF523990
BF523991
BF523992
BF523994
BF523995
BF523996
BF523997
BF523998
BF523999
BF524000
BF524001
BF524002
BF524003
BF524004
BF524005
BF524006
BF524007
BF524008
BF524009
BF524010
BF524011
BF524012
BF524013
BF524014
BF524015
BF524016
BF524017
BF524019
BF524020
BF524022
BF524024
BF524025
BF524026
BF524027
BF524028
BF524030
BF524032
BF524033
BF524035
BF524036
BF524037
BF524038
BF524039
BF524040
BF524041
BF524042
BF524043
BF524044
BF524045
BF524046
BF524047
BF524048
BF524050
BF524051
BF524052
BF524053
BF524054
BF524056
BF524058
BF524138
BF524139
BF524140
BF524141
BF524142
BF524143
BF524144
BF524145
BF524146
BF524147
BF524148
BF524149
BF524150
BF524152
BF524153
BF524154
BF524155
BF524157
BF524159
BF524160
BF524161
BF524162
BF524163
BF524164
BF524166
BF524169
BF524170
BF524171
BF524172
BF524174
BF524175
BF524176
BF524177
BF524178
BF524179
BF524180
BF524181
BF524182
BF524183
BF524184
BF524185
BF524186
BF524187
BF524189
BF524191
BF524194
BF524195
BF524196
BF524198
BF524199
BF524200
BF524201
BF524203
BF524204
BF524205
BF524208
BF524209
BF524210
BF524211
BF524212
BF524215
BF524216
BF524217
BF524218
BF524219
BF524981
BF524982
BF524984
BF524985
BF524986
BF524987
BF524988
BF524989
BF524990
BF524991
BF524993
BF524994
BF524995
BF524996
BF524998
BF524999
BF525000
BF525003
BF525004
BF525005
BF525006
BF525007
BF525008
BF525009
BF542913
BF542956
BF542957
BF542959
BF542960
BF542961
BF542962
BF542963
BF542964
BF542967
BF542968
BF542969
BF542970
BF542971
BF542972
BF542973
BF542974
BF542975
BF542976
BF542977
BF542978
BF542979
BF542980
BF542981
BF542982
BF542984
BF542985
BF542986
BF542987
BF542988
BF542989
BF542990
BF542991
BF542992
BF542993
BF542994
BF542996
BF542997
BF542998
BF542999
BF543000
BF543001
BF543002
BF543003
BF542914
BF542915
BF542916
BF542918
BF542919
BF542920
BF542921
BF542923
BF542924
BF542926
BF542927
BF542928
BF542929
BF542930
BF542931
BF542932
BF542933
BF542944
BF542945
BF542946
BF542947
BF542948
BF542949
BF542938
BF543221
BF543222
BF543226
BF543229
BF543230
BF543231
BF543232
BF543233
BF543234
BF543235
BF543236
BF543238
BF543240
BF543241
BF543242
BF543243
BF543244
BF543245
BF543246
BF543248
BF543249
BF543250
BF543251
BF543253
BF543254
BF543255
BF543256
BF543257
BF543258
BF543259
BF543261
BF543262
BF543263
BF543264
BF543265
BF543266
BF543267
BF543268
BF543269
BF543270
BF543271
BF543272
BF543273
BF543274
BF543276
BF543279
BF543281
BF543282
BF543283
BF543284
BF543285
BF543286
BF543287
BF543288
BF543289
BF543290
BF543291
BF543292
BF543296
BF543297
BF543298
BF543299
BF543300
BF543301
BF543302
BF543304
BF543306
BF543307
BF543308
BF543310
BF543312
BF543313
BF543314
BF543315
BF543316
BF543317
BF543318
BF543319
BF543320
BF543321
BF543322
BF543323
BF543324
BF543325
BF543326
BF543328
BF543330
BF543331
BF543332
BF543333
BF543334
BF543335
BF543336
BF543337
BF543338
BF543339
BF543340
BF543341
BF543342
BF543343
BF543344
BF543345
BF543346
BF543347
BF543348
BF543349
BF543350
BF543352
BF543353
BF543354
BF543355
BF543356
BF543357
BF543358
BF543359
BF543878
BF543879
BF543880
BF543881
BF543882
BF543883
BF543886
BF543887
BF543888
BF543894
BF543897
BF543898
BF543899
BF543900
BF543901
BF543902
BF543903
BF543904
BF543905
BF543906
BF543907
BF543908
BF543909
BF543910
BF543912
BF543913
BF543914
BF543918
BF543920
BF543921
BF543922
BF543923
BF543925
BF543926
BF543928
BF543929
BF543931
BF543932
BF543933
BF543934
BF543935
BF543936
BF543937
BF543939
BF543941
BF543942
BF543943
BF545531
BF545532
BF545533
BF545534
BF545535
BF545537
BF545538
BF545539
BF545540
BF545541
BF545542
BF545543
BF545544
BF545546
BF545549
BF545550
BF545551
BF545552
BF545553
BF545554
BF545555
BF545556
BF545557
BF545558
BF545559
BF545560
BF545562
BF545564
BF545566
BF545567
BF545569
BF545570
BF545572
BF545574
BF545575
BF545576
BF551838
BF551839
BF551841
BF551842
BF551843
BF551844
BF551845
BF551846
BF551847
BF551848
BF551849
BF551850
BF551851
BF551853
BF551854
BF551855
BF551856
BF551857
BF551858
BF551859
BF551860
BF551861
BF551862
BF551863
BF551864
BF551865
BF551866
BF551868
BF551869
BF551870
BF551871
BF551872
BF551873
BF551874
BF551875
BF551876
BF551877
BF551878
BF551879
BF551880
BF551881
BF551882
BF551883
BF551890
BF551891
BF551893
BF551894
BF551895
BF551884
BF551885
BF551886
BF551887
BF551888
BF551889
BF551896
BF551897
BF551898
BF551899
BF551900
BF551901
BF551902
BF551903
BF551904
BF551905
BF551906
BF551908
BF551909
BF551910
BF551913
BF551914
BF551915
BF551916
BF551918
BF551919
BF559393
BF562327
BF562328
BF562329
BF562330
BF562332
BF562334
BF562336
BF562337
BF562338
BF562339
BF562340
BF562341
BF562342
BF562345
BF562346
BF562347
BF562348
BF562349
BF562350
BF562351
BF562352
BF562353
BF562354
BF562356
BF562357
BF562358
BF562360
BF562361
BF562362
BF562364
BF562365
BF562366
BF562367
BF562368
BF562370
BF562371
BF562373
BF562374
BF562375
BF562376
BF562377
BF562378
BF562379
BF562381
BF562383
BF562384
BF562385
BF562386
BF562387
BF562388
BF562389
BF562392
BF562393
BF562395
BF562396
BF562397
BF562398
BF562399
BF562400
BF562401
BF562403
BF562405
BF562407
BF562408
BF562409
BF562410
BF562411
BF562412
BF562413
BF562416
BF562417
BF562418
BF562420
BF562422
BF562423
BF562424
BF562425
BF562427
BF562428
BF562429
BF562430
BF562431
BF562432
BF562433
BF562434
BF562436
BF562437
BF562438
BF562439
BF562440
BF562441
BF562442
BF562486
BF562488
BF562489
BF562490
BF562491
BF562492
BF562493
BF562494
BF562496
BF562497
BF562499
BF562500
BF562501
BF562502
BF562503
BF562504
BF562506
BF562507
BF562508
BF562509
BF562510
BF562511
BF562512
BF562513
BF562514
BF562515
BF562516
BF562519
BF562520
BF562522
BF562523
BF562525
BF562527
BF562528
BF562529
BF562531
BF562532
BF562533
BF562444
BF562445
BF562446
BF562447
BF562449
BF562450
BF562451
BF562453
BF562454
BF562455
BF562456
BF562458
BF562459
BF562546
BF562547
BF562548
BF562549
BF562550
BF562551
BF562552
BF562553
BF562554
BF562555
BF562556
BF562557
BF562558
BF562559
BF562560
BF562562
BF562563
BF562565
BF562566
BF562567
BF562568
BF562569
BF562572
BF562573
BF562574
BF562575
BF562576
BF562577
BF562579
BF562580
BF562581
BF562582
BF562584
BF562585
BF562587
BF562588
BF562589
BF562591
BF562592
BF562593
BF562594
BF564410
BF564411
BF564412
BF564413
BF564414
BF564415
BF564417
BF564418
BF564419
BF564420
BF564423
BF564424
BF564426
BF564427
BF564428
BF564429
BF564430
BF564431
BF564432
BF564433
BF564434
BF564435
BF564436
BF564437
BF564438
BF564439
BF564440
BF564441
BF564442
BF564443
BF564444
BF564445
BF564446
BF564447
BF564448
BF564450
BF564451
BF564452
BF564453
BF564454
BF564456
BF564457
BF564458
BF564459
BF564460
BF564461
BF564462
BF564463
BF564464
BF564465
BF564466
BF564467
BF564468
BF564469
BF564470
BF564471
BF564472
BF564473
BF564475
BF564476
BF564477
BF564478
BF564479
BF564480
BF564481
BF564482
BF564483
BF564484
BF564485
BF564486
BF564487
BF564488
BF564490
BF564492
BF564493
BF564494
BF564495
BF564496
BF564497
BF564498
BF564499
BF564501
BF564676
BF564677
BF564680
BF564682
BF564683
BF564684
BF564685
BF564686
BF564687
BF564688
BF564689
BF564690
BF564691
BF564692
BF564693
BF564694
BF564695
BF564697
BF564698
BF564700
BF564701
BF564702
BF564703
BF564704
BF564705
BF564707
BF564708
BF564709
BF564710
BF564711
BF564712
BF564713
BF564714
BF564715
BF564716
BF564717
BF564718
BF564720
BF564722
BF564723
BF564724
BF564725
BF564726
BF564728
BF564729
BF564730
BF564731
BF564732
BF564733
BF564734
BF564735
BF564736
BF564737
BF564738
BF564739
BF564740
BF564741
BF564742
BF564743
BF564744
BF564745
BF564746
BF564747
BF564749
BF564750
BF564751
BF564752
BF564753
BF564754
BF564758
BF564759
BF564760
BF564761
BF564762
BF564763
BF564764
BF564765
BF564766
BF564767
BF564859
BF564860
BF564861
BF564862
BF564864
BF564865
BF564866
BF564868
BF564869
BF564870
BF564871
BF564875
BF564876
BF564877
BF564878
BF564879
BF564880
BF564881
BF564882
BF564883
BF564884
BF564885
BF564887
BF564888
BF564889
BF564891
BF564892
BF564893
BF564894
BF564895
BF564896
BF564897
BF564898
BF564899
BF564900
BF564901
BF564902
BF564903
BF564904
BF564905
BF564906
BF564908
BF564909
BF564910
BF564912
BF564913
BF564914
BF564915
BF564916
BF564917
BF564918
BF564919
BF564920
BF564921
BF564922
BF564924
BF564925
BF564926
BF564927
BF564928
BF564929
BF564931
BF564932
BF564933
BF564934
BF564935
BF564936
BF564937
BF564938
BF564940
BF564941
BF564942
BF564943
BF564944
BF564945
BF564946
BF564947
BF564948
BF565006
BF565007
BF565009
BF565010
BF565011
BF565012
BF565013
BF565014
BF565015
BF565017
BF565018
BF565019
BF565020
BF565022
BF565023
BF565024
BF565026
BF565027
BF565028
BF565031
BF565032
BF565033
BF565034
BF565035
BF565036
BF565037
BF565038
BE963103
BE963109
BE963120
BE963130
BE963134
BE963136
BE963137
BE963142
BE963145
BE963150
BE963157
BE963161
BE963164
BE963174
BE963177
BE963178
BE963195
BE963205
BE963206
BE963215
BE963220
BE963229
BE963232
BE963245
BE963248
BE963249
BE963257
BE963260
BE963272
BE963273
BE963275
BE963287
BE963293
BE963304
BE963306
BE963312
BE963316
BE963317
BE963323
BE963326
BE963330
BE963331
BE963342
BE963352
BE963360
BE963367
BE963370
BE963375
BE963383
BE963406
BE963407
BE963417
BE963423
BE963424
BE963428
BE963429
BE963431
BE963434
BE963438
BE963441
BE963444
BE963451
BE963453
BE963455
BE963456
BE963457
BE963460
BE963461
BE963463
BE963465
BE963468
BE963472
BE963475
BE963478
BE963482
BE963500
BE963502
BE963505
BE963513
BE963515
BE963521
BE963529
BE963530
BE963534
BE963535
BE963545
BE963547
BE963548
BE963549
BE963550
BE963553
BE963556
BE963558
BE963568
BE963569
BE963572
BE963581
BE963582
BE963584
BE963587
BE963616
BE963637
BE963658
BE963662
BE963681
BE963689
BE963698
BE963718
BE963719
BE963741
BE963749
BE963752
BF642803
BF688162
BF688163
BF688164
BF688165
BF688166
BF688167
BF688168
BF688169
BF688170
BF688171
BF688172
BF688173
BF688174
BF688175
BF688176
BF688177
BF688178
BF688179
BF688180
BF688182
BF688183
BF688184
BF688185
BF688186
BF688187
BF688188
BF688189
BF688190
BF688191
BF688192
BF688193
BF688194
BF688196
BF688198
BF688199
BF688200
BF688201
BF688202
BF688203
BF688204
BF688205
BF688207
BF688208
BF688209
BF688210
BF688211
BF688213
BF688215
BF688217
BF688218
BF688219
BF688220
BF688221
BF688222
BF688223
BF688225
BF688226
BF688227
BF688228
BF688229
BF688230
BF688231
BF688232
BF688233
BF688235
BF688236
BF688237
BF688238
BF688239
BF688240
BF688241
BF688242
BF688243
BF688244
BF688245
BF688248
BF688249
BF688250
BF688251
BF688252
BF688253
BF688255
BF688256
BF688257
BF688258
BF688259
BF688260
BF688262
BF688263
BF688264
BF688265
BF688266
BF688267
BF688268
BF688269
BF688270
BF688271
BF688272
BF688273
BF688274
BF688275
BF688276
BF688277
BF688279
BF688280
BF688281
BF688282
BF688284
BF688285
BF688288
BF688289
BF688290
BF688291
BF688292
BF688293
BF688294
BF688295
BF688296
BF688297
BF688298
BF688299
BF688300
BF688301
BF688302
BF688303
BF688304
BF688305
BF688306
BF688307
BF688308
BF688309
BF688310
BF688311
BF688312
BF688313
BF688314
BF688315
BF688316
BF688317
BF688318
BF688319
BF688320
BF688321
BF688322
BF688323
BF688324
BF688325
BF688326
BF688329
BF688330
BF688331
BF688332
BF688333
BF688334
BF688335
BF688337
BF688339
BF688340
BF688341
BF688342
BF688344
BF688345
BF688346
BF688347
BF688348
BF688349
BF688350
BF688351
BF688352
BF688353
BF688354
BF688356
BF688357
BF688358
BF688359
BF688361
BF688362
BF688363
BF688365
BF688366
BF688367
BF688368
BF688369
BF688371
BF688372
BF688373
BF688374
BF688375
BF688376
BF688377
BF688378
BF688379
BF688380
BF688381
BF688382
BF688383
BF688384
BF688385
BF688386
BF688387
BF688388
BF688389
BF688390
BF688391
BF688392
BF688393
BF688394
BF688396
BF688398
BF688399
BF688400
BF688402
BF688403
BF688404
BF688405
BF688406
BF688407
BF688408
BF688409
BF688410
BF688411
BF688412
BF688414
BF688416
BF688417
BF688418
BF688419
BF688511
BF688512
BF688513
BF688514
BF688515
BF688517
BF688519
BF688520
BF688521
BF688523
BF688524
BF688525
BF688526
BF688527
BF688528
BF688529
BF688530
BF688531
BF688532
BF688533
BF688534
BF688535
BF688536
BF688537
BF688538
BF688540
BF688541
BF688542
BF688543
BF688544
BF688545
BF688546
BF688547
BF688548
BF688549
BF688550
BF688551
BF688552
BF688553
BF688554
BF688555
BF688556
BF688557
BF688558
BF688560
BF688561
BF688562
BF688563
BF688564
BF688565
BF688566
BF688567
BF688568
BF688569
BF688570
BF688571
BF688572
BF688575
BF688576
BF688577
BF688580
BF688581
BF688584
BF688585
BF688586
BF688587
BF688420
BF688421
BF688422
BF688423
BF688424
BF688425
BF688426
BF688427
BF688428
BF688429
BF688430
BF688432
BF688433
BF688434
BF688435
BF688436
BF688437
BF688438
BF688439
BF688441
BF688442
BF688443
BF688444
BF688445
BF688446
BF688447
BF688448
BF688449
BF688450
BF688451
BF688452
BF688453
BF688454
BF688455
BF688456
BF688457
BF688458
BF688459
BF688460
BF688461
BF688462
BF688463
BF688464
BF688465
BF688467
BF688468
BF688469
BF688470
BF688471
BF688472
BF688473
BF688474
BF688475
BF688476
BF688477
BF688478
BF688479
BF688480
BF688481
BF688482
BF688484
BF688485
BF688487
BF688488
BF688489
BF688490
BF688491
BF688492
BF688493
BF688494
BF688495
BF688496
BF688497
BF688498
BF688499
BF688500
BF688501
BF688502
BF688503
BF688505
BF688506
BF688507
BF688508
BF688509
BF688588
BF688589
BF688590
BF688591
BF688592
BF688593
BF688594
BF688595
BF688596
BF688597
BF688598
BF688599
BF688600
BF688601
BF688603
BF688604
BF688605
BF688606
BF688607
BF688608
BF688609
BF688610
BF688611
BF688612
BF688613
BF688614
BF688615
BF688616
BF688617
BF688618
BF688619
BF688621
BF688622
BF688623
BF688624
BF688625
BF688626
BF688627
BF688628
BF688630
BF688631
BF688632
BF688633
BF688634
BF688635
BF688636
BF688637
BF688638
BF688639
BF688643
BF688644
BF688645
BF688646
BF688647
BF688648
BF688649
BF688650
BF688651
BF688653
BF688654
BF688655
BF688656
BF688657
BF688658
BF688659
BF688660
BF688661
BF688663
BF688664
BF688665
BF688666
BF688668
BF688672
BF688673
BF688674
BF688675
BF688676
BF688677
BF688678
BF688679
BF688680
BF688683
BF688684
BF688685
BF688686
BF688687
BF688688
BF688689
BF688690
BF688691
BF688692
BF688694
BF688695
BF688696
BF688698
BF688699
BF688700
BF688701
BF688702
BF688703
BF688704
BF688706
BF688707
BF688708
BF688709
BF688710
BF688711
BF688712
BF688713
BF688714
BF688715
BF688716
BF688717
BF688718
BF688720
BF688721
BF688722
BF688723
BF688724
BF688725
BF688726
BF688727
BF688728
BF688729
BF688730
BF688731
BF688732
BF688733
BF688734
BF688735
BF688736
BF688737
BF688738
BF688740
BF688741
BF688742
BF688743
BF688744
BF688745
BF688746
BF688747
BF688748
BF688749
BF688751
BF688752
BF688753
BF688754
BF688755
BF688756
BF688757
BF688758
BF688759
BF688760
BF688761
BF688762
BF688763
BF688764
BF688765
BF688766
BF688767
BF688768
BF688769
BF688770
BF688771
BF688772
BF688773
BF688774
BF688775
BF688776
BF688777
BF688778
BF688779
BF688780
BF688781
BF688782
BF688783
BF688785
BF688786
BF688787
BF688788
BF688789
BF688790
BF688793
BF688794
BF688795
BF688797
BF688798
BF688799
BF688800
BF688801
BF688802
BF688803
BF688804
BF688805
BF688806
BF688807
BF688808
BF688809
BF688810
BF688813
BF688814
BF688815
BF688816
BF688817
BF688818
BF688819
BF688820
BF688821
BF688822
BF688823
BF688825
BF688826
BF688827
BF688828
BF688829
BF688830
BF688831
BF688832
BF688833
BF688835
BF688836
BF688837
BF688838
BF688840
BF688841
BF688842
BF688844
BF688845
BF688846
BF688847
BF688848
BF688849
BF688850
BF688851
BF688852
BF688853
BF688854
BF688855
BF688856
BF688857
BF688858
BF688860
BF688861
BF688862
BF688863
BF688864
BF688865
BF688866
BF688867
BF688868
BF688869
BF688870
BF688872
BF688873
BF688874
BF688875
BF688876
BF688877
BF688878
BF688879
BF688880
BF688881
BF688882
BF688883
BF688884
BF688885
BF688887
BF688888
BF688889
BF688890
BF688891
BF688892
BF688893
BF688894
BF688895
BF688896
BF688897
BF688898
BF688899
BF688900
BF688901
BF688902
BF688903
BF688905
BF688906
BF688907
BF688908
BF688909
BF688910
BF688911
BF688913
BF688914
BF688915
BF688916
BF688917
BF688918
BF688919
BF688920
BF688921
BF688922
BF688923
BF688924
BF688925
BF688926
BF688927
BF688928
BF688929
BF688930
BF688931
BF688932
BF688933
BF688934
BF688935
BF688936
BF688937
BF688938
BF688939
BF688940
BF688941
BF688942
BF688944
BF688945
BF688946
BF688948
BF688949
BF688950
BF688951
BF688952
BF688953
BF688954
BF688955
BF688956
BF688957
BF688958
BF688960
BF688961
BF688962
BF688963
BF688964
BF688965
BF688966
BF688968
BF688969
BF688970
BF688971
BF688972
BF688973
BF688976
BF688977
BF688978
BF688979
BF688980
BF688981
BF688982
BF688983
BF688984
BF688985
BF688986
BF688987
BF688988
BF688989
BF688990
BF688991
BF688992
BF688994
BF688995
BF688996
BF688998
BF688999
BF689000
BF689001
BF689002
BF689003
BF689004
BF689005
BF689006
BF689007
BF689008
BF689009
BF689010
BF689011
BF689012
BF689013
BF689014
BF689016
BF689017
BF689020
BF689021
BF689022
BF689023
BF689024
BF689026
BF689027
BF689028
BF689029
BF689030
BF689032
BF689033
BF689034
BF689035
BF689036
BF689037
BF689038
BF689039
BF689040
BF689041
BF689042
BF689043
BF689044
BF689046
BF689047
BF689048
BF689049
BF689050
BF689051
BF689052
BF689053
BF689054
BF689055
BF689056
BF689057
BF689058
BF689059
BF689060
BF689061
BF689062
BF689063
BF689064
BF689065
BF689066
BF689067
BF689068
BF689069
BF689071
BF689074
BF689076
BF689077
BF689078
BF689079
BF689080
BF689081
BF689083
BF689084
BF689085
BF689086
BF689087
BF689088
BF689090
BF689091
BF689092
BF689093
BF689095
BF689096
BF689097
BF689098
BF689099
BF689100
BF689101
BF689103
BF689104
BF689105
BF689106
BF689107
BF689108
BF689109
BF689111
BF689112
BF689114
BF689116
BF689117
BF689118
BF689120
BF689121
BF689122
BF689123
BF689124
BF689125
BF689127
BF689128
BF689129
BF689130
BF689131
BF689132
BF689133
BF689134
BF689135
BF689136
BF689137
BF689141
BF689142
BF689148
BF689150
BF689151
BF689152
BF689153
BF689154
BF689155
BF689156
BF689157
BF689158
BF689159
BF689160
BF689161
BF689162
BF689164
BF689165
BF689166
BF689168
BF689170
BF689171
BF689174
BF689175
BF689176
BF689178
BF689181
BF689182
BF689183
BF689184
BF689185
BF689186
BF689187
BF689188
BF689189
BF689191
BF689192
BF689194
BF689195
BF689196
BF689198
BF689199
BF689200
BF689201
BF689202
BF689203
BF689204
BF689206
BF689207
BF689208
BF689209
BF689210
BF689211
BF689212
BF689214
BF689215
BF689216
BF689217
BF689218
BF689219
BF689221
BF689222
BF689223
BF689224
BF689225
BF689227
BF689228
BF689229
BF689231
BF689232
BF689234
BF689235
BF689236
BF689237
BF689238
BF689239
BF689241
BF689242
BF689245
BF689246
BF689247
BF689248
BF689249
BF689251
BF689252
BF689253
BF689254
BF689255
BF689256
BF689257
BF689258
BF689259
BF689261
BF689262
BF689263
BF689264
BF689266
BF689267
BF689268
BF689269
BF689272
BF689273
BF689275
BF689276
BF689277
BF689278
BF689280
BF689281
BF689282
BF689283
BF689284
BF689285
BF689286
BF689287
BF689288
BF689289
BF689290
BF689292
BF689293
BF689294
BF689295
BF689296
BF689297
BF689299
BF689301
BF689302
BF689303
BF689304
BF689305
BF689306
BF689307
BF689308
BF689309
BF689310
BF689311
BF689312
BF689314
BF689315
BF689316
BF689317
BF689318
BF689319
BF689320
BF689322
BF689325
BF689326
BF689327
BF689341
BF689342
BF689343
BF689344
BF689345
BF689346
BF689348
BF689349
BF689350
BF689351
BF689352
BF689331
BF689332
BF689333
BF689335
BF689337
BF689339
BF689355
BF689356
BF689357
BF689358
BF689360
BF689361
EH277962
EH277963
EH277964
EH277965
EH277966
EH277971
EH277972
EH277975
EH277977
EH277982
EH277983
EH277984
EH277985
EH277986
EH277987
EH277990
EH277992
EH277994
EH277996
EH277998
EH277999
EH278000
EH278001
EH278002
EH278003
EH278004
EH278006
EH278010
EH278011
EH278014
EH278015
EH278016
EH278017
EH278018
EH278023
EH278025
EH278026
EH278028
EH278030
EH278031
EH278032
EH278036
EH278039
EH278040
EH278041
EH278044
EH278045
EH278047
EH278049
EH278052
EH278053
EH278055
EH278059
EH278060
EH278062
EH278068
EH278069
EH278071
EH278072
EH278074
EH278075
EH278078
EH278079
EH278081
EH278084
EH278085
EH278086
EH278087
EH278088
EH278089
EH278090
EH278092
EH278094
EH278095
EH278096
EH278097
EH278098
EH278100
EH278101
EH278102
EH278103
EH278105
EH278106
EH278107
EH278108
EH278109
EH278110
EH278111
EH278113
EH278114
EH278115
EH278116
EH278117
EH278118
EH278119
EH278120
EH278122
EH278124
EH278125
EH278127
EH278128
EH278129
EH278130
EH278131
EH278132
EH278133
EH278134
EH278136
EH278137
EH278138
EH278139
EH278142
EH278143
EH278144
EH278145
EH278147
EH278149
EH278150
EH278151
EH278152
EH278155
EH278156
EH278158
EH278160
EH278161
EH278165
EH278166
EH278167
EH278169
EH278170
EH278171
EH278172
EH278175
EH278176
EH278177
EH278178
EH278180
EH278182
EH278184
EH278188
EH278189
EH278190
EH278191
EH278192
EH278195
EH278199
EH278201
EH278204
EH278205
EH278206
EH278207
EH278208
EH278210
EH278211
EH278212
EH278216
EH278218
EH278220
EH278221
EH278222
EH278223
EH278224
EH278225
EH278227
EH278228
EH278230
EH278233
EH278235
EH278237
EH278238
EH278239
EH278240
EH278242
EH278243
EH278249
EH278252
EH278254
EH278255
EH278256
EH278257
EH278258
EH278259
EH278260
EH278261
EH278262
EH278264
EH278265
EH278266
EH278267
EH278268
EH278270
EH278272
EH278273
EH278274
EH278275
EH278276
EH278277
EH278279
EH278281
EH278282
EH278283
EH278284
EH278285
EH278286
EH278287
EH278288
EH278290
EH278293
EH278295
EH278296
EH278297
EH278298
EH278299
EH278300
EH278302
EH278304
EH278306
EH278308
EH278309
EH278310
EH278312
EH278316
EH278317
EH278320
EH278321
EH278322
EH278323
EH278324
EH278328
EH278331
EH278334
EH278335
EH278339
EH278340
EH278342
EH278343
EH278344
EH278345
EH278349
EH278350
EH278351
EH278352
EH278355
EH278356
EH278357
EH278358
EH278360
EH278362
EH278363
EH278364
EH278365
EH278366
EH278367
EH278369
EH278371
EH278373
EH278374
EH278375
EH278377
EH278378
EH278381
EH278382
EH278383
EH278384
EH278386
EH278388
EH278389
EH278390
EH278391
EH278393
EH278394
EH278399
EH278400
EH278401
EH278402
EH278403
EH278404
EH278405
EH278406
EH278409
EH278410
EH278413
EH278414
EH278415
EH278416
EH278418
EH278420
EH278421
EH278422
EH278426
EH278427
EH278428
EH278430
EH278432
EH278436
EH278437
EH278438
EH278439
EH278440
EH278442
EH278443
EH278447
EH278450
EH278451
EH278452
EH278453
EH278457
EH278458
EH278461
EH278462
EH278463
EH278464
EH278466
EH278467
EH278470
EH278471
EH278477
EH278478
EH278480
EH278483
EH278484
EH278485
EH278486
EH278488
EH278489
EH278492
EH278496
EH278498
EH278499
EH278500
EH278501
EH278502
EH278503
EH278504
EH278505
EH278506
EH278507
EH278508
EH278509
EH278514
EH278516
EH278517
EH278519
EH278520
EH278521
EH278524
EH278527
EH278528
EH278529
EH278530
EH278531
EH278532
EH278533
EH278537
EH278538
EH278543
EH278546
EH278547
EH278549
EH278550
EH278551
EH278553
EH278555
EH278556
EH278559
EH278560
EH278561
EH278563
EH278564
EH278565
EH278568
EH278569
EH278571
EH278572
EH278573
EH278575
EH278576
EH278577
EH278578
EH278579
EH278580
EH278581
EH278583
EH278586
EH278587
EH278588
EH278589
EH278590
EH278595
EH278596
EH278598
EH278600
EH278602
EH278603
EH278605
EH278607
EH278609
EH278610
EH278611
EH278613
EH278614
EH278616
EH278617
EH278619
EH278620
EH278621
EH278622
EH278623
EH278624
EH278625
EH278628
EH278634
EH278635
EH278638
EH278642
EH278644
EH278648
EH278649
EH278651
EH278656
EH278658
EH278663
EH278664
EH278665
EH278669
EH278670
EH278672
EH278674
EH278676
EH278678
EH278679
EH278680
EH278682
EH278683
EH278690
EH278691
EH278695
EH278700
EH278701
EH278703
EH278706
EH278708
EH278709
EH278712
EH278714
EH278716
EH278718
EH278720
EH278723
EH278725
EH278726
EH278727
EH278729
EH278730
EH278732
EH278733
EH278734
EH278735
EH278736
EH278738
EH278739
EH278745
EH278747
EH278749
EH278752
EH278753
EH278756
EH278757
EH278758
EH278760
EH278762
EH278763
EH278765
EH278766
EH278768
EH278769
EH278770
EH278771
EH278772
EH278776
EH278777
EH278780
EH278781
EH278782
EH278783
EH278784
EH278785
EH278787
EH278790
EH278793
EH278794
EH278797
EH278798
EH278801
EH278802
EH278803
EH278804
EH278806
EH278808
EH278809
EH278810
EH278811
EH278812
EH278814
EH278815
EH278816
EH278817
EH278819
EH278820
EH278822
EH278823
EH278824
EH278826
EH278827
EH278828
EH278830
EH278831
EH278832
EH278833
EH278835
EH278838
EH278840
EH278842
EH278845
EH278847
EH278848
EH278850
EH278851
EH278852
EH278853
EH278854
EH278855
EH278856
EH278857
EH278858
EH278859
EH278861
EH278862
EH278863
EH278867
EH278868
EH278869
EH278870
EH278872
EH278875
EH278878
EH278880
EH278882
EH278883
EH278884
EH278885
EH278886
EH278889
EH278890
EH278893
EH278894
EH278895
EH278897
EH278898
EH278901
EH278902
EH278904
EH278905
EH278907
EH278908
EH278909
EH278910
EH278915
EH278916
EH278917
EH278919
EH278924
EH278925
EH278927
EH278929
EH278930
EH278933
EH278934
EH278937
EH278939
EH278940
EH278942
EH278944
EH278945
EH278946
EH278947
EH278948
EH278949
EH278951
EH278952
EH278953
EH278954
EH278955
EH278958
EH278959
EH278960
EH278961
EH278962
EH278963
EH278964
EH278965
EH278966
EH278967
EH278968
EH278969
EH278970
EH278971
EH278972
EH278973
EH278976
EH278977
EH278978
EH278979
EH278980
EH278981
EH278982
EH278983
EH278985
EH278987
EH278988
EH278989
EH278990
EH278991
EH278994
EH278996
EH278998
EH279003
EH279005
EH279006
EH279007
EH279010
EH279011
EH279012
EH279013
EH279016
EH279018
EH279019
EH279022
EH279024
EH279025
EH279026
EH279027
EH279028
EH279029
EH279030
EH279031
EH279032
EH279033
EH279034
EH279036
EH279037
EH279038
EH279039
EH279040
EH279041
EH279043
EH279045
EH279048
EH279049
EH279050
EH279053
EH279054
EH279056
EH279057
EH279060
EH279061
EH279063
EH279064
EH279065
EH279066
EH279068
EH279071
EH279074
EH279080
EH279081
EH279082
EH279083
EH279084
EH279087
EH279088
EH279089
EH279091
EH279092
EH279094
EH279096
EH279097
EH279098
EH279101
EH279102
EH279103
EH279104
EH279107
EH279108
EH279109
EH279110
EH279111
EH279114
EH279115
EH279117
EH279119
EH279120
EH279121
EH279125
EH279126
EH279128
EH279130
EH279131
EH279137
EH279138
EH279140
EH279143
EH279144
EH279146
EH279147
EH279149
EH279151
EH279152
EH279154
EH279155
EH279156
EH279157
EH279158
EH279160
EH279162
EH279163
EH279164
EH279169
EH279171
EH279172
EH279173
EH279174
EH279175
EH279176
EH279177
EH279178
EH279179
EH279180
EH279181
EH279185
EH279189
EH279190
EH279193
EH279196
EH279198
EH279202
EH279204
EH279206
EH279208
EH279209
EH279212
EH279213
EH279214
EH279215
EH279217
EH279218
EH279220
EH279221
EH279223
EH279224
EH279225
EH279226
EH279227
EH279228
EH279229
EH279230
EH279231
EH279232
EH279234
EH279235
EH279236
EH279237
EH279238
EH279239
EH279240
EH279241
EH279242
EH279244
EH279245
EH279246
EH279247
EH279248
EH279249
EH279250
EH279251
EH279252
EH279254
EH279255
EH279256
EH279257
EH279258
EH279259
EH279260
EH279262
EH279264
EH279265
EH279266
EH279267
EH279268
EH279269
EH279270
EH279271
EH279272
EH279273
EH279274
EH279275
EH279276
EH279277
EH279279
EH279280
EH279281
EH279283
EH279284
EH279285
EH279286
EH279287
EH279288
EH279289
EH279290
EH279291
EH279292
EH279293
EH279294
EH279295
EH279296
EH279297
EH279298
EH279299
EH279300
EH279301
EH279303
EH279304
EH279305
EH279306
EH279307
EH279308
EH279310
EH279311
EH279313
EH279314
EH279315
EH279316
EH279317
EH279319
EH279320
EH279321
EH279322
EH279323
EH279324
EH279325
EH279326
EH279327
EH279328
EH279329
EH279330
EH279331
EH279332
EH279333
EH279334
EH279336
EH279339
EH279340
EH279341
EH279349
EH279351
EH279352
EH279353
EH279359
EH279361
EH279362
EH279364
EH279367
EH279368
EH279370
EH279371
EH279380
EH279381
EH279385
EH279389
EH279404
EH279406
EH279407
EH279416
EH279417
EH279418
EH279420
EH279425
EH279428
EH279429
EH279431
EH279432
EH279434
EH279438
EH279439
EH279440
EH279441
EH279442
EH279443
EH279444
EH279446
EH279447
EH279448
EH279449
EH279450
EH279452
EH279455
EH279456
EH279458
EH279459
EH279460
EH279462
EH279464
EH279466
EH279467
EH279468
EH279470
EH279471
EH279472
EH279475
EH279476
EH279477
EH279478
EH279479
EH279480
EH279481
EH279482
EH279485
EH279486
EH279488
EH279489
EH279490
EH279491
EH279492
EH279493
EH279494
EH279495
EH279497
EH279498
EH279499
EH279500
EH279501
EH279502
EH279503
EH279505
EH279506
EH279510
EH279513
EH279514
EH279515
EH279516
EH279518
EH279520
EH279521
EH279523
EH279524
EH279525
EH279526
EH279527
EH279528
EH279529
EH279531
EH279533
EH279536
EH279537
EH279540
EH279541
EH279542
EH279543
EH279545
EH279546
EH279547
EH279548
EH279552
EH279553
EH279554
EH279555
EH279560
EH279561
EH279564
EH279566
EH279570
EH279573
EH279574
EH279575
EH279579
EH279582
EH279583
EH279584
EH279585
EH279588
EH279589
EH279590
EH279591
EH279592
EH279593
EH279594
EH279595
EH279597
EH279598
EH279599
EH279603
EH279604
EH279606
EH279610
EH279611
EH279612
EH279613
EH279617
EH279619
EH279621
EH279622
EH279623
EH279624
EH279625
EH279627
EH279628
EH279631
EH279637
EH279640
EH279641
EH279644
EH279647
EH279648
EH279649
EH279650
EH279651
EH279652
EH279654
EH279655
EH279656
EH279657
EH279659
EH279660
EH279661
EH279663
EH279666
EH279667
EH279668
EH279669
EH279672
EH279674
EH279675
EH279679
EH279680
EH279682
EH279683
EH279689
EH279691
EH279694
EH279695
EH279696
EH279697
EH279698
EH279701
EH279702
EH279703
EH279705
EH279707
EH279710
EH279711
EH279712
EH279714
EH279719
EH279722
EH279723
EH279724
EH279725
EH279726
EH279728
EH279729
EH279730
EH279731
EH279732
EH279733
EH279734
EH279735
EH279736
EH279737
EH279738
EH279740
EH279742
EH279744
EH279745
EH279747
EH279748
EH279750
EH279751
EH279753
EH279756
EH279758
EH279759
EH279760
EH279761
EH279762
EH279763
EH279764
EH279765
EH279768
EH279770
EH279775
EH279779
EH279780
EH279782
EH279784
EH279785
EH279788
EH279789
EH279791
EH279792
EH279795
EH279797
EH279799
EH279800
EH279801
EH279803
EH279804
EH279806
EH279807
EH279808
EH279809
EH279811
EH279812
EH279815
EH279816
EH279817
EH279821
EH279823
EH279824
EH279825
EH279831
EH279832
EH279833
EH279834
EH279837
EH279838
EH279839
EH279840
EH279841
EH279843
EH279846
EH279847
EH279848
EH279850
EH279851
EH279852
EH279854
EH279855
EH279856
EH279857
EH279858
EH279860
EH279861
EH279862
EH279863
EH279864
EH279867
EH279868
EH279869
EH279875
EH279877
EH279883
EH279886
EH279887
EH279889
EH279890
EH279893
EH279895
EH279896
EH279897
EH279899
EH279900
EH279901
EH279902
EH279904
EH279906
EH279907
EH279908
EH279909
EH279912
EH279913
EH279914
EH279915
EH279917
EH279918
EH279919
EH279921
EH279925
EH279926
EH279928
EH279929
EH279930
EH279931
EH279934
EH279936
EH279937
EH279938
EH279939
EH279940
EH279943
EH279945
EH279946
EH279948
EH279950
EH279953
EH279956
EH279959
EH279960
EH279961
EH279963
EH279966
EH279968
EH279970
EH279973
EH279974
EH279976
EH279977
EH279978
EH279982
EH279983
EH279984
EH279986
EH279987
EH279989
EH279990
EH279991
EH279992
EH279996
EH279997
EH279998
EH279999
EH280000
EH280001
EH280002
EH280003
EH280004
EH280005
EH280006
EH280007
EH280008
EH280009
EH280010
EH280012
EH280013
EH280014
EH280015
EH280017
EH280018
EH280019
EH280021
EH280026
EH280028
EH280029
EH280030
EH280033
EH280034
EH280036
EH280039
EH280040
EH280041
EH280044
EH280045
EH280046
EH280047
EH280048
EH280049
EH280050
EH280054
EH280055
EH280057
EH280058
EH280061
EH280064
EH280066
EH280068
EH280070
EH280071
EH280073
EH280074
EH280075
EH280076
EH280077
EH280078
EH280080
EH280082
EH280084
EH280086
EH280087
EH280088
EH280089
EH280090
EH280091
EH280092
EH280095
EH280098
EH280099
EH280100
EH280101
EH280102
EH280103
EH280105
EH280110
EH280112
EH280113
EH280116
EH280117
EH280118
EH280119
EH280120
EH280122
EH280124
EH280127
EH280128
EH280129
EH280130
EH280131
EH280132
EH280134
EH280136
EH280137
EH280140
EH280141
EH280143
EH280144
EH280145
EH280146
EH280147
EH280149
EH280150
EH280151
EH280152
EH280153
EH280154
EH280155
EH280156
EH280157
EH280158
EH280162
EH280163
EH280164
EH280167
EH280168
EH280169
EH280172
EH280173
EH280175
EH280176
EH280178
EH280181
EH280183
EH280184
EH280186
EH280188
EH280189
EH280191
EH280192
EH280193
EH280195
EH280196
EH280197
EH280198
EH280199
EH280200
EH280201
EH280204
EH280205
EH280207
EH280209
EH280212
EH280213
EH280214
EH280215
EH280216
EH280217
EH280219
EH280220
EH280225
EH280227
EH280229
EH280230
EH280232
EH280233
EH280234
EH280236
EH280238
EH280240
EH280241
EH280243
EH280245
EH280248
EH280249
EH280250
EH280252
EH280254
EH280255
EH280256
EH280257
EH280258
EH280259
EH280261
EH280262
EH280264
EH280265
EH280268
EH280271
EH280275
EH280277
EH280279
EH280280
EH280282
EH280283
EH280284
EH280285
EH280286
EH280287
EH280292
EH280294
EH280295
EH280299
EH280300
EH280303
EH280306
EH280308
EH280310
EH280312
EH280313
EH280314
EH280315
EH280319
EH280320
EH280321
EH280325
EH280328
EH280329
EH280332
EH280334
EH280340
EH280341
EH280344
EH280345
EH280350
EH280351
EH280352
EH280353
EH280354
EH280355
EH280357
EH280358
EH280359
EH280360
EH280363
EH280364
EH280366
EH280368
EH280370
EH280371
EH280373
EH280374
EH280380
EH280381
EH280382
EH280383
EH280388
EH280391
EH280392
EH280393
EH280394
EH280398
EH280400
EH280401
EH280406
EH280411
EH280413
EH280414
EH280415
EH280417
EH280421
EH280423
EH280425
EH280428
EH280429
EH280430
EH280433
EH280434
EH280435
EH280437
EH280438
EH280441
EH280445
EH280448
EH280449
EH280453
EH280458
EH280459
EH280460
EH280467
EH280473
EH280474
EH280477
EH280478
EH280479
EH280482
EH280483
EH280484
EH280490
EH280493
EH280494
EH280498
EH280500
EH280502
EH280503
EH280507
EH280511
EH280512
EH280513
EH280515
EH280519
EH280521
EH280525
EH280526
EH280528
EH280530
EH280531
EH280532
EH280533
EH280534
EH280537
EH280539
EH280541
EH280544
EH280546
EH280547
EH280548
EH280550
EH280552
EH280554
EH280557
EH280558
EH280559
EH280561
EH280563
EH280565
EH280566
EH280567
EH280570
EH280571
EH280573
EH280575
EH280578
EH280579
EH280580
EH280582
EH280583
EH280584
EH280585
EH280586
EH280588
EH280590
EH280591
EH280592
EH280596
EH280602
EH280603
EH280607
EH280609
EH280613
EH280614
EH280618
EH280621
EH280623
EH280624
EH280625
EH280630
EH280632
EH280633
EH280636
EH280637
EH280638
EH280639
EH280640
EH280642
EH280645
EH280646
EH280649
EH280652
EH280655
EH280657
EH280658
EH280660
EH280661
EH280666
EH280684
EH280688
EH280689
EH280691
EH280696
EH280698
EH280700
EH280702
EH280703
EH280704
EH280710
EH280711
EH280714
EH280715
EH280716
EH280718
EH280720
EH280722
EH280723
EH280724
EH280726
EH280729
EH280732
EH280736
EH280739
EH280746
EH280751
EH280752
EH280754
EH280756
EH280758
EH280759
EH280761
EH280762
EH280764
EH280766
EH280767
EH280768
EH280769
EH280773
EH280774
EH280776
EH280777
EH280778
EH280779
EH280781
EH280782
EH280783
EH280785
EH280786
EH280787
EH280789
EH280791
EH280793
EH280794
EH280799
EH280801
EH280803
EH280806
EH280808
EH280809
EH280810
EH280813
EH280814
EH280815
EH280816
EH280822
EH280824
EH280825
EH280827
EH280828
EH280829
EH280830
EH280833
EH280834
EH280835
EH280836
EH280839
EH280841
EH280842
EH280843
EH280845
EH280847
EH280848
EH280850
EH280854
EH280855
EH280856
EH280861
EH280862
EH280863
EH280864
EH280866
EH280867
EH280869
EH280872
EH280873
EH280874
EH280875
EH280876
EH280877
EH280878
EH280879
EH280883
EH280886
EH280887
EH280888
EH280889
EH280890
EH280891
EH280895
EH280897
EH280898
EH280901
EH280904
EH280905
EH280914
EH280915
EH280916
EH280918
EH280919
EH280924
EH280925
EH280926
EH280932
EH280934
EH280937
EH280938
EH280943
EH280947
EH280948
EH280950
EH280951
EH280952
EH280954
EH280955
EH280956
EH280957
EH280959
EH280960
EH280961
EH280962
EH280963
EH280965
EH280966
EH280968
EH280969
EH280972
EH280973
EH280974
EH280975
EH280976
EH280981
EH280982
EH280984
EH280986
EH280987
EH280989
EH280991
EH280992
EH280997
EH280998
EH280999
EH281000
EH281001
EH281002
EH281005
EH281007
EH281008
EH281012
EH281014
EH281016
EH281017
EH281019
EH281023
EH281024
EH281025
EH281026
EH281027
EH281028
EH281029
EH281031
EH281032
EH281033
EH281035
EH281036
EH281037
EH281038
EH281040
EH281041
EH281047
EH281049
EH281050
EH281051
EH281052
EH281053
EH281054
EH281055
EH281057
EH281058
EH281060
EH281065
EH281066
EH281067
EH281069
EH281070
EH281073
EH281074
EH281076
EH281078
EH281079
EH281081
EH281084
EH281085
EH281086
EH281087
EH281088
EH281089
EH281090
EH281093
EH281095
EH281099
EH281100
EH281101
EH281104
EH281105
EH281107
EH281108
EH281109
EH281110
EH281111
EH281113
EH281115
EH281118
EH281119
EH281120
EH281121
EH281122
EH281127
EH281128
EH281129
EH281130
EH281134
EH281135
EH281137
EH281138
EH281139
EH281140
EH281141
EH281144
EH281145
EH281146
EH281148
EH281149
EH281150
EH281151
EH281152
EH281154
EH281156
EH281157
EH281158
EH281159
EH281161
EH281162
EH281163
EH281164
EH281165
EH281167
EH281170
EH281175
EH281176
EH281182
EH281183
EH281184
EH281185
EH281187
EH281189
EH281191
EH281192
EH281193
EH281194
EH281195
EH281197
EH281198
EH281200
EH281201
EH281203
EH281204
EH281205
EH281206
EH281210
EH281212
EH281213
EH281216
EH281217
EH281218
EH281219
EH281220
EH281221
EH281224
EH281225
EH281227
EH281229
EH281230
EH281231
EH281233
EH281235
EH281236
EH281237
EH281238
EH281239
EH281240
EH281241
EH281243
EH281246
EH281247
EH281248
EH281251
EH281252
EH281253
EH281258
EH281259
EH281265
EH281267
EH281268
EH281270
EH281271
EH281272
EH281277
EH281278
EH281282
EH281286
EH281288
EH281290
EH281291
EH281292
EH281293
EH281294
EH281296
EH281297
EH281298
EH281299
EH281300
EH281301
EH281302
EH281303
EH281304
EH281305
EH281306
EH281307
EH281308
EH281309
EH281310
EH281313
EH281314
EH281315
EH281316
EH281318
EH281319
EH281322
EH281323
EH281325
EH281327
EH281328
EH281329
EH281333
EH281335
EH281336
EH281338
EH281345
EH281346
EH281347
EH281348
EH281349
EH281351
EH281352
EH281353
EH281354
EH281355
EH281358
EH281359
EH281360
EH281361
EH281362
EH281365
EH281366
EH281367
EH281369
EH281370
EH281371
EH281372
EH281373
EH281375
EH281376
EH281379
EH281382
EH281384
EH281386
EH281388
EH281393
EH281394
EH281396
EH281397
EH281400
EH281401
EH281402
EH281407
EH281408
EH281409
EH281411
EH281416
EH281417
EH281419
EH281420
EH281421
EH281423
EH281425
EH281427
EH281428
EH281430
EH281431
EH281432
EH281433
EH281434
EH281435
EH281436
EH281439
EH281440
EH281441
EH281444
EH281445
EH281446
EH281447
EH281448
EH281450
EH281451
EH281452
EH281453
EH281454
EH281455
EH281456
EH281457
EH281458
EH281459
EH281461
EH281464
EH281466
EH281469
EH281470
EH281471
EH281472
EH281473
EH281474
EH281477
EH281478
EH281481
EH281483
EH281484
EH281485
EH281486
EH281487
EH281488
EH281489
EH281490
EH281493
EH281494
EH281499
EH281501
EH281502
EH281503
EH281504
EH281506
EH281507
EH281512
EH281513
EH281517
EH281518
EH281519
EH281520
EH281521
EH281522
EH281523
EH281524
EH281526
EH281527
EH281529
EH281531
EH281532
EH281534
EH281536
EH281537
EH281539
EH281541
EH281542
EH281545
EH281546
EH281552
EH281553
EH281555
EH281556
EH281558
EH281559
EH281560
EH281562
EH281563
EH281564
EH281566
EH281567
EH281568
EH281569
EH281570
EH281571
EH281574
EH281575
EH281576
EH281577
EH281578
EH281580
EH281581
EH281582
EH281583
EH281588
EH281589
EH281590
EH281591
EH281594
EH281595
EH281596
EH281597
EH281599
EH281600
EH281602
EH281603
EH281604
EH281605
EH281606
EH281607
EH281608
EH281609
EH281611
EH281612
EH281613
EH281615
EH281616
EH281617
EH281618
EH281619
EH281620
EH281622
EH281623
EH281624
EH281625
EH281626
EH281627
EH281628
EH281631
EH281632
EH281633
EH281634
EH281635
EH281636
EH281637
EH281638
EH281639
EH281640
EH281641
EH281644
EH281647
EH281648
EH281649
EH281650
EH281651
EH281652
EH281653
EH281654
EH281655
EH281656
EH281657
EH281659
EH281660
EH281661
EH281664
EH281665
EH281666
EH281667
EH281668
EH281671
EH281672
EH281674
EH281675
EH281676
EH281677
EH281678
EH281679
EH281680
EH281684
EH281685
EH281689
EH281690
EH281691
EH281692
EH281693
EH281694
EH281695
EH281697
EH281700
EH281703
EH281704
EH281705
EH281708
EH281709
EH281712
EH281713
EH281716
EH281717
EH281719
EH281722
EH281723
EH281724
EH281725
EH281726
EH281727
EH281728
EH281734
EH281736
EH281738
EH281740
EH281741
EH281742
EH281745
EH281746
EH281747
EH281748
EH281749
EH281750
EH281751
EH281752
EH281756
EH281757
EH281760
EH281763
EH281764
EH281765
EH281767
EH281768
EH281770
EH281772
EH281773
EH281774
EH281780
EH281782
EH281783
EH281784
EH281786
EH281789
EH281790
EH281792
EH281801
EH281803
EH281804
EH281805
EH281808
EH281809
EH281810
EH281811
EH281812
EH281813
EH281815
EH281821
EH281823
EH281826
EH281828
EH281829
EH281830
EH281832
EH281833
EH281835
EH281837
EH281840
EH281841
EH281842
EH281843
EH281844
EH281847
EH281848
EH281851
EH281853
EH281854
EH281856
EH281859
EH281860
EH281862
EH281863
EH281864
EH281866
EH281867
EH281869
EH281870
EH281871
EH281872
EH281874
EH281875
EH281876
EH281877
EH281879
EH281883
EH281884
EH281885
EH281886
EH281887
EH281889
EH281890
EH281891
EH281893
EH281894
EH281895
EH281896
EH281897
EH281899
EH281900
EH281901
EH281905
EH281907
EH281908
EH281910
EH281911
EH281912
EH281913
EH281914
EH281916
EH281919
EH281920
EH281921
EH281923
EH281925
EH281926
EH281927
EH281929
EH281932
EH281933
EH281934
EH281935
EH281936
EH281942
EH281944
EH281948
EH281951
EH281952
EH281953
EH281957
EH281958
EH281959
EH281960
EH281963
EH281965
EH281968
EH281970
EH281971
EH281972
EH281973
EH281976
EH281978
EH281982
EH281983
EH281984
EH281985
EH281988
EH281990
EH281991
EH281992
EH281995
EH281997
EH281998
EH281999
EH282000
EH282001
EH282002
EH282005
EH282008
EH282009
EH282010
EH282011
EH282012
EH282019
EH282021
EH282024
EH282025
EH282027
EH282029
EH282034
EH282038
EH282039
EH282040
EH282041
EH282044
EH282045
EH282047
EH282049
EH282052
EH282054
EH282055
EH282057
EH282058
EH282060
EH282061
EH282062
EH282063
EH282064
EH282065
EH282066
EH282068
EH282069
EH282072
EH282074
EH282075
EH282076
EH282079
EH282080
EH282082
EH282083
EH282091
EH282095
EH282096
EH282097
EH282098
EH282100
EH282101
EH282102
EH282104
EH282105
EH282109
EH282110
EH282111
EH282113
EH282115
EH282117
EH282118
EH282119
EH282121
EH282122
EH282125
EH282126
EH282127
EH282129
EH282133
EH282134
EH282135
EH282136
EH282137
EH282138
EH282140
EH282141
EH282142
EH282144
EH282145
EH282146
EH282147
EH282150
EH282151
EH282152
EH282154
EH282156
EH282160
EH282162
EH282163
EH282167
EH282169
EH282172
EH282173
EH282174
EH282175
EH282176
EH282177
EH282179
EH282181
EH282183
EH282187
EH282190
EH282191
EH282192
EH282195
EH282197
EH282198
EH282199
EH282201
EH282202
EH282203
EH282204
EH282207
EH282208
EH282209
EH282212
EH282213
EH282216
EH282217
EH282218
EH282219
EH282221
EH282225
EH282226
EH282227
EH282231
EH282232
EH282233
EH282234
EH282237
EH282239
EH282240
EH282242
EH282243
EH282244
EH282245
EH282246
EH282247
EH282250
EH282252
EH282253
EH282254
EH282255
EH282257
EH282262
EH282264
EH282265
EH282268
EH282269
EH282270
EH282271
EH282272
EH282273
EH282279
EH282280
EH282283
EH282284
EH282286
EH282287
EH282288
EH282290
EH282291
EH282297
EH282299
EH282301
EH282304
EH282308
EH282312
EH282314
EH282315
EH282322
EH282323
EH282324
EH282325
EH282327
EH282328
EH282330
EH282331
EH282332
EH282334
EH282335
EH282336
EH282337
EH282339
EH282340
EH282346
EH282347
EH282348
EH282349
EH282351
EH282352
EH282354
EH282356
EH282358
EH282359
EH282361
EH282362
EH282367
EH282370
EH282372
EH282378
EH282380
EH282383
EH282384
EH282386
EH282387
EH282389
EH282390
EH282391
EH282392
EH282393
EH282396
EH282398
EH282400
EH282402
EH282403
EH282404
EH282408
EH282409
EH282410
EH282411
EH282415
EH282418
EH282420
EH282422
EH282424
EH282426
EH282428
EH282429
EH282435
EH282438
EH282441
EH282442
EH282444
EH282448
EH282451
EH282453
EH282454
EH282456
EH282462
EH282466
EH282467
EH282468
EH282474
EH282478
EH282479
EH282480
EH282481
EH282482
EH282483
EH282484
EH282487
EH282489
EH282490
EH282492
EH282493
EH282497
EH282502
EH282503
EH282505
EH282507
EH282511
EH282513
EH282515
EH282517
EH282519
EH282520
EH282521
EH282524
EH282525
EH282527
EH282530
EH282532
EH282540
EH282542
EH282543
EH282544
EH282545
EH282547
EH282548
EH282550
EH282552
EH282553
EH282557
EH282563
EH282564
EH282566
EH282568
EH282569
EH282572
EH282576
EH282578
EH282579
EH282582
EH282583
EH282585
EH282587
EH282588
EH282591
EH282592
EH282593
EH282594
EH282595
EH282596
EH282597
EH282599
EH282602
EH282603
EH282605
EH282606
EH282607
EH282608
EH282609
EH282610
EH282611
EH282612
EH282613
EH282614
EH282617
EH282618
EH282619
EH282621
EH282622
EH282623
EH282624
EH282625
EH282635
EH282637
EH282638
EH282640
EH282642
EH282643
EH282644
EH282645
EH282646
EH282650
EH282652
EH282653
EH282654
EH282656
EH282657
EH282660
EH282661
EH282663
EH282670
EH282672
EH282673
EH282674
EH282677
EH282678
EH282680
EH282681
EH282683
EH282688
EH282689
EH282690
EH282691
EH282692
EH282698
EH282699
EH282701
EH282702
EH282704
EH282705
EH282716
EH282717
EH282720
EH282721
EH282722
EH282725
EH282726
EH282727
EH282728
EH282729
EH282730
EH282731
EH282733
EH282735
EH282736
EH282740
EH282741
EH282743
EH282745
EH282746
EH282748
EH282749
EH282750
EH282752
EH282753
EH282755
EH282756
EH282757
EH282759
EH282761
EH282762
EH282763
EH282765
EH282766
EH282769
EH282770
EH282772
EH282773
EH282776
EH282778
EH282780
EH282781
EH282783
EH282784
EH282785
EH282787
EH282788
EH282790
EH282791
EH282792
EH282793
EH282794
EH282795
EH282796
EH282797
EH282798
EH282799
EH282800
EH282801
EH282802
EH282804
EH282805
EH282806
EH282807
EH282809
EH282811
EH282815
EH282816
EH282817
EH282818
EH282819
EH282821
EH282822
EH282824
EH282826
EH282828
EH282829
EH282831
EH282832
EH282835
EH282837
EH282838
EH282839
EH282843
EH282844
EH282846
EH282848
EH282850
EH282851
EH282854
EH282856
EH282857
EH282858
EH282860
EH282862
EH282863
EH282864
EH282865
EH282868
EH282870
EH282871
EH282872
EH282874
EH282876
EH282878
EH282879
EH282882
EH282883
EH282885
EH282886
EH282888
EH282889
EH282891
EH282893
EH282895
EH282896
EH282897
EH282899
EH282902
EH282903
EH282907
EH282908
EH282910
EH282911
EH282912
EH282913
EH282914
EH282915
EH282916
EH282918
EH282920
EH282922
EH282923
EH282924
EH282925
EH282926
EH282927
EH282928
EH282929
EH282930
EH282931
EH282932
EH282933
EH282934
EH282935
EH282938
EH282939
EH282942
EH282943
EH282946
EH282947
EH282948
EH282949
EH282950
EH282951
EH282953
EH282954
EH282955
EH282956
EH282957
EH282958
EH282959
EH282960
EH282961
EH282962
EH282963
EH282964
EH282965
EH282966
EH282967
EH282968
EH282969
EH282970
EH282971
EH282972
EH282973
EH282974
EH282975
EH282976
EH282977
EH282978
EH282979
EH282980
EH282981
EH282982
BF724094
BF724095
BF724096
BF724097
BF724098
BF724099
BF724100
BF724101
BF724102
BF724103
BF724104
BF724105
BF724106
BF724107
BF724108
BF724109
BF724110
BF724111
BF724112
BF724113
BF724114
BF724115
BF724116
BF724117
BF724118
BF724119
BF724120
BF724122
BF724123
BF724124
BF724125
BF724126
BF724127
BF724128
BF724129
BF724130
BF724131
BF724132
BF724133
BF724134
BF724135
BF724136
BF724137
BF724138
BF724139
BF724140
BF724141
BF724142
BF724143
BF724144
BF724145
BF724146
BF724147
BF724148
BF724149
BF724150
BF724151
BF724152
BF724153
BF724154
BF724155
BF724156
BF724158
BF724159
BF724160
BF724161
BF724162
BF724163
BF724164
BF724165
BF724167
BF724168
BF724169
BF724170
BF724171
BF724172
BF724173
BF724174
BF724175
BF724176
BF724177
BF724178
BF724179
BF724180
BF724181
BF724182
BF724183
BF724184
BF724185
BF724186
BF724187
BF724189
BF724190
BF724191
BF724192
BF724193
BF724194
BF724195
BF724196
BF724197
BF724199
BF724200
BF724201
BF724202
BF724203
BF724204
BF724205
BF724206
BF724208
BF724209
BF724210
BF724211
BF724212
BF724213
BF724214
BF724215
BF724216
BF724217
BF724218
BF724219
BF724220
BF724221
BF724222
BF724223
BF724224
BF724225
BF724226
BF724228
BF724230
BF724231
BF724232
BF724233
BF724234
BF724235
BF724236
BF724237
BF724238
BF724239
BF724240
BF724241
BF724242
BF724243
BF724244
BF724245
BF724246
BF724247
BF724249
BF724250
BF724251
BF724252
BF724253
BF724254
BF724255
BF724256
BF724259
BF724260
BF724261
BF724262
BF724263
BF724264
BF724265
BF724266
BF724267
BF724268
BF724269
BF724270
BF724271
BF724272
BF724273
BF724274
BF724275
BF724276
BF724277
BF724278
BF724279
BF724280
BF724281
BF724282
BF724283
BF724286
BF724287
BF724288
BF724289
BF724290
BF724291
BF724293
BF724294
BF724295
BF724296
BF724297
BF724298
BF724299
BF724300
BF724301
BF724302
BF724303
BF724305
BF724306
BF724307
BF724308
BF724310
BF724311
BF724312
BF724313
BF724314
BF724315
BF724316
BF724317
BF724318
BF724319
BF724321
BF724322
BF724323
BF724324
BF724326
BF724327
BF724330
BF724331
BF724332
BF724333
BF724334
BF724335
BF724337
BF724338
BF724339
BF724340
BF724341
BF724342
BF724343
BF724344
BF724345
BF724346
BF724347
BF724348
BF724349
BF724350
BF724351
BF724352
BF724353
BF724354
BF724355
BF724356
BF724357
BF724358
BF724359
BF724360
BF724361
BF724362
BF724363
BF724364
BF724365
BF724366
BF724368
BF724369
BF724370
BF724371
BF724372
BF724381
BF724382
BF724383
BF724384
BF724385
BF724386
BF724387
BF724388
BF724373
BF724374
BF724375
BF724376
BF724377
BF724378
BF724380
BF724389
BF724390
BF724391
BF724392
BF724393
BF724394
BF724395
BF724396
BF724397
BF724398
BF724399
BF724400
BF724401
BF724402
BF724403
BF724404
BF724405
BF724406
BF724408
BF724409
BF724410
BF724411
BF724412
BF724413
BF724414
BF724415
BF724417
BF724418
BF724419
BF724421
BF724422
BF724423
BF724424
BF724425
BF724426
BF724427
BF724428
BF724429
BF724430
BF724431
BF724432
BF724433
BF724434
BF724435
BF724436
BF724437
BF724438
BF724439
BF724440
BF724441
BF724442
BF724443
BF724444
BF724445
BF724446
BF724447
BF724448
BF724449
BF724450
BF724451
BF724452
BF724454
BF724455
BF724456
BF724457
BF724458
BF724461
BF724462
BF724463
BF724464
BF724465
BF724466
BF724467
BF724468
BF724469
BF724470
BF724471
BF724472
BF724473
BF724474
BF724475
BF724476
BF724477
BF724478
BF724479
BF724480
BF724481
BF724482
BF724483
BF724484
BF724485
BF724487
BF724488
BF724489
BF724490
BF724491
BF724492
BF724493
BF724494
BF724495
BF724496
BF724497
BF724498
BF724499
BF724500
BF724501
BF724502
BF724503
BF724504
BF724505
BF724506
BF724507
BF724509
BF724510
BF724511
BF724512
BF724513
BF724514
BF724515
BF724516
BF724517
BF724518
BF724519
BF724520
BF724521
BF724522
BF724523
BF724524
BF724525
BF724526
BF724527
BF724528
BF724529
BF724530
BF724532
BF724533
BF724534
BF724535
BF724536
BF724537
BF724538
BF724539
BF724540
BF724541
BF724542
BF724543
BF724544
BF724545
BF724546
BF724547
BF724548
BF724549
BF724552
BF724554
BF724555
BF724557
BF724558
BF724559
BF724560
BF724561
BF724562
BF724563
BF724564
BF724565
BF724566
BF724567
BF724568
BF724569
BF724570
BF724571
BF724572
BF724573
BF724574
BF724575
BF724576
BF724577
BF724578
BF724579
BF724580
BF724581
BF724582
BF724583
BF724584
BF724585
BF724586
BF724587
BF724588
BF724589
BF724590
BF724591
BF724592
BF724593
BF724594
BF724595
BF724596
BF724597
BF724598
BF724599
BF724600
BF724601
BF724602
BF724604
BF724605
BF724606
BF724607
BF724608
BF724609
BF724610
BF724611
BF724612
BF724613
BF724614
BF724615
BF724616
BF724617
BF724618
BF724619
BF724620
BF724621
BF724622
BF724623
BF724624
BF724625
BF724627
BF724628
BF724629
BF724630
BF724631
BF724633
BF724634
BF724635
BF724636
BF724637
BF724638
BF724639
BF724641
BF724642
BF724643
BF724644
BF724646
BF724647
BF724648
BF724649
BF724650
BF724652
BF724653
BF724654
BF724655
BF724656
BF724657
BF724658
BF724659
BF724660
BF724661
BF724662
BF724663
BF724664
BF724665
BF724666
BF724667
BF724668
BF724669
BF724670
BF724671
BF724672
BF724673
BF724674
BF724675
BF724676
BF724677
BF724678
BF724679
BF724680
BF724681
BF724682
BF724684
BF724685
BF724686
BF724687
BF724688
BF724689
BF724690
BF724692
BF724694
BF724695
BF724696
BF724697
BF724698
BF724699
BF724701
BF724702
BF724703
BF724704
BF724706
BF724707
BF724708
BF724709
BF724710
BF724711
BF724712
BF724713
BF724714
BF724715
BF724716
BF724717
BF724718
BF724719
BF724720
BF724721
BF724723
BF724724
BF724725
BF724726
BF724727
BF724728
BF724729
BF724730
BF724731
BF724732
BF724733
BF724735
BF724736
BF724737
BF724738
BF724739
BF724741
BF724742
BF724743
BF724744
BF724745
BF724746
BF724747
BF724748
BF724749
BF724750
BF724751
BF724752
BF724753
BF724754
BF724755
BF724756
BF724757
BF724758
BF724759
BF724760
BF724761
BF724762
BF724763
BF724764
BF724765
BF724766
BF724768
BF724769
BF724770
BF724771
BF724772
BF724773
BF724774
BF724775
BF724776
BF724777
BF724778
BF724779
BF724780
BF724781
BF724782
BF724783
BF724784
BF724785
BF724786
BF724787
BF724788
BF724789
BF724790
BF724791
BF724792
BF724793
BF724794
BF724795
BF724796
BF724799
BF724800
BF724801
BF724802
BF724803
BF724804
BF724805
BF724806
BF724807
BF724808
BF724809
BF724810
BF724812
BF724813
BF724814
BF724815
BF724816
BF724817
BF724818
BF724819
BF724820
BF724821
BF724822
BF724824
BF724825
BF724826
BF724827
BF724828
BF724829
BF724830
BF724831
BF724832
BF724833
BF724834
BF724835
BF724836
BF724837
BF724838
BF724839
BF724840
BF724841
BF724842
BF724843
BF724844
BF724845
BF724846
BF724847
BF724848
BF724849
BF724850
BF724851
BF724852
BF724853
BF724854
BF724855
BF724856
BF724857
BF724858
BF724859
BF724860
BF724861
BF724862
BF724863
BF724864
BF724865
BF724866
BF724867
BF724868
BF724869
BF724870
BF724871
BF724872
BF724873
BF724874
BF724875
BF724876
BF724877
BF724878
BF724879
BF724880
BF724881
BF724882
BF724883
BF724884
BF724885
BF724886
BF724887
BF724888
BF724889
BF724890
BF724891
BF724892
BF724893
BF724895
BF724896
BF724897
BF724898
BF724899
BF724900
BF724901
BF724902
BF724904
BF724905
BF724906
BF724907
BF724908
BF724910
BF724912
BF724913
BF724914
BF724915
BF724916
BF724919
BF724920
BF724921
BF724922
BF724923
BF724924
BF724925
BF724926
BF724927
BF724928
BF724929
BF724931
BF724932
BF724933
BF724934
BF724935
BF724936
BF724937
BF724938
BF724939
BF724940
BF724941
BF724942
BF724943
BF724944
BF724945
BF724946
BF724947
BF724948
BF724957
BF724958
BF724959
BF724960
BF724961
BF724962
BF724963
BF724949
BF724950
BF724951
BF724952
BF724953
BF724954
BF724955
BF724956
BF724965
BF724966
BF724967
BF724968
BF724969
BF724970
BF724971
BF724972
BF724973
BF724974
BF724975
BF724976
BF724977
BF724978
BF724979
BF724980
BF724981
BF724982
BF724983
BF724984
BF724985
BF724986
BF724987
BF724988
BF724989
BF724990
BF724991
BF724992
BF724993
BF724994
BF724995
BF724997
BF724998
BF724999
BF725000
BF725002
BF725004
BF725005
BF725007
BF725008
BF725009
BF725010
BF725011
BF725012
BF725013
BF725014
BF725016
BF725017
BF725019
BF725020
BF725021
BF725022
BF725023
BF725024
BF725025
BF725026
BF725027
BF725028
BF725029
BF725031
BF725032
BF725033
BF725034
BF725035
BF725036
BF725037
BF725038
BF725040
BF725041
BF725042
BF725043
BF725044
BF725045
BF725046
BF725047
BF725048
BF725049
BF725050
BF725052
BF725053
BF725054
BF725055
BF725056
BF725057
BF725058
BF725059
BF725060
BF725062
BF725063
BF725064
BF725065
BF725066
BF725067
BF725068
BF725069
BF725070
BF725071
BF725072
BF725073
BF725074
BF725075
BF725076
BF725077
BF725078
BF725079
BF725080
BF725081
BF725082
BF725083
BF725084
BF725085
BF725086
BF725087
BF725088
BF725089
BF725090
BF725091
BF725093
BF725094
BF725095
BF725096
BF725097
BF725098
BF725099
BF725100
BF725101
BF725102
BF725104
BF725105
BF725106
BF725107
BF725108
BF725109
BF725110
BF725111
BF725112
BF725113
BF725114
BF725115
BF725116
BF725117
BF725118
BF725119
BF725120
BF725121
BF725122
BF725123
BF725124
BF725125
BF725127
BF725128
BF725129
BF725130
BF725131
BF725132
BF725133
BF725134
BF725135
BF725136
BF725137
BF725138
BF725139
BF725140
BF725141
BF725142
BF725145
BF725146
BF725147
BF725148
BF725150
BF725151
BF725152
BF725153
BF725154
BF725155
BF725156
BF725157
BF725158
BF725159
BF725160
BF725162
BF725163
BF725164
BF725165
BF725166
BF725167
BF725168
BF725169
BF725170
BF725171
BF725172
BF725173
BF725174
BF725175
BF725176
BF725177
BF725179
BF725181
BF725182
BF725183
BF725185
BF725186
BF725187
BF725188
BF725189
BF725190
BF725191
BF725192
BF725194
BF725195
BF725196
BF725197
BF725198
BF725199
BF725200
BF725203
BF725204
BF725205
BF725206
BF725207
BF725208
BF725209
BF725210
BF725211
BF725212
BF725213
BF725215
BF725216
BF725217
BF725218
BF725219
BF725220
BF725221
BF725222
BF725223
BF725224
BF725225
BF725226
BF725227
BF725228
BF725229
BF725230
BF725231
BF725232
BF725234
BF725235
BF725236
BF725237
BF725238
BF725239
BF725240
BF725241
BF725242
BF725243
BF725244
BF725245
BF725247
BF725248
BF725249
BF725250
BF725251
BF725252
BF725253
BF725254
BF725255
BF725256
BF725257
BF725258
BF725260
BF725261
BF725262
BF725263
BF725264
BF725265
BF725266
BF725267
BF725268
BF725269
BF725270
BF725271
BF725272
BF725273
BF725274
BF725275
BF725276
BF725277
BF725278
BF725279
BF725280
BF725281
BF725282
BF725283
BF725284
BF725285
BF725286
BF725287
BF725288
BF725289
BF725291
BF725292
BF725293
BF725294
BF725296
BF725297
BF725298
BF725299
BF725300
BF725301
BF725302
BF725304
BF725305
BF725306
BF725307
BF725308
BF725309
BF725310
BF725311
BF725312
BF725313
BF725314
BF725316
BF725317
BF725318
BF725320
BF725321
BF725322
BF725323
BF725324
BF725325
BF725326
BF725327
BF725328
BF725329
BF725330
BF725331
BF725332
BF725333
BF725334
BF725335
BF725336
BF725337
BF725338
BF725339
BF725340
BF725342
BF725343
BF725344
BF725345
BF725346
BF725347
BF725348
BF725349
BF725350
BF725351
BF725352
BF725353
BF725354
BF725355
BF725356
BF725357
BF725358
BF725359
BF725360
BF725361
BF725362
BF725363
BF725364
BF725366
BF725367
BF725368
BF725369
BF725370
BF725371
BF725372
BF725374
BF725375
BF725376
BF725377
BF725378
BF725379
BF725380
BF725381
BF725382
BF725383
BF725384
BF725385
BF725386
BF725387
BF725388
BF725389
BF725390
BF725391
BF725392
BF725393
BF725394
BF725395
BF725396
BF725397
BF725398
BF725399
BF725400
BF725401
BF725402
BF725403
BF725404
BF725405
BF725406
BF725407
BF725408
BF725409
BF725410
BF725411
BF725412
BF725413
BF725414
BF725415
BF725417
BF725418
BF725419
BF725424
BF725425
BF725426
BF725427
BF725428
BF725437
BF725438
BF725439
BF725440
BF725441
BF725442
BF725444
BF725429
BF725430
BF725431
BF725432
BF725433
BF725434
BF725435
BF725445
BF725446
BF725448
BF725449
BF725450
BF725451
BF725452
BF725453
BF725454
BF725455
BF725456
BF725457
BF725458
BF725459
BF725460
BF725461
BF725462
BF725464
BF725465
BF725466
BF725469
BF725470
BF725471
BF725472
BF725473
BF725474
BF725475
BF725476
BF725477
BF725478
BF725479
BF725480
BF725481
BF725482
BF725483
BF725484
BF725485
BF725486
BF725487
BF725488
BF725489
BF725490
BF725491
BF725492
BF725493
BF725494
BF725496
BF725497
BF725498
BF725499
BF725500
BF725501
BF725502
BF725503
BF725504
BF725506
BF725507
BF725508
BF725509
BF725510
BF725511
BF725512
BF725514
BF725515
BF725516
BF725517
BF725519
BF725520
BF725521
BF725522
BF725523
BF725524
BF725525
BF725526
BF725527
BF725529
BF725530
BF725531
BF725532
BF725535
BF725536
BF725537
BF725538
BF725539
BF725540
BF725597
BF725598
BF725600
BF725601
BF725602
BF725603
BF725605
BF725606
BF725608
BF725609
BF725610
BF725611
BF725612
BF725613
BF725614
BF725615
BF725616
BF725617
BF725618
BF725619
BF725620
BF725622
BF725623
BF725624
BF725625
BF725626
BF725627
BF725628
BF725629
BF725631
BF725632
BF725634
BF725636
BF725637
BF725638
BF725639
BF725640
BF725641
BF725642
BF725643
BF725645
BF725646
BF725647
BF725648
BF725649
BF725650
BF725651
BF725652
BF725653
BF725655
BF725656
BF725657
BF725658
BF725660
BF725541
BF725542
BF725543
BF725544
BF725545
BF725546
BF725547
BF725548
BF725549
BF725551
BF725552
BF725553
BF725554
BF725555
BF725556
BF725557
BF725558
BF725559
BF725560
BF725561
BF725562
BF725563
BF725564
BF725565
BF725566
BF725567
BF725568
BF725569
BF725571
BF725572
BF725573
BF725574
BF725575
BF725576
BF725577
BF725579
BF725580
BF725581
BF725582
BF725583
BF725584
BF725585
BF725586
BF725588
BF725589
BF725590
BF725591
BF725592
BF725593
BF725594
BF725595
BF725596
BF725661
BF725662
BF725663
BF725664
BF725665
BF725666
BF725667
BF725668
BF725669
BF725670
BF725671
BF725673
BF725674
BF725675
BF725676
BF725677
BF725678
BF725679
BF725680
BF725681
BF725682
BF725683
BF725684
BF725685
BF725686
BF725687
BF725688
BF725689
BF725690
BF725691
BF725692
BF725693
BF725694
BF725695
BF725696
BF725697
BF725698
BF725699
BF725700
BF725702
BF725703
BF725704
BF725705
BF725706
BF725707
BF725708
BF725709
BF725710
BF725711
BF725712
BF725714
BF725715
BF725716
BF725717
BF725718
BF725719
BF725720
BF725722
BF725723
BF725724
BF725725
BF725726
BF725727
BF725728
BF725729
BF725730
BF725731
BF725732
BF725733
BF725734
BF725735
BF725736
BF725737
BF725739
BF725740
BF725741
BF725742
BF725743
BF725744
BF725745
BF725746
BF725747
BF725748
BF725749
BF725750
BF725751
BF725752
BF725753
BF725754
BF725755
BF725756
BF725757
BF725758
BF725759
BF725760
BF725761
BF725762
BF725763
BF725765
BF725766
BF725767
BF725768
BF725769
BF725770
BF725771
BF725774
BF725775
BF725776
BF725777
BF725778
BF725779
BF725780
BF725781
BF725782
BF725783
BF725784
BF725785
BF725786
BF725787
BF725788
BF725789
BF725790
BF725794
BF725795
BF725796
BF725797
BF725798
BF725799
BF725800
BF725801
BF725802
BF725803
BF725804
BF725805
BF725806
BF725807
BF725808
BF725809
BF725810
BF725811
BF725812
BF725813
BF725814
BF725815
BF725816
BF725817
BF725818
BF725819
BF725820
BF725821
BF725824
BF725825
BF725826
BF725827
BF725828
BF725829
BF725830
BF725831
BF725832
BF725833
BF725837
BF725838
BF725839
BF725840
BF725841
BF725842
BF725843
BF725844
BF725847
BF725848
BF725849
BF725850
BF725851
BF725852
BF725853
BF725854
BF725855
BF725856
BF725857
BF725858
BF725859
BF725860
BF725861
BF725862
BF725864
BF725865
BF725866
BF725867
BF725869
BF725870
BF725871
BF725872
BF725873
BF725874
BF725875
BF725876
BF725877
BF725878
BF725879
BF725880
BF725882
BF725883
BF725884
BF725886
BF725887
BF725888
BF725889
BF725890
BF725891
BF725892
BF725893
BF725894
BF725895
BF725896
BF725897
BF725898
BF725899
BF725902
BF725903
BF725904
BF725905
BF725906
BF725907
BF725908
BF725909
BF725910
BF725911
BF725912
BF725913
BF725914
BF725915
BF725916
BF725917
BF725919
BF725920
BF725921
BF725923
BF725924
BF725925
BF725926
BF725927
BF725928
BF725930
BF725931
BF725932
BF725933
BF725934
BF725935
BF725937
BF725938
BF725939
BF725940
BF725941
BF725942
BF725943
BF725944
BF725945
BF725946
BF725947
BF725948
BF725949
BF725950
BF725951
BF725952
BF725953
BF725954
BF725955
BF725956
BF725957
BF725959
BF725960
BF725961
BF725962
BF725963
BF725964
BF725966
BF725967
BF725968
BF725969
BF725970
BF725972
BF725973
BF725974
BF725975
BF725976
BF725977
BF725978
BF725979
BF725980
BF725981
BF725982
BF725983
BF725984
BF725985
BF725986
BF725987
BF725988
BF725989
BF725990
BF725991
BF725992
BF725993
BF725994
BF725995
BF725996
BF725997
BF725998
BF725999
BF726000
BF726001
BF726002
BF726003
BF726004
BF726005
BF726006
BF726007
BF726008
BF726009
BF726010
BF726011
BF726013
BF726014
BF726015
BF726016
BF726017
BF726018
BF726019
BF726020
BF726021
BF726022
BF726023
BF726024
BF726026
BF726027
BF726028
BF726029
BF726030
BF726031
BF726032
BF726033
BF726034
BF726035
BF726036
BF726037
BF726038
BF726039
BF726040
BF726041
BF726042
BF726043
BF726044
BF726045
BF726046
BF726047
BF726048
BF726049
BF726050
BF726051
BF726052
BF726053
BF726054
BF726055
BF726056
BF726057
BF726058
BF726059
BF726060
BF726061
BF726062
BF726063
BF726065
BF726066
BF726067
BF726068
BF726069
BF726070
BF726071
BF726072
BF726073
BF726074
BF726075
BF726076
BF726077
BF726078
BF726079
BF726080
BF726082
BF726083
BF726084
BF726085
BF726086
BF726087
BF726088
BF726089
BF726090
BF726091
BF726092
BF726094
BF726095
BF726096
BF726097
BF726098
BF726099
BF726100
BF726101
BF726102
BF726103
BF726104
BF726105
BF726107
BF726108
BF726109
BF726110
BF726111
BF726112
BF726113
BF726114
BF726115
BF726116
BF726117
BF726118
BF726119
BF726120
BF726121
BF726122
BF726123
BF726124
BF726125
BF726126
BF726127
BF726128
BF726129
BF726130
BF726131
BF726132
BF726135
BF726136
BF726137
BF726138
BF726139
BF726140
BF726141
BF726142
BF726143
BF726145
BF726146
BF726147
BF726148
BF726149
BF726150
BF726151
BF726153
BF726154
BF726155
BF726156
BF726157
BF726158
BF726159
BF726161
BF726162
BF726163
BF726164
BF726165
BF726166
BF726167
BF726169
BF726170
BF726171
BF726172
BF726173
BF726174
BF726175
BF726176
BF726177
BF726178
BF726179
BF726180
BF726181
BF726182
BF726183
BF726184
BF726185
BF726186
BF726187
BF726188
BF726189
BF726190
BF726191
BF726192
BF726193
BF726194
BF726195
BF726196
BF726197
BF726198
BF726199
BF726200
BF726201
BF726202
BF726203
BF726204
BF726205
BF726206
BF726208
BF726209
BF726210
BF726211
BF726212
BF726214
BF726215
BF726216
BF726218
BF726219
BF726220
BF726221
BF726222
BF726223
BF726224
BF726225
BF726226
BF726227
BF726228
BF726229
BF726230
BF726232
BF726233
BF726235
BF726236
BF726238
BF726239
BF726240
BF726241
BF726242
BF726243
BF726244
BF726245
BF726246
BF726247
BF726248
BF726249
BF726250
BF726251
BF726252
BF726253
BF726254
BF726255
BF726256
BF726257
BF726258
BF726259
BF726260
BF726261
BF726262
BF726263
BF726264
BF726265
BF726266
BF726267
BF726268
BF726269
BF726270
BF726271
BF726272
BF726273
BF726274
BF726275
BF726276
BF726277
BF726278
BF726279
BF726280
BF726281
BF726282
BF726283
BF726284
BF726285
BF726286
BF726287
BF726288
BF726289
BF726290
BF726291
BF726292
BF726293
BF726294
BF726295
BF726296
BF726298
BF726299
BF726300
BF726301
BF726302
BF726303
BF726304
BF726305
BF726306
BF726307
BF726308
BF726309
BF726310
BF726311
BF726312
BF726313
BF726314
BF726315
BF726316
BF726317
BF726318
BF726319
BF726320
BF726321
BF726324
BF726325
BF726326
BF726327
BF726328
BF726329
BF726330
BF726331
BF726332
BF726333
BF726334
BF726335
BF726336
BF726337
BF726338
BF726339
BF726340
BF726341
BF726342
BF726343
BF726344
BF726345
BF726347
BF726348
BF726349
BF726350
BF726351
BF726352
BF726353
BF726354
BF726355
BF726356
BF726357
BF726358
BF726359
BF726360
BF726361
BF726362
BF726363
BF726364
BF726365
BF726367
BF726368
BF726369
BF726370
BF726371
BF726372
BF726373
BF726374
BF726375
BF726377
BF726378
BF726379
BF726380
BF726381
BF726382
BF726383
BF726384
BF726385
BF726386
BF726387
BF726388
BF726389
BF726390
BF726391
BF726392
BF726393
BF726394
BF726395
BF726396
BF726397
BF726398
BF726399
BF726400
BF726401
BF726402
BF726403
BF726404
BF726405
BF726406
BF726407
BF726408
BF726409
BF726410
BF726411
BF726412
BF726413
BF726414
BF726415
BF726416
BF726417
BF726418
BF726419
BF726420
BF726421
BF726422
BF726423
BF726425
BF726426
BF726427
BF726428
BF726429
BF726430
BF726431
BF726432
BF726433
BF726434
BF726435
BF726436
BF726437
BF726438
BF726441
BF726442
BF726443
BF726444
BF726445
BF726446
BF726447
BF726448
BF726449
BF726450
BF726452
BF726453
BF726454
BF726456
BF726457
BF726458
BF726459
BF726460
BF726461
BF726462
BF726463
BF726464
BF726465
BF726466
BF726467
BF726468
BF726469
BF726470
BF726471
BF726472
BF726473
BF726474
BF726475
BF726476
BF726477
BF726478
BF726479
BF726480
BF726481
BF726482
BF726483
BF726484
BF726485
BF726486
BF726487
BF726488
BF726489
BF726491
BF726492
BF726493
BF726494
BF726496
BF726497
BF726498
BF726499
BF726500
BF726501
BF726502
BF726503
BF726505
BF726506
BF726507
BF726508
BF726509
BF726510
BF726511
BF726512
BF726513
BF726514
BF726515
BF726516
BF726517
BF726518
BF726519
BF726520
BF726521
BF726522
BF726523
BF726524
BF726525
BF726526
BF726527
BF726528
BF726529
BF726530
BF726531
BF726532
BF726533
BF726534
BF726535
BF726536
BF726537
BF726538
BF726539
BF726540
BF726541
BF726542
BF726543
BF726544
BF726545
BF726546
BF726547
BF726548
BF726549
BF726550
BF726551
BF726552
BF726553
BF726554
BF726555
BF726556
BF726557
BF726558
BF726559
BF726560
BF726561
BF726562
BF726563
BF726564
BF726565
BF726566
BF726567
BF726568
BF726569
BF726570
BF726571
BF726572
BF726573
BF726574
BF726575
BF726576
BF726577
BF726578
BF726579
BF726580
BF726581
BF726582
BF726583
BF726584
BF726585
BF726586
BF726587
BF726588
BF726590
BF726591
BF726593
BF726594
BF726595
BF726596
BF726597
BF726598
BF726599
BF726600
BF726601
BF726602
BF726604
BF726605
BF726606
BF726607
BF726608
BF726609
BF726610
BF726611
BF726612
BF726613
BF726615
BF726616
BF726617
BF726618
BF726619
BF726620
BF726621
BF726622
BF726623
BF726624
BF726625
BF726626
BF726627
BF726628
BF726629
BF726630
BF726631
BF726632
BF726634
BF726635
BF726636
BF726637
BF726638
BF726639
BF726640
BF726642
BF726643
BF726644
BF726645
BF726646
BF726647
BF726648
BF726649
BF726651
BF726652
BF726653
BF726654
BF726655
BF726656
BF726657
BF726658
BF726659
BF726660
BF726661
BF726663
BF726664
BF726665
BF726666
BF726668
BF726669
BF726670
BF726671
BF726672
BF726673
BF726674
BF726675
BF726676
BF726677
BF726678
BF726679
BF726680
BF726681
BF726683
BF726684
BF726685
BF726686
BF726687
BF726688
BF726689
BF726690
BF726691
BF726692
BF726694
BF726695
BF726696
BF726698
BF726699
BF726700
BF726701
BF726702
BF726703
BF726704
BF726705
BF726706
BF726707
BF726708
BF726709
BF726710
BF726711
BF726712
BF726713
BF726714
BF726715
BF726716
BF726717
BF726718
BF726719
BF726720
BF726721
BF726722
BF726723
BF726724
BF726725
BF726726
BF726727
BF726728
BF726729
BF726730
BF726731
BF726732
BF726733
BF726734
BF726735
BF726736
BF726737
BF726739
BF726740
BF726741
BF726742
BF726743
BF726744
BF726745
BF726746
BF726748
BF726749
BF726750
BF726751
BF726752
BF726753
BF726757
BF726758
BF726759
BF726760
BF726761
BF726762
BF726763
BF726764
BF726765
BF726766
BF726767
BF726768
BF726769
BF726770
BF726771
BF726772
BF726773
BF726774
BF726775
BF726776
BF726777
BF726778
BF726779
BF726781
BF726782
BF726783
BF726784
BF726785
BF726786
BF726787
BF726788
BF726789
BF726790
BF726791
BF726792
BF726793
BF726794
BF726795
BF726796
BF726797
BF726799
BF726800
BF726801
BF726802
BF726803
BF726804
BF726805
BF726806
BF726807
BF726808
BF726809
BF726810
BF726811
BF726812
BF726813
BF726814
BF726815
BF726816
BF726817
BF726818
BF726819
BF726820
BF726821
BF726822
BF726823
BF726824
BF726825
BF726826
BF726827
BF726828
BF726829
BF726830
BF726831
BF726832
BF726833
BF726834
BF726835
BF726836
BF726837
BF726838
BF726839
BF726840
BF726841
BF726842
BF726843
BF726844
BF726845
BF726846
BF726847
BF726848
BF726849
BF726850
BF726851
BF726852
BF726854
BF726855
BF726856
BF726857
BF726858
BF726859
BF726860
BF726861
BF726862
BF726863
BF726864
BF726865
BF726866
BF726867
BF726869
BF726870
BF726871
BF726872
BF726873
BF726874
BF726875
BF726876
BF726877
BF726878
BF726879
BF726880
BF726881
BF726882
BF726883
BF726884
BF726885
BF726886
BF726887
BF726888
BF726889
BF726890
BF726891
BF726892
BF726893
BF726895
BF726896
BF726897
BF726898
BF726899
BF726900
BF726901
BF726902
BF726903
BF726904
BF726905
BF726907
BF726908
BF726909
BF726910
BF726911
BF726912
BF726913
BF726914
BF726915
BF726916
BF726917
BF726918
BF726919
BF726920
BF726921
BF726922
BF726923
BF726924
BF726925
BF726926
BF726927
BF726928
BF726929
BF726930
BF726931
BF726932
BF726933
BF726934
BF726935
BF726936
BF726937
BF726938
BF726939
BF726940
BF726942
BF726943
BF726944
BF726945
BF726946
BF726947
BF726948
BF726949
BF726950
BF726951
BF726952
BF726953
BF726954
BF726955
BF726956
BF726957
BF726958
BF726959
BF726960
BF726961
BF726963
BF726964
BF726965
BF726966
BF726967
BF726968
BF726969
BF726970
BF726971
BF726972
BF726973
BF726974
BF726975
BF726976
BF726977
BF726978
BF726979
BF726980
BF726981
BF726982
BF726983
BF726984
BF726985
BF726986
BF726987
BF726988
BF726989
BF726991
BF726992
BF726993
BF726994
BF726995
BF726996
BF726997
BF726998
BF726999
BF727000
BF727001
BF727002
BF727003
BF727004
BF727005
BF727006
BF727007
BF727008
BF727009
BF727010
BF727011
BF727012
BF727013
BF727014
BF727015
BF727016
BF727017
BF727018
BF727019
BF727020
BF727021
BF727022
BF727023
BF727024
BF727025
BF727026
BF727027
BF727028
BF727029
BF727031
BF727032
BF727033
BF727035
BF727036
BF727037
BF727038
BF727039
BF727040
BF727041
BF727042
BF727043
BF727044
BF727045
BF727046
BF727047
BF727049
BF727050
BF727051
BF727052
BF727053
BF727054
BF727055
BF727056
BF727058
BF727059
BF727060
BF727061
BF727062
BF727063
BF727064
BF727066
BF727067
BF727069
BF727070
BF727071
BF727072
BF727073
BF727074
BF727075
BF727076
BF727077
BF727078
BF727079
BF727080
BF727081
BF727082
BF727083
BF727084
BF727085
BF727086
BF727087
BF727088
BF727089
BF727090
BF727092
BF727093
BF727094
BF727095
BF727096
BF727097
BF727098
BF727099
BF727100
BF727101
BF727102
BF727103
BF727104
BF727105
BF727106
BF727107
BF727108
BF727109
BF727110
BF727112
BF727113
BF727114
BF727115
BF727116
BF727117
BF727118
BF727119
BF727120
BF727121
BF727122
BF727123
BF727124
BF727125
BF727126
BF727127
BF727128
BF727129
BF727130
BF727131
BF727133
BF727134
BF727135
BF727136
BF727137
BF727138
BF727139
BF727140
BF727141
BF727142
BF727143
BF727144
BF727145
BF727146
BF727147
BF727148
BF727149
BF727150
BF727151
BF727152
BF727153
BF727154
BF727155
BF727156
BF727157
BF727158
BF727159
BF727161
BF727162
BF727163
BF727164
BF727165
BF727166
BF727167
BF727168
BF727169
BF727170
BF727171
BF727172
BF727173
BF727174
BF727175
BF727176
BF727177
BF727178
BF727179
BF727180
BF727181
BF727182
BF727183
BF727184
BF727185
BF727186
BF727187
BF727188
BF727189
BF727190
BF727191
BF727192
BF727193
BF727194
BF727195
BF727196
BF727197
BF727198
BF727199
BF727201
BF727202
BF727205
BF727206
BF727207
BF727208
BF727209
BF727210
BF727211
BF727213
BF727214
BF727215
BF727216
BF727217
BF727218
BF727219
BF727220
BF727221
BF727222
BF727223
BF727224
BF727225
BF727226
BF727227
BF727228
BF727229
BF727230
BF727231
BF727232
BF727233
BF727235
BF727236
BF727237
BF727238
BF727239
BF727240
BF727241
BF727242
BF727243
BF727244
BF727245
BF727246
BF727247
BF727248
BF727249
BF727251
BF727252
BF727253
BF727254
BF727255
BF727256
BF727257
BF727258
BF727259
BF727260
BF727261
BF727262
BF727263
BF727264
BF727265
BF727266
BF727267
BF727268
BF727269
BF727270
BF727271
BF727272
BF727273
BF727274
BF727275
BF727276
BF727277
BF727278
BF727279
BF727280
BF727281
BF727282
BF727283
BF727284
BF727285
BF727286
BF727287
BF727288
BF727289
BF727290
BF727291
BF727292
BF727293
BF727294
BF727295
BF727296
BF727297
BF727298
BF727299
BF727300
BF727301
BF727302
BF727303
BF727304
BF727305
BF727306
BF727307
BF727308
BF727309
BF727311
BF727312
BF727313
BF727314
BF727316
BF727317
BF727318
BF727319
BF727320
BF727321
BF727322
BF727323
BF727324
BF727325
BF727326
BF727327
BF727328
BF727329
BF727330
BF727331
BF727332
BF727333
BF727334
BF727335
BF727336
BF727337
BF727338
BF727339
BF727340
BF727341
BF727342
BF727343
BF727344
BF727345
BF727346
BF727347
BF727348
BF727349
BF727351
BF727353
BF727354
BF727355
BF727356
BF727357
BF727358
BF727359
BF727360
BF727361
BF727362
BF727363
BF727364
BF727365
BF727366
BF727367
BF727368
BF727369
BF727370
BF727371
BF727372
BF727373
BF727374
BF727375
BF727376
BF727377
BF727378
BF727379
BF727381
BF727382
BF727383
BF727385
BF727386
BF727387
BF727388
BF727389
BF727390
BF727391
BF727392
BF727393
BF727394
BF727395
BF727396
BF727397
BF727398
BF727399
BF727400
BF727401
BF727402
BF727403
BF727404
BF727405
BF727406
BF727407
BF727408
BF727409
BF727410
BF727411
BF727412
BF727413
BF727414
BF727415
BF727416
BF727417
BF727418
BF727421
BF727422
BF727423
BF727424
BF727425
BF727426
BF727427
BF727428
BF727429
BF727430
BF727431
BF727432
BF727433
BF727434
BF727435
BF727436
BF727437
BF727438
BF727440
BF727441
BF727442
BF727443
BF727444
BF727445
BF727446
BF727447
BF727448
BF727449
BF727451
BF727452
BF727453
BF727454
BF727455
BF727457
BF727458
BF727459
BF727460
BF727461
BF727463
BF727464
BF727465
BF727467
BF727468
BF727469
BF727470
BF727471
BF937050
BF937051
BF937052
BF937053
BF937054
BF937055
BF937057
BF937058
BF937059
BF937060
BF937061
BF937062
BF937063
BF937066
BF937067
BF937068
BF937070
BF937071
BF937072
BF937073
BF937074
BF937075
BF937076
BF937077
BF937078
BF937079
BF937080
BF937081
BF937082
BF937083
BF937084
BF937085
BF937086
BF937087
BF937090
BF937091
BF937092
BF937093
BF937094
BF937095
BF937096
BF937097
BF937098
BF937099
BF937100
BF937101
BF937102
BF937103
BF937104
BF937105
BF937106
BF937107
BF937109
BF937111
BF937112
BF937113
BF937114
BF937115
BF937116
BF937117
BF937119
BF937121
BF937122
BF937123
BF937125
BF937126
BF937127
BF937128
BF937129
BF937130
BF937131
BF937132
BF937133
BF937134
BF937135
BF937136
BF937137
BF937138
BF937139
BF937140
BF937144
BF937145
BF937146
BF937147
BF937148
BF937149
BF937150
BF937152
BF937153
BF937154
BF937156
BF937157
BF937158
BF937159
BF937160
BF937161
BF937162
BF937163
BF937164
BF937165
BF937166
BF937167
BF937169
BF937170
BF937171
BF937172
BF937173
BF937174
BF937175
BF937176
BF937177
BF937178
BF937180
BF937181
BF937182
BF937184
BF937185
BF937187
BF937188
BF937190
BF937191
BF937192
BF937193
BF937194
BF937195
BF937196
BF937198
BF937199
BF937200
BF937201
BF937202
BF937203
BF937204
BF937205
BF937206
BF937207
BF937208
BF937209
BF937210
BF937211
BF937212
BF937213
BF937214
BF937216
BF937217
BF937218
BF937220
BF937221
BF937222
BF937223
BF937224
BF937225
BF937226
BF937227
BF937228
BF937229
BF937230
BF937231
BF937232
BF937233
BF937234
BF937235
BF937236
BF937237
BF937238
BF937239
BF937240
BF937241
BF937242
BF937243
BF937244
BF937245
BF937246
BF937248
BF937249
BF937250
BF937251
BF937252
BF937253
BF937254
BF937255
BF937256
BF937257
BF937258
BF937259
BF937260
BF937261
BF937263
BF937264
BF937265
BF937266
BF937267
BF937268
BF937269
BF937270
BF937271
BF937272
BF937273
BF937274
BF937275
BF937277
BF937278
BF937279
BF937280
BF937281
BF937282
BF937283
BF937284
BF937285
BF937286
BF937287
BF937290
BF937291
BF937292
BF937293
BF937295
BF937296
BF937297
BF937298
BF937299
BF937300
BF937302
BF937303
BF937307
BF937308
BF937309
BF937310
BF937311
BF937312
BF937313
BF937314
BF937315
BF937316
BF937317
BF937318
BF937320
BF937321
BF937322
BF937323
BF937324
BF937325
BF937326
BF937327
BF937328
BF937329
BF937330
BF937331
BF937332
BF937333
BF937334
BF937335
BF937336
BF937337
BF937338
BF937341
BF937342
BF937343
BF937344
BF937345
BF937346
BF937347
BF937348
BF937349
BF937350
BF937352
BF937353
BF937354
BF937355
BF937356
BF937357
BF937358
BF937359
BF937360
BF937361
BF937362
BF937363
BF937364
BF937365
BF937366
BF937367
BF937368
BF937369
BF937371
BF937372
BF937374
BF937375
BF937376
BF937377
BF937378
BF937379
BF937380
BF937381
BF937382
BF937383
BF937386
BF937387
BF937388
BF937389
BF937390
BF937392
BF937393
BF937394
BF937395
BF937396
BF937397
BF937398
BF937400
BF937401
BF937402
BF937403
BF937404
BF937405
BF937406
BF937407
BF937408
BF937409
BF937410
BF937411
BF937413
BF937414
BF937415
BF937416
BF937418
BF937419
BF937420
BF937421
BF937422
BF937423
BF937424
BF937425
BF937426
BF937427
BF937428
BF937429
BF937430
BF937431
BF937432
BF937434
BF937435
BF937436
BF937437
BF937438
BF937439
BF937440
BF937441
BF937442
BF937443
BF937444
BF937445
BF937446
BF937448
BF937449
BF937450
BF937451
BF937452
BF937453
BF937454
BF937455
BF937456
BF937457
BF937458
BF937459
BF937460
BF937461
BF937462
BF937463
BF937464
BF937465
BF937466
BF937467
BF937468
BF937469
BF937470
BF937472
BF937473
BF937475
BF937476
BF937477
BF937478
BF937479
BF937480
BF937481
BF937482
BF937483
BF937484
BF937485
BF937486
BF937487
BF937488
BF937489
BF937490
BF937491
BF937492
BF937493
BF937494
BF937496
BF937497
BF937498
BF937499
BF937500
BF937501
BF937502
BF937503
BF937504
BF937505
BF937506
BF937507
BF937508
BF937509
BF937510
BF937511
BF937512
BF937514
BF937515
BF937517
BF937518
BF937519
BF937520
BF937521
BF937522
BF937523
BF937524
BF937525
BF937526
BF937527
BF937528
BF937529
BF937530
BF937531
BF937532
BF937533
BF937534
BF937535
BF937536
BF937538
BF937539
BF937540
BF937541
BF937542
BF937543
BF937544
BF937545
BF937546
BF937547
BF937548
BF937549
BF937550
BF937551
BF937552
BF937553
BF937555
BF937556
BF937557
BF937558
BF937559
BF937560
BF937561
BF937562
BF937563
BF937564
BF937565
BF937566
BF937567
BF937568
BF937569
BF937570
BF937571
BF937572
BF937573
BF937574
BF937575
BF937577
BF937578
BF937579
BF937580
BF937581
BF937582
BF937583
BF937584
BF937585
BF937587
BF937588
BF937589
BF937591
BF937592
BF937593
BF937594
BF937595
BF937596
BF937597
BF937598
BF937600
BF937601
BF937602
BF937603
BF937605
BF937606
BF937607
BF937608
BF937609
BF937610
BF937611
BF937612
BF937613
BF937614
BF937615
BF937616
BF937618
BF937619
BF937621
BF937622
BF937623
BF937624
BF937625
BF937626
BF937627
BF937628
BF937629
BF937630
BF937631
BF937632
BF937633
BF937634
BF937635
BF937636
BF937637
BF937638
BF937639
BF937640
BF937641
BF937642
BF937643
BF937644
BF937645
BF937646
BF937648
BF937649
BF937650
BF937651
BF937652
BF937653
BF937654
BF937655
BF937656
BF937657
BF937658
BF937659
BF937661
BF937662
BF937663
BF937664
BF937665
BF937666
BF937667
BF937668
BF937669
BF937670
BF937671
BF937672
BF937673
BF937674
BF937676
BF937677
BF937678
BF937679
BF937680
BF937681
BF937682
BF937683
BF937684
BF937685
BF937686
BF937687
BF937688
BF937689
BF937690
BF937691
BF937692
BF937693
BF937696
BF937697
BF937698
BF937700
BF937701
BF937702
BF937703
BF937705
BF937706
BF937707
BF937708
BF937709
BF937710
BF937711
BF937712
BF937713
BF937714
BF937715
BF937716
BF937717
BF937718
BF937719
BF937784
BF937785
BF937786
BF937787
BF937788
BF937789
BF937790
BF937791
BF937792
BF937793
BF937794
BF937795
BF937796
BF937797
BF937798
BF937799
BF937800
BF937801
BF937802
BF937803
BF937804
BF937805
BF937806
BF937807
BF937808
BF937810
BF937811
BF937812
BF937813
BF937814
BF937815
BF937816
BF937817
BF937818
BF937819
BF937820
BF937821
BF937822
BF937823
BF937824
BF937825
BF937826
BF937827
BF937828
BF937829
BF937831
BF937832
BF937833
BF937834
BF937835
BF937836
BF937837
BF937838
BF937839
BF937840
BF937841
BF937842
BF937843
BF937844
BF937845
BF937846
BF937847
BF937848
BF937849
BF937850
BF937851
BF937852
BF937853
BF937854
BF937720
BF937721
BF937722
BF937724
BF937725
BF937726
BF937727
BF937728
BF937729
BF937730
BF937731
BF937732
BF937733
BF937734
BF937735
BF937736
BF937737
BF937738
BF937739
BF937740
BF937741
BF937742
BF937743
BF937745
BF937747
BF937748
BF937749
BF937750
BF937751
BF937752
BF937753
BF937754
BF937755
BF937756
BF937759
BF937760
BF937761
BF937762
BF937763
BF937764
BF937765
BF937766
BF937767
BF937768
BF937769
BF937771
BF937772
BF937773
BF937774
BF937775
BF937776
BF937777
BF937778
BF937779
BF937780
BF937781
BF937782
BF937783
BF937855
BF937856
BF937857
BF937858
BF937859
BF937860
BF937861
BF937864
BF937865
BF937866
BF937867
BF937868
BF937870
BF937871
BF937872
BF937873
BF937874
BF937875
BF937876
BF937877
BF937878
BF937880
BF937881
BF937883
BF937884
BF937885
BF937886
BF937887
BF937888
BF937889
BF937890
BF937891
BF937892
BF937893
BF937895
BF937897
BF937898
BF937899
BF937900
BF937901
BF937903
BF937904
BF937905
BF937906
BF937907
BF937908
BF937909
BF937910
BF937911
BF937912
BF937913
BF937914
BF937915
BF937916
BF937917
BF937918
BF937919
BF937920
BF937921
BF937922
BF937923
BF937925
BF937926
BF937927
BF937928
BF937929
BF937930
BF937931
BF937932
BF937933
BF937934
BF937935
BF937936
BF937937
BF937938
BF937939
BF937940
BF937941
BF937942
BF937943
BF937944
BF937945
BF937947
BF937948
BF937950
BF937951
BF937952
BF937954
BF937955
BF937956
BF937957
BF937958
BF937959
BF937960
BF937961
BF937962
BF937963
BF937964
BF937966
BF937967
BF937968
BF937969
BF937970
BF937971
BF937972
BF937974
BF937975
BF937976
BF937977
BF937978
BF937979
BF937980
BF937981
BF937982
BF937983
BF937984
BF937985
BF937986
BF937988
BF937990
BF937991
BF937993
BF937994
BF937995
BF937996
BF937997
BF937998
BF937999
BF938001
BF938002
BF938003
BF938004
BF938005
BF938006
BF938007
BF938008
BF938009
BF938011
BF938012
BF938013
BF938014
BF938015
BF938016
BF938017
BF938018
BF938019
BF938020
BF938021
BF938022
BF938023
BF938024
BF938025
BF938026
BF938027
BF938028
BF938029
BF938030
BF938031
BF938032
BF938033
BF938034
BF938035
BF938036
BF938037
BF938038
BF938039
BF938040
BF938041
BF938042
BF938043
BF938044
BF938045
BF938046
BF938048
BF938049
BF938050
BF938051
BF938052
BF938053
BF938055
BF938056
BF938057
BF938058
BF938059
BF938061
BF938062
BF938063
BF938064
BF938065
BF938066
BF938139
BF938140
BF938141
BF938143
BF938144
BF938145
BF938146
BF938148
BF938149
BF938150
BF938151
BF938153
BF938154
BF938155
BF938157
BF938158
BF938159
BF938160
BF938161
BF938163
BF938164
BF938165
BF938166
BF938168
BF938169
BF938170
BF938171
BF938172
BF938173
BF938174
BF938176
BF938177
BF938178
BF938179
BF938180
BF938181
BF938182
BF938183
BF938184
BF938185
BF938186
BF938187
BF938188
BF938189
BF938190
BF938191
BF938192
BF938193
BF938194
BF938195
BF938196
BF938197
BF938198
BF938200
BF938201
BF938202
BF938203
BF938204
BF938205
BF938206
BF938208
BF938210
BF938211
BF938212
BF938213
BF938216
BF938217
BF938218
BF938219
BF938220
BF938221
BF938222
BF938223
BF938224
BF938226
BF938227
BF938228
BF938229
BF938230
BF938231
BF938232
BF938233
BF938234
BF938235
BF938236
BF938237
BF938238
BF938239
BF938240
BF938241
BF938242
BF938243
BF938244
BF938245
BF938247
BF938248
BF938249
BF938250
BF938251
BF938252
BF938253
BF938254
BF938255
BF938256
BF938257
BF938258
BF938259
BF938260
BF938261
BF938262
BF938263
BF938264
BF938265
BF938266
BF938267
BF938268
BF938269
BF938270
BF938271
BF938272
BF938274
BF938275
BF938276
BF938277
BF938278
BF938279
BF938280
BF938281
BF938282
BF938283
BF938284
BF938285
BF938286
BF938288
BF938289
BF938290
BF938291
BF938292
BF938294
BF938295
BF938296
BF938297
BF938300
BF938301
BF938302
BF938303
BF938304
BF938305
BF938306
BF938307
BF938308
BF938309
BF938310
BF938311
BF938312
BF938314
BF938315
BF938316
BF938317
BF938318
BF938319
BF938320
BF938321
BF938322
BF938323
BF938324
BF938325
BF938326
BF938327
BF938328
BF938329
BF938330
BF938332
BF938333
BF938337
BF938338
BF938339
BF938342
BF938343
BF938344
BF938345
BF938346
BF938347
BF938348
BF938349
BF938350
BF938351
BF938352
BF938353
BF938354
BF938355
BF938356
BF938357
BF938358
BF938359
BF938360
BF938361
BF938362
BF938363
BF938364
BF938365
BF938366
BF938367
BF938369
BF938370
BF938371
BF938372
BF938373
BF938375
BF938376
BF938377
BF938378
BF938379
BF938380
BF938381
BF938382
BF938383
BF938384
BF938386
BF938387
BF938388
BF938389
BF938390
BF938391
BF938392
BF938393
BF938394
BF938395
BF938396
BF938397
BF938398
BF938399
BF938400
BF938401
BF938402
BF938404
BF938405
BF938406
BF938407
BF938409
BF938410
BF938411
BF938413
BF938414
BF938415
BF938416
BF938419
BF938420
BF938421
BF938422
BF938423
BF938424
BF938425
BF938426
BF938427
BF938428
BF938429
BF938431
BF938432
BF938433
BF938434
BF938436
BF938437
BF938438
BF938439
BF938440
BF938441
BF938442
BF938443
BF938444
BF938445
BF938447
BF938448
BF938449
BF938450
BF938451
BF938452
BF938453
BF938454
BF938455
BF938456
BF938457
BF938458
BF938459
BF938460
BF938461
BF938462
BF938464
BF938465
BF938466
BF938467
BF938468
BF938469
BF938470
BF938471
BF938472
BF938473
BF938474
BF938475
BF938476
BF938477
BF938478
BF938479
BF938481
BF938482
BF938483
BF938484
BF938485
BF938486
BF938487
BF938489
BF938490
BF938492
BF938493
BF938494
BF938495
BF938496
BF938497
BF938498
BF938499
BF938500
BF938501
BF938502
BF938503
BF938504
BF938505
BF938506
BF938507
BF938508
BF938509
BF938510
BF938512
BF938513
BF938514
BF938515
BF938517
BF938518
BF938519
BF938520
BF938521
BF938524
BF938526
BF938527
BF938528
BF938529
BF938530
BF938531
BF938532
BF938533
BF938534
BF938535
BF938536
BF938538
BF938548
BF938549
BF938550
BF938551
BF938553
BF938554
BF938555
BF938539
BF938540
BF938541
BF938542
BF938543
BF938545
BF938546
BF938547
BF938557
BF938558
BF938559
BF938560
BF938561
BF938562
BF938563
BF938564
BF938566
BF938567
BF938570
BF938571
BF938574
BF938576
BF938577
BF938578
BF938579
BF938580
BF938581
BF938582
BF938583
BF938584
BF938585
BF938586
BF938588
BF938589
BF938590
BF938591
BF938592
BF938594
BF938595
BF938596
BF938597
BF938598
BF938599
BF938600
BF938601
BF938602
BF938603
BF938604
BF938605
BF938606
BF938607
BF938608
BF938609
BF938610
BF938611
BF938858
BF938859
BF938860
BF938862
BF938863
BF938865
BF938867
BF938869
BF938870
BF938871
BF938872
BF938874
BF938875
BF938877
BF938878
BF938879
BF938880
BF938881
BF938882
BF938884
BF938886
BF938887
BF938888
BF938889
BF938890
BF938891
BF938893
BF938894
BF938895
BF938897
BF938898
BF938899
BF938900
BF938902
BF938903
BF938904
BF938905
BF938906
BF938908
BF938909
BF938910
BF938911
BF938913
BF938914
BF938915
BF938916
BF938917
BF938918
BF938919
BF938920
BF938921
BF938922
BF938923
BF938925
BF938927
BF938928
BF938929
BF938930
BF938931
BF938932
BF938933
BF938934
BF938935
BF938936
BF938937
BF938938
BF938939
BF938940
BF938942
BF938944
BF938945
BF938946
BF938947
BF938948
EH995242
EH995243
EH995244
EH995269
EH995313
EH995354
EH995373
EH995374
EH995376
EH995377
EH995396
EH995397
EH995399
EH995420
EH995450
EH995483
EH995484
EH995485
EH995563
EH995583
EH995596
EH995597
EH995598
EH995615
EH995631
EH995633
EH995719
EH995743
EH995764
EH995766
EH995767
EH995795
EH995822
EH995823
EH995826
EH995845
EH995847
EH995911
EH995913
EH995939
EH995961
EH995962
EH995987
EH996014
EH996034
EH996036
EH996056
EH996057
EH996059
EH996077
EH996080
EH996103
EH996125
EH996126
EH996128
EH996172
EH996173
EH996174
EH996175
EH996191
EH996192
EH996199
EH996224
EH996225
EH996243
EH996254
EH996275
EH996291
EH996294
EH996296
EH996337
EH996340
EH996341
EH996359
EH996362
EH996363
EH996364
EH996366
EH996404
EH996430
EH996435
EH996457
EH996480
EH996481
EH996500
EH996502
EH996525
EH996564
EH996568
EH996569
EH996585
EH996613
EH996623
EH996627
EH996650
EH996653
EH996654
EH996656
EH996657
EH996675
EH996725
EH996726
EH996728
EH996757
EH996758
EH996772
EH996775
EH996823
EH996836
EH996839
EH996870
EH996888
EH996902
EH996903
EH996929
EH996931
EH996958
EH996978
EH996996
EH996997
EH997014
EH997015
EH997016
EH997034
EH997036
EH997081
EH997082
EH997085
EH997129
EH997130
EH997131
EH997153
EH997176
EH997194
EH997212
EH997214
EH997233
EH997234
EH997235
EH997236
EH997253
EH997292
EH997294
EH997319
EH997359
EH997376
EH997397
EH997399
EH997429
EH997478
EH997497
EH997498
EH997500
EH997521
EH997522
EH997524
EH997525
EH997549
EH997551
EH997552
EH997553
EH997572
EH997573
EH997590
EH997591
EH997618
EH997637
EH997638
EH997655
EH997656
EH997657
EH997659
EH997683
EH997684
EH997698
EH997699
EH997702
EH997704
EH997748
EH997749
EH997752
EH997753
EH997754
EH997785
EH997788
EH997807
EH997828
EH997830
EH997853
EH997872
EH997890
EH997891
EH997892
EH997894
EH997915
EH997939
EH997956
EH997981
EH997983
EH998028
EH998030
EH998047
EH998051
EH998071
EH998085
EH998105
EH998106
EH998107
EH998114
EH998132
EH998146
EH998148
EH998166
EH998180
EH998181
EH998182
EH998207
EH998228
EH998229
EH998230
EH998253
EH998255
EH998256
EH998257
EH998281
EH998282
EH998283
EH998306
EH998307
EH998333
EH998352
EH998353
EH998354
EH998369
EH998387
EH998388
EH998407
EH998410
EH998432
EH998433
EH998436
EH998438
EH998439
EH998458
EH998484
EH998485
EH998524
EH998526
EH998545
EH998567
EH998568
EH998587
EH998612
EH998635
EH998638
EH998657
EH998658
EH998659
EH998664
EH998681
EH998700
EH998703
EH998705
EH998722
EH998724
EH998725
EH998726
EH998747
EH998748
EH998751
EH998797
EH998814
EH998837
EH998840
EH998841
EH998842
EH998855
EH998856
EH998869
EH998908
EH998909
EH998937
EH998938
EH998956
EH998980
EH998997
EH998999
EH999000
EH999002
EH999033
EH999034
EH999035
EH999055
EH999056
EH999089
EH999101
EH999103
EH999122
EH999124
EH999125
EH999146
EH999147
EH999175
EH999177
EH999207
EH999208
EH999209
EH999210
EH999228
EH999231
EH999254
EH999257
EH999278
EH999282
EH999329
EH999332
EH999335
EH999397
EH999399
EH999400
EH999443
EH999470
EH999497
EH999498
EH999499
EH999500
EH999520
EH999542
EH999543
EH999568
EH999585
EH999586
EH999590
EH999610
EH999611
EH999612
EH999613
EH999629
EH999648
EH999650
EH999651
EH999652
EH999667
EH999687
EH999688
EH999690
EH999692
EH999718
EH999719
EH999721
EH999723
EH999744
EH999750
EH999765
EH999766
EH999785
EH999787
EH999813
EH999826
EH999847
EH999873
EH999892
EH999893
EH999894
EH999895
EH999898
EH999919
EH999942
EH999944
EH999961
EH999962
EH999964
EH999967
EH999984
EH999986
EL645836
EL645838
EL645839
EL645841
EL645883
EL645888
EL645907
EL645908
EL645951
EL645970
EL645971
EL645991
EL645992
EL645994
EL645995
EL646015
EL646016
EL646017
EL646018
EL646019
EL646040
EL646063
EL646064
EL646067
EL646068
EL646069
EL646070
EL646102
EL646146
EL646147
EL646181
EL646195
EL646215
EL646217
EL646218
EL646219
EL646243
EL646248
EL646273
EL646317
EL646318
EL646343
EL646365
EL646387
EL646389
EL646390
EL646392
EL646415
EL646420
EL646439
EL646440
EL646462
EL646481
EL646484
EL646486
EL646505
EL646506
EL646507
EL646530
EL646558
EL646559
EL646588
EL646608
EL646609
EL646610
EL646667
EL646668
EL646689
EL646690
EL646691
EL646693
EL646708
EL646740
EL646743
EL646766
EL646767
EL646803
EL646804
EL646832
EL646834
EL646835
EL646836
EL646837
EL646854
EL646858
EL646877
EL646896
EL646897
EL646924
EL646945
EL646947
EL646971
EL647010
EL647026
EL647028
EL647030
EL647032
EL647033
EL647050
EL647051
EL647069
EL647085
EL647087
EL647099
EL647119
EL647138
EL647139
EL647178
EL647205
EL647229
EL647230
EL647273
EL647298
EL647319
EL647321
EL647347
EL647348
EL647366
EL647369
EL647373
EL647400
EL647419
EL647441
EL647468
EL647471
EL647495
EL647496
EL647497
EL647498
EL647512
EL647513
EL647532
EL647554
EL647555
EL647559
EL647560
EL647599
EL647600
EL647623
EL647624
EL647643
EL647644
EL647662
EL647664
EL647665
EL647681
EL647701
EL647704
EL647731
EL647732
EL647733
EL647765
EL647784
EL647787
EL647824
EL647825
EL647827
EL647843
EL647844
EL647853
EL647856
EL647857
EL647859
EL647884
EL647920
EL647942
EL647960
EL647961
EL647963
EL647964
EL647992
EL648007
EL648009
EL648029
EL648052
EL648055
EL648056
EL648057
EL648101
EL648127
EL648148
EL648152
EL648179
EL648181
EL648197
EL648199
EL648201
EL648259
EL648281
EL648284
EL648301
EL648303
EL648325
EL648352
EL648354
EL648384
EL648406
EL648427
EL648449
EL648474
EL648475
EL648500
EL648515
EL648517
EL648538
EL648563
EL648564
EL648580
EL648581
EL648598
EL648624
EL648625
EL648627
EL648645
EL648646
EL648648
EL648670
EL648671
EL648694
EL648696
EL648724
EL648725
EL648726
EL648744
EL648746
EL648747
EL648748
EL648767
EL648791
EL648792
EL648826
EL648829
EL648850
EL648851
EL648852
EL648853
EL648871
EL648873
EL648893
EL648898
EL648899
EL648921
EL648941
EL648966
EL648967
EL648991
EL648992
EL649009
EL649010
EL649011
EL649016
EL649017
EL649031
EL649034
EL649038
EL649050
EL649051
EL649067
EL649114
EL649116
EL649118
EL649146
EL649163
EL649164
EL649185
EL649186
EL649196
EL649220
EL649262
EL649263
EL649292
EL649296
EL649316
EL649318
EL649342
EL649360
EL649362
EL649384
EL649386
EL649406
EL649411
EL649435
EL649436
EL649451
EL649452
EL649453
EL649454
EL649455
EL649457
EL649458
EL649459
EL649482
EL649483
EL649502
EL649503
EL649506
EL649525
EL649536
EL649537
EL649540
EL649555
EL649556
EL649557
EL649571
EL649573
EL649598
EL649613
EL649632
EL649663
EL649695
EL649696
EL649697
EL649699
EL649725
EL649744
EL649745
EL649747
EL649749
EL649765
EL649766
EL649789
EL649832
EL649835
EL649860
EL649862
EL649863
EL649864
EL649909
EL649911
EL649938
EL649939
EL649960
EL650005
EL650008
EL650025
EL650026
EL650070
EL650075
EL650094
EL650097
EL650119
EL650139
EL650141
EL650142
EL650165
EL650166
EL650167
EL650180
EL650181
EL650182
EL650185
EL650201
EL650202
EL650224
EL650240
EL650242
EL650260
EL650261
EL650278
EL650280
EL650300
EL650317
EL650319
EL650333
EL650334
EL650335
EL650358
EL650359
EL650360
EL650405
EL650406
EL650407
EL650447
EL650449
EL650450
EL650470
EL650471
EL650472
EL650517
EL650519
EL650536
EL650562
EL650588
EL650606
EL650609
EL650628
EL650629
EL650630
EL650631
EL650632
EL650633
EL650634
EL650657
EL650658
EL650676
EL650694
EL650696
EL650717
EL650745
EL650781
EL650792
EL650811
EL650813
EL650816
EL650827
EL650829
EL650845
EL650847
EL650850
EL650873
EL650896
EL650920
EL650921
EL650922
EL650925
EL650962
EL650963
EL650984
EL650985
EL650986
EL650987
EL650988
EL651005
EL651006
EL651007
EL651011
EL651034
EL651057
EL651074
EL651093
EL651118
EL651136
EL651137
EL651138
EL651160
EL651162
EL651204
EL651232
EL651233
EL651234
EL651260
EL651280
EL651285
EL651302
EL651344
EL651346
EL651348
EL651364
EL651417
EL651453
EL651457
EL651473
EL651474
EL651475
EL651490
EL651509
EL651513
EL651532
EL651535
EL651549
EL651552
EL651553
EL651575
EL651577
EL651609
EL651610
EL651627
EL651628
EL651651
EL651652
EL651654
EL651655
EL651657
EL651693
EL651696
EL651713
EL651714
EL651735
EL651736
EL651760
EL651762
EL651782
EL651806
EL651807
EL651809
EL651810
EL651836
EL651837
EL651838
EL651870
EL651874
EL651922
EL651955
EL651974
EL651989
EL652005
EL652006
EL652009
EL652011
EL652026
EL652050
EL652074
EL652075
EL652099
EL652114
EL652115
EL652135
EL652156
EL652217
EL652220
EL652223
EL652240
EL652259
EL652270
EL652275
EL652295
EL652298
EL652317
EL652319
BG261457
BG261458
BG261459
BG261460
BG261463
BG261464
BG261465
BG261466
BG261467
BG261468
BG261469
BG261470
BG261471
BG261472
BG261473
BG261474
BG261475
BG261476
BG261478
BG261479
BG261481
BG261482
BG261483
BG261484
BG261485
BG261486
BG261487
BG261488
BG261489
BG261490
BG261492
BG261493
BG261494
BG261495
BG261497
BG261498
BG261499
BG261500
BG261502
BG261503
BG261504
BG261505
BG261506
BG261507
BG261508
BG261509
BG261510
BG261511
BG261512
BG261513
BG261514
BG261515
BG261517
BG261518
BG261520
BG261521
BG261522
BG261524
BG261525
BG261526
BG261527
BG261528
BG261530
BG261531
BG261623
BG261624
BG261625
BG261626
BG261627
BG261628
BG261629
BG261630
BG261631
BG261632
BG261633
BG261634
BG261635
BG261636
BG261637
BG261638
BG261639
BG261640
BG261641
BG261642
BG261644
BG261645
BG261646
BG261647
BG261648
BG261649
BG261650
BG261651
BG261652
BG261653
BG261654
BG261657
BG261659
BG261660
BG261661
BG261662
BG261663
BG261664
BG261665
BG261666
BG261667
BG261669
BG261670
BG261672
BG261673
BG261675
BG261676
BG261677
BG261678
BG261679
BG261680
BG261681
BG261682
BG261683
BG261684
BG261685
BG261686
BG261687
BG261689
BG261690
BG261691
BG261693
BG261694
BG261695
BG261697
BG261699
BG261700
BG261701
BG261702
BG261703
BG261704
BG261705
BG261709
BG261710
BG261711
BG261712
BG261714
BG261715
BG261716
BG261717
BG261718
BG261719
BG261720
BG261721
BG261723
BG261724
BG261725
BG261726
BG261532
BG261533
BG261534
BG261535
BG261536
BG261537
BG261538
BG261539
BG261540
BG261541
BG261542
BG261543
BG261544
BG261545
BG261546
BG261547
BG261548
BG261549
BG261550
BG261551
BG261552
BG261554
BG261555
BG261556
BG261557
BG261558
BG261559
BG261560
BG261561
BG261562
BG261563
BG261564
BG261565
BG261566
BG261567
BG261568
BG261570
BG261571
BG261572
BG261573
BG261574
BG261575
BG261576
BG261577
BG261578
BG261579
BG261580
BG261581
BG261582
BG261583
BG261584
BG261585
BG261586
BG261587
BG261588
BG261589
BG261590
BG261591
BG261592
BG261593
BG261594
BG261596
BG261597
BG261600
BG261601
BG261602
BG261603
BG261605
BG261606
BG261607
BG261608
BG261609
BG261610
BG261612
BG261614
BG261615
BG261616
BG261617
BG261618
BG261619
BG261620
BG261621
BG261622
BG261727
BG261728
BG261729
BG261731
BG261733
BG261736
BG261737
BG261738
BG261740
BG261741
BG261744
BG261745
BG261747
BG261748
BG261749
BG261750
BG261751
BG261752
BG261753
BG261754
BG261755
BG261756
BG261758
BG261759
BG261761
BG261762
BG261764
BG261765
BG261766
BG261767
BG261768
BG261769
BG261770
BG261771
BG261773
BG261774
BG261775
BG261776
BG261777
BG261778
BG261779
BG261780
BG261781
BG261782
BG261783
BG261784
BG261786
BG261789
BG261790
BG261791
BG261793
BG261794
BG261796
BG261797
BG261798
BG261799
BG261800
BG261801
BG261802
BG261803
BG261804
BG261805
BG261806
BG261807
BG261808
BG261810
BG261811
BG261812
BG261813
BG261814
BG261815
BG261816
BG261817
BG261819
BG261820
BG261821
BG261822
BG261823
BG261824
BG261825
BG261826
BG261827
BG261828
BG261830
BG261831
BG261832
BG261833
BG261834
BG261836
BG261837
BG261838
BG261840
BG261842
BG261843
BG261844
BG261845
BG261846
BG261847
BG261848
BG261849
BG261850
BG261852
BG261853
BG261854
BG261855
BG261856
BG261857
BG261858
BG261860
BG261861
BG261862
BG261863
BG261864
BG261865
BG261866
BG261867
BG261869
BG261870
BG261871
BG261872
BG261873
BG261874
BG261875
BG261876
BG261877
BG261878
BG261879
BG261880
BG261881
BG261882
BG261883
BG261884
BG261885
BG261886
BG261887
BG261888
BG261889
BG261890
BG261891
BG261892
BG261893
BG261896
BG261897
BG261898
BG261899
BG261900
BG261901
BG261902
BG261904
BG261907
BG261910
BG261911
BG261912
BG261913
BG261916
BG261917
BG261918
BG261919
BG261922
BG261923
BG261924
BG261925
BG261926
BG261927
BG261928
BG261929
BG261931
BG261932
BG261934
BG261935
BG261936
BG261937
BG261938
BG261939
BG261940
BG261941
BG261942
BG261944
BG261945
BG261946
BG261947
BG261949
BG261950
BG261951
BG261952
BG261953
BG261954
BG261955
BG261956
BG261957
BG261958
BG261959
BG261960
BG261962
BG261964
BG261965
BG261967
BG261968
BG261969
BG261970
BG261971
BG261973
BG261974
BG261975
BG261976
BG261977
BG261978
BG261979
BG261980
BG261981
BG261982
BG261983
BG261984
BG261985
BG261987
BG261988
BG261989
BG261990
BG261991
BG261992
BG261993
BG261994
BG261995
BG261997
BG261998
BG261999
BG262000
BG262001
BG262002
BG262003
BG262005
BG262007
BG262008
BG262009
BG262011
BG262012
BG262014
BG262015
BG262016
BG262018
BG262019
BG262020
BG262021
BG262022
BG262023
BG262024
BG262025
BG262026
BG262027
BG262030
BG262034
BG262035
BG262036
BG262037
BG262038
BG262041
BG262042
BG262043
BG262044
BG262045
BG262046
BG262048
BG262049
BG262050
BG262052
BG262053
BG262054
BG262056
BG262057
BG262058
BG262059
BG262060
BG262088
BG262089
BG262090
BG262091
BG262092
BG262093
BG262094
BG262095
BG262096
BG262097
BG262098
BG262099
BG262101
BG262102
BG262103
BG262104
BG262106
BG262107
BG262108
BG262109
BG262111
BG262112
BG262113
BG262114
BG262115
BG262116
BG262117
BG262118
BG262119
BG262120
BG262121
BG262122
BG262123
BG262125
BG262126
BG262127
BG262129
BG262130
BG262131
BG262132
BG262133
BG262134
BG262135
BG262137
BG262138
BG262139
BG262140
BG262141
BG262142
BG286014
BG286015
BG286021
BG286023
BG286024
BG286025
BG286026
BG286027
BG286028
BG286029
BG286030
BG286031
BG286032
BG286033
BG286034
BG286035
BG286036
BG286037
BG286038
BG286040
BG286042
BG286043
BG286045
BG286046
BG286047
BG286048
BG286049
BG286050
BG286052
BG286053
BG286054
BG286055
BG286056
BG286057
BG286058
BG286059
BG286060
BG286061
BG286063
BG286064
BG286065
BG286066
BG286067
BG286068
BG286069
BG286071
BG286072
BG286073
BG286075
BG286076
BG286077
BG286078
BG286079
BG286080
BG286081
BG286082
BG286083
BG286084
BG286085
BG286086
BG286087
BG286088
BG286091
BG286092
BG286094
BG286095
BG286096
BG286097
BG286098
BG286099
BG286100
BG286101
BG286102
BG286103
BG286104
BG286106
BG286107
BG286109
BG286110
BG286111
BG286113
BG286114
BG286115
BG286116
BG286117
BG286118
BG286119
BG286120
BG286121
BG286122
BG286124
BG286125
BG286126
BG286128
BG286129
BG286131
BG286132
BG286133
BG286134
BG286135
BG286136
BG286137
BG286138
BG286141
BG286142
BG286143
BG286144
BG286145
BG286146
BG286148
BG286149
BG286150
BG286154
BG286155
BG286156
BG286158
BG286159
BG286160
BG286161
BG286162
BG286163
BG286164
BG286165
BG286167
BG286168
BG286169
BG286171
BG286172
BG286173
BG286174
BG286176
BG286177
BG286178
BG286179
BG288360
BG288361
BG288362
BG288363
BG288364
BG288365
BG288366
BG288367
BG288368
BG288369
BG288370
BG288371
BG288372
BG288373
BG288374
BG288375
BG288376
BG288377
BG288378
BG288379
BG288380
BG288381
BG288382
BG288383
BG288475
BG288476
BG288479
BG288480
BG288481
BG288482
BG288483
BG288484
BG288485
BG288487
BG288488
BG288489
BG288490
BG288491
BG288492
BG288493
BG288495
BG288496
BG288498
BG288499
BG288502
BG288504
BG288505
BG288506
BG288507
BG288509
BG288510
BG288511
BG288512
BG288513
BG288514
BG288515
BG288516
BG288518
BG288519
BG288520
BG288521
BG288522
BG288523
BG288524
BG288526
BG288527
BG288528
BG288529
BG288530
BG288531
BG288532
BG288533
BG288535
BG288536
BG288432
BG288433
BG288434
BG288435
BG288436
BG288437
BG288439
BG288440
BG288441
BG288443
BG288444
BG288445
BG288446
BG288447
BG288448
BG288449
BG288450
BG288451
BG288452
BG288453
BG288454
BG288455
BG288456
BG288457
BG288458
BG288459
BG288460
BG288462
BG288465
BG288466
BG288467
BG288468
BG288469
BG288470
BG288471
BG288472
BG288473
BG288576
BG288577
BG288579
BG288580
BG288581
BG288583
BG288584
BG288586
BG288587
BG288588
BG288590
BG288591
BG288592
BG288593
BG288594
BG288595
BG288596
BG288597
BG288598
BG288600
BG288601
BG288602
BG288603
BG288604
BG288605
BG288606
BG288607
BG288609
BG288610
BG288611
BG288612
BG288613
BG288614
BG288616
BG288617
BG292574
BG292575
BG292576
BG292577
BG292579
BG292580
BG292582
BG292583
BG292584
BG292585
BG292587
BG292588
BG292590
BG292591
BG292592
BG292593
BG292594
BG292595
BG292596
BG292597
BG292598
BG292599
BG292600
BG292601
BG292602
BG292604
BG292605
BG292606
BG292607
BG292608
BG292609
BG292611
BG292612
BG292614
BG292616
BG292617
BG292618
BG292620
BG292621
BG292622
BG292623
BG292624
BG292625
BG292626
BG292627
BG292628
BG292629
BG292630
BG292631
BG292632
BG292633
BG292636
BG292638
BG292639
BG292640
BG292642
BG292643
BG292644
BG292645
BG292646
BG292647
BG292649
BG292651
BG292652
BG292653
BG292654
BG292655
BG292657
BG292659
BG292660
BG292661
BG292663
BG292664
BG292665
BG292666
BG292667
BG292668
BG292670
BG292671
BG292672
BG292673
BG292674
BG292676
BG292677
BG292678
BG292679
BG292681
BG292682
BG292683
BG292684
BG292685
BG292686
BG292687
BG292688
BG292689
BG292690
BG292691
BG292692
BG292694
BG292695
BG292696
BG292697
BG292698
BG292699
BG292700
BG292701
BG292702
BG292704
BG292706
BG292708
BG292709
BG292710
BG292711
BG292713
BG292714
BG292715
BG292716
BG292717
BG292718
BG292719
BG292722
BG292723
BG292724
BG292725
BG292726
BG292728
BG292730
BG292731
BG292732
BG292733
BG292734
BG292736
BG292737
BG292738
BG292739
BG292740
BG292741
BG292742
BG292744
BG292745
BG292747
BG292748
BG292749
BG292750
BG292751
BG292752
BG292753
BG292754
BG292756
BG292757
BG292759
BG292760
BG292761
BG292762
BG292763
BG292764
BG292765
BG292766
BG292767
BG292768
BG292769
BG292770
BG292771
BG292772
BG292773
BG292774
BG292775
BG292776
BG292777
BG292778
BG292779
BG292780
BG292781
BG292782
BG292783
BG292785
BG292786
BG292788
BG292790
BG292791
BG292793
BG292794
BG292795
BG292796
BG292797
BG292798
BG292799
BG292800
BG292801
BG292802
BG292804
BG292805
BG292807
BG292808
BG292809
BG292810
BG292811
BG292812
BG292813
BG292814
BG292815
BG292818
BG292819
BG292820
BG292821
BG292822
BG292823
BG292824
BG292825
BG292826
BG292827
BG292828
BG292829
BG292830
BG292831
BG292834
BG292835
BG292836
BG292837
BG292838
BG292839
BG292840
BG292842
BG292843
BG292844
BG292845
BG292846
BG292848
BG292850
BG292852
BG292853
BG292855
BG292856
BG292857
BG292859
BG292860
BG292861
BG292862
BG292864
BG292865
BG292866
BG292867
BG292868
BG292870
BG292871
BG292872
BG292873
BG292875
BG292876
BG292879
BG292881
BG292882
BG292883
BG292885
BG292886
BG292887
BG292888
BG292889
BG292890
BG292891
BG292892
BG292893
BG292894
BG292895
BG292896
BG292898
BG292899
BG292901
BG292902
BG292903
BG292904
BG292905
BG292906
BG292907
BG292908
BG292909
BG292910
BG292911
BG292913
BG292914
BG292915
BG292916
BG292918
BG292919
BG292920
BG292921
BG292922
BG292923
BG292924
BG292925
BG292926
BG292927
BG292928
BG292929
BG292930
BG292931
BG292932
BG292933
BG292934
BG292935
BG292937
BG292938
BG292939
BG292940
BG292942
BG292943
BG292944
BG292945
BG292946
BG292947
BG292948
BG292949
BG292950
BG292951
BG292952
BG292953
BG292954
BG292955
BG292956
BG292957
BG292959
BG292960
BG292963
BG292964
BG292966
BG292967
BG292968
BG292969
BG292972
BG292973
BG292974
BG292975
BG292976
BG292977
BG292978
BG292979
BG292980
BG292982
BG292983
BG292984
BG292985
BG292986
BG292992
BG292994
BG292995
BG292997
BG292998
BG292999
BG293000
BG293001
BG293002
BG293003
BG293004
BG293005
BG293006
BG293008
BG293010
BG293011
BG293012
BG293014
BG293015
BG293016
BG293018
BG293019
BG293020
BG293021
BG293022
BG293024
BG293025
BG293026
BG293028
BG293029
BG293030
BG293031
BG293032
BG293035
BG293036
BG293037
BG293038
BG293039
BG293040
BG293041
BG293043
BG293044
BG293045
BG293047
BG293048
BG293049
BG293050
BG293051
BG293052
BG293053
BG293054
BG293055
BG293056
BG293057
BG293059
BG293060
BG293063
BG293064
BG293065
BG293066
BG293070
BG293072
BG293074
BG293075
BG293076
BG293077
BG293078
BG293079
BG293080
BG293081
BG293082
BG293083
BG293084
BG293087
BG293090
BG293093
BG293094
BG293095
BG293096
BG293097
BG293098
BG293100
BG293101
BG293104
BG293106
BG293107
BG293108
BG293109
BG293110
BG293111
BG293112
BG293113
BG293114
BG293115
BG293116
BG293117
BG293119
BG293120
BG293121
BG293122
BG293123
BG293124
BG293125
BG293126
BG293127
BG293128
BG293130
BG293131
BG293133
BG293134
BG293135
BG293136
BG293137
BG293138
BG293139
BG293140
BG293141
BG293144
BG293146
BG293148
BG293149
BG293151
BG293152
BG293153
BG293155
BG293156
BG293157
BG293158
BG293159
BG293161
BG293162
BG293163
BG293164
BG293165
BG293166
BG293168
BG293170
BG293171
BG293172
BG293173
BG293174
BG293175
BG293176
BG293177
BG293178
BG293179
BG293180
BG293181
BG293183
BG293184
BG293185
BG293186
BG293187
BG293188
BG293189
BG293190
BG293192
BG293193
BG293194
BG293195
BG293196
BG293197
BG293198
BG293199
BG293201
BG293202
BG293203
BG293204
BG293205
BG293206
BG293207
BG293209
BG293210
BG293211
BG293212
BG293213
BG293214
BG293215
BG293216
BG293217
BG293218
BG293219
BG293221
BG293223
BG293224
BG293225
BG293226
BG293228
BG293230
BG293231
BG293232
BG293233
BG293235
BG293236
BG293237
BG293238
BG293239
BG293241
BG293242
BG293243
BG293244
BG293245
BG293246
BG293248
BG293249
BG293250
BG293251
BG293253
BG293254
BG293255
BG293257
BG293258
BG293259
BG293260
BG293261
BG293262
BG293263
BG293265
BG293266
BG293267
BG293268
BG293269
BG293270
BG293271
BG293272
BG293273
BG293274
BG293275
BG293276
BG293277
BG293278
BG293279
BG293280
BG293281
BG293282
BG293283
BG293286
BG293287
BG293288
BG293289
BG293290
BG293291
BG293292
BG293293
BG293294
BG293295
BG293296
BG293297
BG293298
BG293299
BG293300
BG293301
BG293302
BG293303
BG293304
BG293305
BG293307
BG293308
BG293310
BG293311
BG293312
BG293313
BG293314
BG293315
BG293316
BG293317
BG293318
BG293319
BG293320
BG293321
BG293322
BG293323
BG293324
BG293325
BG293326
BG293327
BG293328
BG293329
BG293330
BG293331
BG293332
BG293334
BG293335
BG293336
BG293337
BG293338
BG293339
BG293340
BG293342
BG293343
BG293344
BG293345
BG293346
BG293347
BG293348
BG293349
BG293350
BG293351
BG293352
BG293355
BG293356
BG293357
BG293358
BG293359
BG293360
BG293361
BG293363
BG293365
BG293366
BG293367
BG293368
BG293369
BG293370
BG293371
BG293372
BG293373
BG293375
BG293376
BG293377
BG293379
BG293380
BG293381
BG293382
BG293383
BG293384
BG293385
BG293386
BG293388
BG293389
BG293390
BG293391
BG293392
BG293393
BG293396
BG293397
BG293398
BG293399
BG293400
BG293401
BG293402
BG293404
BG293405
BG293406
BG293407
BG293409
BG293410
BG293411
BG293412
BG293413
BG293414
BG293415
BG293416
BG293417
BG293418
BG293419
BG293420
BG293421
BG293422
BG293423
BG293424
BG293425
BG293426
BG293427
BG293428
BG293429
BG293430
BG293431
BG293432
BG293433
BG293434
BG293435
BG293436
BG293437
BG293438
BG293439
BG293440
BG293441
BG293442
BG293444
BG293445
BG293446
BG293448
BG293450
BG293452
BG293454
BG293455
BG293456
BG293457
BG293458
BG293459
BG293461
BG293462
BG293463
BG293464
BG293465
BG293466
BG293467
BG293468
BG293469
BG293470
BG293472
BG293473
BG293474
BG293475
BG293476
BG293477
BG293478
BG293479
BG293480
BG293481
BG293482
BG293483
BG293484
BG293485
BG293487
BG293488
BG293489
BG293490
BG293492
BG293494
BG293495
BG293496
BG293497
BG293499
BG293500
BG293501
BG293502
BG293503
BG293505
BG293506
BG293507
BG293508
BG293509
BG293510
BG293511
BG293512
BG293514
BG293515
BG293516
BG293517
BG293520
BG293521
BG293522
BG293523
BG293524
BG293525
BG293526
BG293527
BG293528
BG293529
BG293530
BG293531
BG293532
BG293533
BG293534
BG293535
BG293536
BG293537
BG293538
BG293539
BG293540
BG293541
BG293542
BG293543
BG293544
BG293546
BG293547
BG293548
BG293549
BG293550
BG293551
BG293552
BG293553
BG293554
BG293555
BG293556
BG293557
BG293558
BG293559
BG293560
BG293561
BG293562
BG293563
BG293565
BG293567
BG293568
BG293569
BG293570
BG293571
BG293572
BG293573
BG293575
BG293576
BG293577
BG293578
BG293579
BG293580
BG293581
BG293582
BG293583
BG293584
BG293585
BG293586
BG293587
BG293588
BG293589
BG293590
BG293591
BG293592
BG293593
BG293594
BG293595
BG293596
BG293597
BG293598
BG293599
BG293600
BG293601
BG293602
BG293603
BG293604
BG293606
BG293607
BG293608
BG293609
BG293611
BG293613
BG293614
BG293615
BG293616
BG293618
BG293620
BG293622
BG293623
BG293625
BG293626
BG293627
BG293629
BG293631
BG293632
BG293633
BG293634
BG293636
BG293637
BG293638
BG293639
BG293640
BG293641
BG293642
BG293644
BG293645
BG293646
BG293647
BG293648
BG293651
BG293652
BG293653
BG293654
BG293655
BG293658
BG293659
BG293660
BG293661
BG293662
BG293663
BG293664
BG293665
BG293666
BG293667
BG293669
BG293671
BG293672
BG293674
BG293675
BG293676
BG293677
BG293678
BG293679
BG293680
BG293681
BG293682
BG293683
BG293684
BG293687
BG293688
BG293689
BG293690
BG293691
BG293693
BG293695
BG293696
BG293697
BG293699
BG293700
BG293701
BG293702
BG293703
BG293705
BG293706
BG293708
BG293709
BG293710
BG293711
BG293712
BG293713
BG293714
BG293715
BG293716
BG293717
BG293718
BG293719
BG293721
BG293722
BG293723
BG293724
BG293726
BG293727
BG293729
BG293730
BG293731
BG293732
BG293735
BG293736
BG293737
BG293738
BG293739
BG293740
BG293741
BG293742
BG293743
BG293745
BG293747
BG293748
BG293749
BG293750
BG293751
BG293752
BG293753
BG293754
BG293755
BG293756
BG293757
BG293758
BG293759
BG293760
BG293761
BG293762
BG293763
BG293764
BG293765
BG293766
BG293767
BG293768
BG293769
BG293770
BG293771
BG293772
BG293773
BG293776
BG293778
BG293779
BG293780
BG293781
BG293782
BG293783
BG293784
BG293785
BG293786
BG293787
BG293789
BG293790
BG293791
BG293793
BG293795
BG293799
BG293800
BG293801
BG293803
BG293804
BG293805
BG293806
BG293807
BG293808
BG293810
BG293811
BG293812
BG293813
BG293815
BG293816
BG293817
BG293819
BG293820
BG293821
BG293822
BG293823
BG293824
BG293825
BG293826
BG293827
BG293828
BG293833
BG293834
BG293835
BG293836
BG293838
BG293839
BG293840
BG293841
BG293842
BG293843
BG293844
BG293845
BG293846
BG293847
BG293848
BG293849
BG293850
BG293851
BG293852
BG293853
BG293854
BG293856
BG293857
BG293858
BG293860
BG293861
BG293862
BG293863
BG293865
BG293866
BG293867
BG293869
BG293870
BG293871
BG293872
BG293874
BG293875
BG293876
BG293877
BG293878
BG293879
BG293880
BG293882
BG293883
BG293884
BG293885
[truncated: 3,948,691 more chars]
