# Supplementary material for: Genetic mechanisms involved in the evolution of the cephalopod camera eye revealed by transcriptomic and developmental studies
Source: BMC Evol Biol. 2011 Jun 24;11:180. doi: 10.1186/1471-2148-11-180 (PMC3141435; doi:10.1186/1471-2148-11-180)
Supplement: Additional file 10 — Supplementary_data_S5_Bodymap_ID.list. A list of accession numbers obtained from the Bodymap database. [file 1471-2148-11-180-S10.TXT]

GS004597
GS004600
GS004601
GS004603
GS004604
GS004605
GS004608
GS004609
GS004616
GS004618
GS004619
GS004621
GS004625
GS004626
GS004629
GS004631
GS004636
GS004638
GS004640
GS004642
GS004643
GS004644
GS004645
GS004647
GS004650
GS004651
GS004653
GS004657
GS004659
GS004660
GS004661
GS004662
GS004664
GS004667
GS004670
GS004674
GS004675
GS004679
GS004680
GS004681
GS004683
GS004685
GS004688
GS004689
GS004690
GS004694
GS004696
GS004697
GS004699
GS004700
GS004701
GS004703
GS004704
GS004707
GS004710
GS004713
GS004714
GS004717
GS004718
GS004725
GS004728
GS004729
GS004732
GS004734
GS004737
GS004738
GS004739
GS004742
GS004743
GS004756
GS004758
GS004759
GS004760
GS004763
GS004764
GS004766
GS004767
GS004768
GS004774
GS004775
GS004778
GS004781
GS004782
GS004783
GS004785
GS004787
GS004791
GS004797
GS004800
GS004802
GS004803
GS004804
GS004805
GS004806
GS004809
GS004812
GS004813
GS004815
GS004817
GS004821
GS004824
GS004826
GS004827
GS004829
GS004832
GS004833
GS004834
GS004835
GS004837
GS004838
GS004839
GS004840
GS004842
GS004847
GS004848
GS004854
GS004856
GS004859
GS004864
GS004868
GS004874
GS004875
GS004882
GS004883
GS004884
GS004891
GS004893
GS004894
GS004898
GS004902
GS004907
GS004909
GS004912
GS004915
GS004916
GS004921
GS004922
GS004926
GS004927
GS004929
GS004930
GS004940
GS004945
GS004958
GS004961
GS004963
GS004964
GS004966
GS004967
GS004970
GS004971
GS004979
GS004981
GS004982
GS004983
GS004984
GS004985
GS004988
GS006406
GS006407
GS006413
GS006448
GS006644
GS006647
GS006651
GS006799
GS006810
GS008000
GS008001
GS008002
GS008006
GS008008
GS008012
GS008014
GS008016
GS008018
GS008019
GS008023
GS008024
GS008025
GS008028
GS008029
GS008032
GS008034
GS008036
GS008037
GS008038
GS008039
GS008042
GS008046
GS008047
GS008052
GS008053
GS008057
GS008058
GS008059
GS008065
GS008067
GS008070
GS008071
GS008073
GS008076
GS008077
GS008081
GS008082
GS008088
GS008091
GS008093
GS008096
GS008098
GS008099
GS008100
GS008102
GS008103
GS008104
GS008105
GS008107
GS008113
GS008119
GS008123
GS008127
GS008131
GS008132
GS008134
GS008136
GS008137
GS008139
GS008140
GS008141
GS008143
GS008145
GS008146
GS008150
GS008151
GS008153
GS008155
GS008158
GS008159
GS008161
GS008164
GS008165
GS008169
GS008170
GS008175
GS008177
GS008185
GS008186
GS008189
GS008191
GS008192
GS008193
GS008194
GS008195
GS008197
GS008202
GS008203
GS008205
GS008210
GS008211
GS008212
GS008213
GS008214
GS008218
GS008219
GS008222
GS008223
GS008225
GS008227
GS008229
GS008230
GS008232
GS008233
GS008240
GS008241
GS008242
GS008243
GS008244
GS008245
GS008246
GS008247
GS008251
GS008255
GS008256
GS008258
GS008259
GS008260
GS008265
GS008266
GS008267
GS008268
GS008270
GS008273
GS008275
GS008277
GS008281
GS008282
GS008283
GS008287
GS008291
GS008293
GS008294
GS008295
GS008296
GS008297
GS008298
GS008299
GS008300
GS008302
GS008306
GS008308
GS008309
GS008310
GS008312
GS008313
GS008315
GS013782
GS013783
GS013784
GS013786
GS013787
GS013788
GS013790
GS013791
GS013792
GS013793
GS013794
GS013795
GS013796
GS013798
GS013802
GS013807
GS013810
GS013811
GS013814
GS013815
GS013816
GS013817
GS013819
GS013820
GS013823
GS013824
GS013826
GS013829
GS013831
GS013832
GS013833
GS013834
GS013835
GS013837
GS013838
GS013840
GS013841
GS013842
GS013843
GS013844
GS013845
GS013846
GS013848
GS013850
GS013851
GS013853
GS013854
GS013855
GS013856
GS013857
GS013858
GS013860
GS013863
GS013865
GS013868
GS013869
GS013871
GS013872
GS013873
GS013876
GS013877
GS013878
GS013879
GS013882
GS013886
GS013887
GS013889
GS013891
GS013893
GS013895
GS013897
GS013898
GS013900
GS013901
GS013902
GS013903
GS013905
GS013906
GS013907
GS013908
GS013909
GS013910
GS013911
GS013912
GS013913
GS013914
GS013919
GS013921
GS013922
GS013923
GS013924
GS013925
GS013927
GS013929
GS013930
GS013932
GS013933
GS013934
GS013935
GS013936
GS013937
GS013938
GS013942
GS013943
GS013944
GS013945
GS013946
GS013948
GS013949
GS013950
GS013951
GS013952
GS013953
GS013955
GS013957
GS013958
GS013960
GS013961
GS013963
GS013966
GS013968
GS013969
GS013970
GS013972
GS013973
GS013974
GS013978
GS013979
GS013980
GS013984
GS013987
GS013988
GS013989
GS013990
GS013991
GS013992
GS013993
GS013994
GS013995
GS013996
GS013997
GS013998
GS013999
GS014000
GS014002
GS014003
GS014004
GS014009
GS014012
GS014015
GS014016
GS014017
GS014018
GS014020
GS014021
GS014022
GS014023
GS014026
GS014027
GS014028
GS014029
GS014031
GS014033
GS014034
GS014035
GS014036
GS014037
GS014039
GS014040
GS014041
GS014042
GS014043
GS014044
GS014045
GS014046
GS014047
GS014049
GS014051
GS014052
GS014053
GS014054
GS014055
GS014056
GS014059
GS014060
GS014061
GS014064
GS014069
GS014070
GS014071
GS014072
GS014073
GS014074
GS014075
GS014076
GS014077
GS014080
GS014081
GS014082
GS014085
GS014086
GS014087
GS014088
GS014089
GS014090
GS014091
GS014093
GS014094
GS014096
GS014097
GS014099
GS014100
GS014101
GS014103
GS014107
GS014109
GS014113
GS014114
GS014115
GS014116
GS014117
GS014118
GS014119
GS014120
GS014122
GS014123
GS014124
GS014125
GS014126
GS014128
GS014129
GS014130
GS014131
GS014132
GS014133
GS014134
GS014135
GS014137
GS014138
GS014140
GS014141
GS014142
GS014143
GS014144
GS014145
GS014147
GS014148
GS014150
GS014152
GS014154
GS014155
GS014156
GS014157
GS014161
GS014162
GS014163
GS014165
GS014168
GS014169
GS014171
GS014172
GS014173
GS014174
GS014176
GS014180
GS014181
GS014218
GS019912
GS019913
GS019914
GS019915
GS019916
GS019917
GS019919
GS019920
GS019921
GS019922
GS019923
GS019924
GS019925
GS019926
GS019927
GS019928
GS019930
GS019931
GS019932
GS019933
GS019934
GS019935
GS019936
GS019937
GS020438
GS020439
GS020440
GS020441
GS020442
GS020443
GS020444
GS020445
GS020446
GS020447
GS020448
GS020449
GS020450
GS020451
GS020452
GS020453
GS020454
GS020455
GS020456
GS020457
GS020458
GS020460
GS020461
GS020462
GS020463
GS020464
GS020465
GS020466
GS020467
GS020468
GS020469
GS020470
GS020471
GS020472
GS020473
GS020474
GS020476
GS020477
GS020478
GS020479
GS020480
GS020481
GS020482
GS020483
GS020484
GS020485
GS020486
GS020487
GS020488
GS020489
GS020490
GS020491
GS020492
GS020493
GS020494
GS020495
GS020496
GS020497
GS020498
GS020499
GS020500
GS020501
GS020502
GS020503
GS020504
GS020505
GS020506
GS020507
GS020508
GS020509
GS020510
GS020511
GS020512
GS020513
GS020514
GS020515
GS020516
GS020517
GS020518
GS020519
GS020520
GS020521
GS020522
GS020523
GS020524
GS020525
GS020527
GS020528
GS020529
GS020530
GS020531
GS020532
GS020533
GS020534
GS020535
GS020536
GS020537
GS020538
GS020539
GS020540
GS020541
GS020542
GS020543
GS020544
GS020545
GS020546
GS020548
GS020549
GS020550
GS020551
GS020552
GS020553
GS020554
GS020555
GS020556
GS020557
GS020558
GS020559
GS020560
GS020561
GS020562
GS020564
GS020565
GS020566
GS020567
GS020569
GS020570
GS020571
GS020572
GS020573
GS020574
GS020575
GS020576
GS020577
GS020578
GS020579
GS020580
GS020581
GS020582
GS020583
GS020584
GS020585
GS020586
GS020587
GS020588
GS020589
GS020590
GS020591
GS020592
GS020593
GS020594
GS020595
GS020596
GS020597
GS020598
GS020599
GS020600
GS020601
GS020602
GS020603
GS020604
GS020605
GS020606
GS020607
GS020608
GS020609
GS020610
GS020611
GS020612
GS020613
GS020614
GS020615
GS020616
GS020617
GS020618
GS020619
GS020620
GS020621
GS020622
GS020623
GS020624
GS020625
GS020626
GS020627
GS020628
GS020629
GS020630
GS020631
GS020632
GS020633
GS020634
GS020635
GS020636
GS020637
GS020638
GS020639
GS020640
GS020641
GS020642
GS020643
GS020644
GS020645
GS020646
GS020647
GS020648
GS020650
GS020652
GS020654
GS020655
GS020656
GS020657
GS020658
GS020659
GS020660
GS020661
GS020662
GS020663
GS020664
GS020665
GS020666
GS020667
GS020668
GS020669
GS020670
GS020671
GS020672
GS020673
GS020674
GS020675
GS020676
GS020677
GS020678
GS020679
GS020680
GS020681
GS020682
GS020683
GS020684
GS020685
GS020686
GS020687
GS020688
GS020689
GS020690
GS020691
GS020692
GS020693
GS020694
GS020695
GS020696
GS020697
GS020698
GS020699
GS020700
GS020701
GS020702
GS020703
GS020704
GS020705
GS020706
GS020707
GS020708
GS020709
GS020710
GS020711
GS020712
GS020713
GS020714
GS020715
GS020716
GS020717
GS020719
GS020720
GS020721
GS020722
GS020723
GS020724
GS020725
GS020726
GS020727
GS020728
GS020729
GS020730
GS020731
GS020732
GS020733
GS020734
GS020735
GS020737
GS020738
GS020739
GS020740
GS020741
GS020742
GS020743
GS020744
GS020745
GS020746
GS020747
GS020748
GS020749
GS020750
GS020751
GS020752
GS020753
GS020754
GS020755
GS020756
GS020757
GS020758
GS020759
GS020760
GS020761
GS020762
GS020763
GS020764
GS020765
GS020766
GS020767
GS020768
GS020769
GS020770
GS020771
GS020772
GS020773
GS020774
GS020775
GS020776
GS020778
GS020779
GS020780
GS020781
GS020782
